# Supplementary material for: Correlation analysis of m6A-modified regulators with immune microenvironment infiltrating cells in lung adenocarcinoma
Source: PLoS One. 2022 Feb 23;17(2):e0264384. doi: 10.1371/journal.pone.0264384 (PMC8865675; doi:10.1371/journal.pone.0264384)
Supplement: S1 Data — (ZIP) [file pone.0264384.s008.zip]

Archive with 12 entries (11 files):
- raw data/
- raw data/Copy number.docx
- raw data/Description.doc
- raw data/GPL9053.txt
- raw data/GSVA enrichment analysis.docx
- raw data/Immunotherapy.docx
- raw data/Rcode.docx
- raw data/TCIA-ClinicalData.XLS
- raw data/TMB.docx
- raw data/c5.go.v7.4.symbols.gmt
- raw data/immune.gmt
- raw data/symbol.txt
