# Supplementary material for: Correlation analysis of m6A-modified regulators with immune microenvironment infiltrating cells in lung adenocarcinoma
Source: PLoS One. 2022 Feb 23;17(2):e0264384. doi: 10.1371/journal.pone.0264384 (PMC8865675; doi:10.1371/journal.pone.0264384)
Supplement: S1 Data — (ZIP) [file pone.0264384.s008.zip › raw data/GPL9053.txt]

#ID = 
#PROBE_NAME = Agilent probe name
#ORF = gene symbol
#SEQUENCE = probe sequence
#ROW = Agilent Row
#COL = Agilent Col
ID	PROBE_NAME	ORF	SEQUENCE	ROW	COL
12	A_23_P87556	CPNE8	GTAGGTGTTGGACCAGCAGAATTTGATGCAATGGTCGAATTGGATGGAGATGATGTAAGA	1	12
13	A_24_P399454	EXOC3L2	CAGACATCCCTGTGCCCCGCCCATCTTTCTGTCTCAGCCTCCCTCTCTTCCTGGGCCGCC	1	13
14	A_23_P350172	RNF169	GAAGCCAAGGCAAAGCAAGGTTTGTTCATCTTCCTTTCCTGTCATTTAAGGTAAAACAGG	1	14
15	A_24_P93887	MED29	CTCCTGTCCTGGACCCCACGTCTGCAAGGAAACCCTAGGACCATGGATACCTCTGTGATT	1	15
16	A_23_P16908	DHX57	GTGTCCTCGAGGATCCCGGATCATCAGCACAATTGTGAAACTTGTCACCACACAATAAAA	1	16
17	A_23_P258462	PROM1	TCAAATGTGATGGCTAGATTCTAACATATTGCCATGTGTGGAGTGTGCTGAACACACACC	1	17
18	A_24_P81965	RAP2A	TTCTTTTGATGTTGCAACTTTTGGGTTCTTTTAAACTGTGATAGTGATGGTAACTGATGC	1	18
19	AL133645_1_971	KRT8P12	TGCCAAGCTCTCCAAGCTGGAGGCCACTCTGCAACGTGTGAGTACCAGGAGCTGATGAAA	1	19
20	A_23_P8038	ZNRD1	TGGGTTTTTAGATGCCTTGTCCATCCTGTCTGGTTGCAATGTTTTGCTCCCAGAAGAGAA	1	20
21	A_23_P71410	C8orf32	GGCCATGGCCCATTGCTCTGTGAATCTCAAATGCCCATAAAAGGTGCCCATAAAATGTTT	1	21
23	A_24_P165259	PYCR2	AAGAAGTGAGCAACTTAAGATTGTCACAATTAATCACAAGTGTACAGGATTAGACTGGGT	1	23
24	A_23_P165504	TNP1	TCACAAGGGAGTCAAGAGAGGTGGCAGCAAAAGAAAATACCGTAAGGGCAACCTGAAAAG	1	24
25	NM_005715_1_3914	UST	TGACTGTCTTATTTATTATAACCTTTCAGCACATTCCAAGGTTTTAGTTACTCAGGAAGG	1	25
26	A_23_P22068	ARHGAP6	AGGAACTTTATGTATACTGGATTTGGGTTGCATATTTGCTAGTCTGAGGTGCCACCCAAT	1	26
27	A_23_P139471	RPS26	CACTTTGTTCCATGGATAAATAAACACTAGGAACGCATTTCCACCCTAGATTTCAGCAGA	1	27
28	A_23_P138271	ARL8A	CAGCATGGGGGGTTGGTTCTTTGGGTTCTGTTTGTTTATTTGTTTAATTTAATGATTTGT	1	28
29	A_23_P383060	SLC5A6	GAAATAGGGATGGAAGTGCATCCTCTGGGAAAAAGATAATGGCTTCTGATTCAACATAGC	1	29
30	A_23_P376096	TICAM1	ACTGAACGCAGCCTACTCAGCCTACCTCCAGAGCTACTTGTCCTACCAGGCACAGATGGA	1	30
31	A_23_P215431	POM121	TGTTAATTTGTGACTTTGCCCCAAATTTGAGCTCACAAAAACATGTGTTGTATGGAATCA	1	31
33	A_23_P416705	ALS2CL	TGCTCACAGCCCTGGAGTCCTGTTACGAGCACATCCAGAAAGAAGACATGAGGCTGCACC	1	33
34	A_23_P210554	SPATA2	TCTATCTGGTAGATCACATGTAGATGTACAGTGTGTATATTAAGCTGAATTTCAACCAAC	1	34
35	NKI_AF052159	PTPLB	GTTGGCATTGATATGGTACAACCTGCAAATTACTTGCAGTTCTGAGTTTCAGATAAAACA	1	35
36	A_23_P311010	SPRY3	CAGAGAGGGCCACTTCTACCCCCCTAGGAGTCATACATCTGGCTACTTATTTGTTAAAAA	1	36
38	A_23_P318890	OR1F1	AACAGGTACTTGAAAGGGGCTCTGAAAAAAGTAGTTGGCAGGGTGGTGTTTTCTGTCTGA	1	38
39	A_23_P208260	RPS5	TCAATGCTGCCAAGGGCTCCTCGAACTCCTATGCCATTAAGAAGAAGGACGAGCTGGAGC	1	39
40	A_24_P353794	GALNT2	GGAAATGGATGAATCTGGCTCGTTTTAAAATCACGTTTTCTGACGAATCCTTTGCCCCTT	1	40
42	A_23_P132515	SIDT1	TTTAAAGTCCCCAAATGTGTACTTAGCCTTCTGTTATTCCTTATTCTTTAAGCAGTGTTG	1	42
43	A_23_P52082	INTS7	TGAACCTCATAATGATTACTTCAGTACTCAATTTCTGTTGAACTTTGCTATCCTTGGAAC	1	43
44	A_23_P159622	CACNA1B	CACCTACAAGACGGCCAACTCCTCACCCATCCACTTCGCCGGGGCTCAGACCAGCCTCCC	1	44
45	A_23_P58980	TBC1D22B	TGGTGGGTAACACCCTCAAGTCTCTTTGCCAGTGAGGCCCCACCACATCGGTGTGAGTTA	1	45
47	A_23_P66777	CDC27	CCTTCATTTCTAGGTTCTTCAAGAATGGTGTTTGCAAGTGCCAGATGGAACAATAAAAGA	1	47
48	A_24_P186401	DCLRE1C	ACAGTTCTGCTCTTAAGAACACAAGTTTTATGACACGCTCGGCTTAAGAAACCAAAAGTG	1	48
52	A_23_P5875	POMC	AGCCTGGGGGGTCGTGGCAGATAATCAGCCTCTTAAAGCTGCCTGTAGTTAGGAAATAAA	1	52
55	A_23_P83858	ATP2A1	TACCTAGAGGGATAACTGTTCCCCCTCCTCCATCTCTGAGCCCGTGTCACAGATCCAGAA	1	55
57	A_24_P76666	CSNK2A1P	GGTTCTGGGGACAGAAGATTTATATGGCTATATTGACAAATACAACATTGAATTAGATCC	1	57
58	A_24_P378907	PKNOX1	TGAAATGGTAGCCAGTGACCCGTTAGGAGCTCTCACCGTACATACTCCAGTCTAATTTAA	1	58
59	A_24_P415624	MLXIP	CTAAGCAGCCCCACAAAATAGTGCCTGCTCCCAAACCAGAGCCCGTGTCCTTGGTGTTGA	1	59
61	A_24_P409985	TMEM44	CACTGGTGCCTACCTAGCAGCTATTGACTTAGTGAACTTTATGTTCATTCTCTTCCCAGT	1	61
62	A_23_P107401	TIMP2	AAAGCCTCCAAGGGTTTCGACTGGTCCAGCTCTGACATCCCTTCCTGGAAACAGCATGAA	1	62
65	A_24_P914940	MEF2B	TGCACCTTCTCTACAGGCTGAGTTGGACATTCGCAGATCTACCCTCCCAACCTGCATTCT	1	65
66	A_23_P125674	FAM70A	TTTTGTAATATTTACTGCTTTATTCCTAATTCTGCTTTAAAGTACTGAACTGGGCATGAA	1	66
67	A_23_P382137	OR2L13	GGGTCTATGAATATATGGTTTTTGTAAGTACAAGCCTCTTTCTCCTTTTCCCTTTCATTG	1	67
68	A_23_P145370	C6orf107	CTCTGTGTACTAGGTGGAATCTTCTCAACACTGTAGGGCCATTTCACCTCATGGTTTCAT	1	68
69	A_23_P2129	TMEM126B	CATATGCATCATTGGCTACACTTCCATTTTTGTCTACTGTTGTTACTGACAAGCTTTTTG	1	69
70	A_32_P234518	DGAT2L3	AAATACCATGCACTTTATATGGATGCTCTGCACAAACTGTTCGACCAGCATAAGACCCAC	1	70
71	A_32_P150030	PPM1D	TTTCATCCCAGACCAATGGCATTATTAGGTCTTAAAGTAGTTACTCCCTTCTCGTGTTTG	1	71
72	A_23_P59388	DST	ATAAACTTGATGAACTCCAAGTTCACAGTGTCATTTCTTCAGAACTCCCCTTCATTGAAT	1	72
73	A_23_P106925	CHST6	TTGAGAAGAGTAGCTATAAAGACATATGAGCGAGGCCAGCTGAGCCCAGCACTGCGGCCA	1	73
74	A_23_P104641	C11orf2	ACTGCCACTTTCTGCAGCTCTACCTGTGGCGTTTTGTGGCCGACGAAGAACTCGTGCACT	1	74
96	A_23_P502170	DYNC2LI1	AAAGCCATGTAGACAAAGTGATAATGAAACTGGGAAAGACAAATGCTAAAGCAGTTTCTG	2	11
97	NKI_NM_018265	C1orf106	CATGTTACCTGGACTGGAACAGACTGTGAATATAGCAGAAGGTTCCAAGAACTCTGGTGT	2	12
98	A_23_P218793	XPNPEP3	AGAAAATTCACTTCTTCTTTCAAGTCCTTCCCTTTCTATACTTTTGCTGAGATCAACCCA	2	13
100	A_24_P90900	CTRL	CCAGTACACAACACGCATCTCGCCAGTTTGCCTGGCATCCTCAAACGAGGCTCTGACTGA	2	15
101	A_23_P409966	RAPH1	TGAAAATTCTGTGGTATTCTTTTGGGTTTAAATTGTTGCTCTCTTATGTCTTTATCGGGG	2	16
102	A_24_P930764	C1orf96	CCCGACCTCGCTACGCTGTCCCTAAAGAATATTTTGCATTTGTTTACGTGGAGTGTTGAA	2	17
104	A_23_P151221	ZCRB1	CAGCTGAGTTCATCCGAAGGCGAAACTACTTTGATAAATCTAAGTGTTATGAATGTGGGG	2	19
106	A_24_P150803	PRSS8	TCCAAAGCAAGGTGACAGAACTCCAGCCTCGTGTGGTGCCCCAAACCCAGGAGTCCCAGC	2	21
107	A_24_P942454	INADL	TCCCATTTGCTGAAGTTTTGCATGCTAAGAAATCAACTACAGCAGAAAATACAAGAATAC	2	22
108	A_23_P250122	FAM20C	GACCTAATTCAAGTAAAAACCCTTTCTCCTTCCTGGGGCCTCGGCTCCTGGAGGGCTGGA	2	23
110	A_23_P162137	TSKU	TCACTTTTGTAATATTGTCCTGGGCCTGTGTTGGGGTGTTGGGGGAAGCTGGGCATCAGT	2	25
112	NM_003144_2_3164	SSR1	CAACTTGGTTTCAGAATATGTAAAATGACTTTAAGGATCTTGTGTATCAAACCTATCCCC	2	27
114	A_23_P319572	NR1I3	GGAGCATTAATGAGGCCTACGGGTACCAAATCCAGCACATCCAGGGCCTGTCTGCCATGA	2	29
115	A_23_P366253	PATZ1	CTTTCATTTCTGGCTAGTGAAGTAGACTTTTGTGTTTTTGAGGTTTATTAGCAGGTCTGC	2	30
116	A_23_P255523	ALKBH4	GACCGTGGCCACACTTTTTTGGTTATTTAGTTTGTCACAGTCTTGGGGACATGGGATCAT	2	31
118	A_23_P46523	HIST2H4A	CCACGTCAGTCTTTGCGATCACCAAATCTGGTTCTGAGAAATAGGCACTGGCAATTTACA	2	33
119	A_23_P424900	C1orf88	TCTGCCCTCCAATCTGAATGACCCCCTAGAACCTTACAAGTCATTCTGGGGTTATAAAGA	2	34
121	A_23_P74081	TP73	AGTTTTTTAACAGGATTGGGGTGTCCAAACTGCATCGAGTATTTCACCTCCCAAGGGTTA	2	36
122	A_32_P407245	FLJ13236	AGCTATGTGGCAGAAACCTTTGGCTCCTTCTTGAATTGGTTCAGCTTCTTCCCCCTTCTT	2	37
123	A_23_P18098	CCK	TGTCTGTAAGATTGTCCAGTGCAACCACACACCTCACCAGAATTGTGCAAATGGAAGACA	2	38
125	A_23_P252775	APTX	AATTCTGTACTCATCAGTTCTTCACAGTGAGAAAAGAGGCTAGATGATGGTGTGGGGGGT	2	40
126	A_23_P132057	C21orf42	AAACCCAGCAGAAGAGAAAGTTTAAGAAAGCGGTCGTCGCCAATACCAAAATTAGCTATG	2	41
127	A_32_P12610	E2F6	AATAAATTATCCATGAAGTGCTCTCGTTCTCAGTAGCGGCATCATGGCCAGTAGTGTCTT	2	42
128	A_32_P226205	ZFHX2	CACGCGCACAAAAGAGAGAAACGGACACCAGAGGAATGAACTAAAGAAAAACGTAAACTT	2	43
129	A_23_P15247	C16orf5	GTGAATGATCAGACCCTGGTAGCTAAGAAGGAACTTGTCCCTTTGAGTCAGTGTGCAGAC	2	44
130	A_23_P52589	RASSF7	TGCGGGAGAGGTCCTTCACTGTGTGTACACAGCAAGAGCATGTGTGTGCCACTTCCCCTA	2	45
131	A_24_P128524	ICMT	AGTAATTATTCTACTCTTCTTTTTACATAAATGTTTATTTAAATATTCTAAATTGGATTT	2	46
134	A_23_P121396	DNAJC19	TAAATAGTATGATGGAAATTAGCTTAAGCTGTTTAAGTAGGGACTCTTCTTATTCGGTGG	2	49
136	A_23_P19438	PPP1R11	TAACCCTTCTCACACCCTCAAGAGGAGTTAGAAAAGAGGTCCTTGTCATTCTCACCTCTT	2	51
137	A_24_P76740	CC2D1B	TGTGCCTTTAAAAGATCTAACTATGGGATGGGAGAACTTGAGGGTGATCGGGAACCTCCC	2	52
138	A_24_P342572	KIAA2013	TTCTCGGTCATGGTGACACAGCCCATCACGCCACTGCTCTACATCTCCACCGACCTCACA	2	53
139	A_23_P55544	CCBE1	ATTTTTTCTCCTTGGGTATTACAAGTTTTTGTCTGGAGCCAACCAAGCTTGCCACCAACA	2	54
140	NM_032139_1_4264	ANKRD27	TAGGGAAATGGTTTTGTCCATGTTCTTGGAAATACTTGTGTATGTACAGAAGGAAGGGAG	2	55
142	A_23_P127446	DPF2	ATAGACATCCCTTTCTTCCCTTGCACGCTCGCTAGCAGCTGGTAAGGTCTTCACACCCTG	2	57
144	A_23_P14105	RCBTB2	TGACTTTCATGTCACTCACTATAAAATAGGTCTCTTAACCTGGCACCAGTATAACTATAA	2	59
145	A_23_P48535	ARHGAP5	AACAGGCTGGATTTGGACAAAAAGCAAATCTAGACATGCATGTTTCAGGGTTCAGTAGTA	2	60
146	A_23_P379089	SOX21	TCGACCTGGGCTCCAAAATGGCAGAGATCTCGTCGTCCTCGTCCGGCCTCCCGTACGCGT	2	61
147	A_23_P169529	HRB	GAGAAATGTTACTGGGGAAATAGATCAGCCACTTTTAAGGTGCTGTCATATATCTTGGAA	2	62
148	A_23_P136909	NSBP1	AAGAGGAGCCACAGAGTATTGTTTAAAACTGCCCTATGTAGTTTCATAATTTGGTAACAT	2	63
149	A_23_P106158	L2HGDH	CAGTTCTTGCCTTTAAACGAGAGGGTTACAGACCCTTTGACTTCAGTGCCACAGATGTTA	2	64
150	A_23_P65018	ACADS	CCTGGCATGAAGGCCCAGTGCGACAGGCCCTTGGTGGGGTCTGTCTTTTCCTTGAGGTCA	2	65
151	A_23_P388867	ZNF141	TAAAGAAGTGTGCAAAGCCTTCAATAGGTTCTCAACCCTTACTGTGCACAAGATAATTCA	2	66
152	A_23_P396858	FZD8	ACTGACCTTAGGCATGGAGAAAATTACTTGTTAAACTCTAGTTCTTAAGTTGTTAGCCAA	2	67
153	A_23_P115200	FCRL4	AGGCTGCGCTTCCAAAAGCAAATGATAATTATGTTAATGTCATTAGTGACAAAGATTTGC	2	68
155	A_23_P158096	COL27A1	GACAAAGTTTGGGGAATTTTTGAATTTTCCTAGCATCGCCCTTGTGCTCATCAGGTAATC	2	70
158	A_23_P23346	MLLT11	AATCTTCTGAACGGCATAAGTCCTATTTTAGCCTTACCTCCTGCATTTGCAATACGTAAT	2	73
181	A_23_P20116	OR6B1	CTGTCCTTCTTGGAGACCTGGTACATCTCTGTGACTGTGCCCAAGTTACTGTTTAGTTTT	3	11
182	A_32_P24965	ZFYVE26	ACGCTGTAGTCTCCAACAGAAAAACACCACCAAAACAGATACCCATGTTGAGGGGTTGAA	3	12
183	A_23_P139934	ITM2B	CACAGCATAACCCCACCCTTTACATTTTGTGCAGTGATTATTTTTTAAAGTCTTCTTTCA	3	13
185	NM_033554_2_906	HLA-DPA1	TTCTCACTTCATGTGAAAACTACTCCAGTGGCTGACTGAATTGCTGACCCTTCAAGCTCT	3	15
187	A_23_P9212	NANS	CATCTTTAATCTAGTGGGCAAGAAGGTCCTGGTCACTGTTGAAGAGGATGACACCATCAT	3	17
188	NM_005420_2_953	SULT1E1	GCAGCAAATGAAGGAATCTACACTGAAGTTTCGAACTGAGATCTAAGAAGGTCTTTCTTT	3	18
189	L38486_1_1450	MFAP4	TGAGGTCTTCCCCATACCCTCTGGGTGTTGAGAGGTTTAGCCACATGAGGGAGCAGAGGA	3	19
190	NKI_NM_014363	SACS	ATCCCGATTTCAGTCAGACAAATACTCATTTCAGAGATTCTATACTTCATGGAATCAAGA	3	20
191	A_23_P143047	ATP6V1E2	ACCAACAGAAAGTTCTTTATATAAGCCTCTGGGAAGTGAAGCTAGTGTTGAACCACTAAA	3	21
192	A_24_P313822	PAK4	TAATGGTGATTGAGATGGTGGACGGAGAGCCCCCCTACTTCAACGAGCCACCCCTCAAAG	3	22
196	A_23_P140434	MYO5C	CTATAATACAGACTGGTGTCTTAGAGGTAGGAATAATACATGATTATGAAGCATCACCCT	3	26
197	A_24_P123119	EHHADH	TTTCCTCTTCTGTTTATGGAGAAATAATAGAAAGTAGTAAGTCGTTAACTTAGTGTAAGA	3	27
198	A_23_P433855	RGS4	ATCTGATTCCTGTGAACACAATTCTTCCCACAACAAGAAGGACAAAGTGGTTATTTGCCA	3	28
200	A_23_P22625	SLC9A6	CGCGTTTGAATGGCTTGAACGTTGCATCTTTTAAAGTTATTTTTTAAGGTTTCTTGGCAT	3	30
201	A_23_P141717	C18orf10	TATTAGCACAAAGATATGGAACATTTCCATCACCACAGAAAGTTCTGTTGGACAGCACTG	3	31
202	A_24_P286935	ARL3	TTTCCTTCTCGGGGACCAGTTCTTACTTCCTTTTATTTTTAGCTCTGCACTCCATGTGGT	3	32
203	A_24_P343529	TRPM3	GAGGACCTCATTGGAAGAGATGTTGTCCGGCCATACCAGACCATGTCCAATCCCATGAGC	3	33
204	A_23_P117540	STYX	AGCTTACAAATGGGAGGAAAAGTTCTTGTGCATGGAAATGCAGGGATCTCCAGAAGTGCA	3	34
205	A_23_P112726	SCN9A	AAATATTCTCGAAGGCAGTGCAGTCACTAACTCTGATTTCCTAAGAAAGGTGGGCAGCAT	3	35
206	NM_003919_1_1461	SGCE	AATGCATGAGCTTTTCTGGCATATGTTATGCATGTTGGCAGTATTAAGTGTATACCAAAT	3	36
207	A_23_P322395	ZSCAN1	GGAGTTTCATTCGCGTCCCATCTTTCAGAAGCCTTGTCCAGGTCTCCCTGTTAGCACCTG	3	37
208	A_23_P376439	SLC10A4	TACAAATCAATGCTGTAATATAATTTGCACCTGGAATGGCTAACGTGAAGCCTGAATTAA	3	38
210	A_23_P119207	CD70	CCTGACCACTGCTGCTGATTAGGGTTTTTTAAATTTTATTTTATTTTATTTAAGTTCAAG	3	40
211	NM_001184_2_7913	ATR	TCAAGACTCGAAATAGAGTGACAGGACTGCCGTTATCTATTGAAGGACATGTGCATTACC	3	41
212	A_23_P57306	CHAF1B	CCTGGCATCCTCGTGAAAGTGCACACACTTCATGGAGGGACTCCTTTTCAATAAGAATTA	3	42
213	A_23_P105138	CAT	CTCATCACTGGATGAAGATTCTCCTGTGCTAGATGTGCAAATGCAAGCTAGTGGCTTCAA	3	43
214	A_24_P77904	HOXA10	GCCATATCATGCTAAAATTCTATAGAGATAGATATTGTCCTAAGTGTCAAGTCCTGACTG	3	44
216	A_23_P48438	ADPRHL1	TCCCTGTGATGAGGTTCTCTCTCAGAGAGTCTTGGAAAAGAGACCACTTGCTCTTGTTTA	3	46
217	NM_003118_1_2007	SPARC	CATGAAAAAGCTGCTTCTTATTAATCATACAAACTCTCACCATGATGTGAAGAGTTTCAC	3	47
218	NM_000423_1_2011	KRT2	TCTCCCACTCCAGAATGTAGAAGCCTGTCTCTGTACCTCTAACTGGCAGCAAGTTAAATT	3	48
219	A_23_P60693	BCL2L11	CCAGGCCTTCAACCACTATCTCAGTGCAATGGCTTCCATGAGGCAGGCTGAACCTGCAGA	3	49
220	NM_001068_2_5096	TOP2B	ACTGCCGTGCATTAGCACAGATTTTAATTGTCATGGTTACAAACTACAGACCTGCTTTTT	3	50
227	A_32_P225816	PRDM16	CTAGGAGAAGCCGATTTGGAGGTTAATGCTGTAGAATAGGACTGTATACCAAATGTAATC	3	57
229	A_23_P32177	LHX6	GGTTTCAGAGTTCAAATGCTTGACGTTGGCACTTAACATGAAAGCCTATAGGTCATTCTT	3	59
230	A_23_P36057	OR5D14	TGCTGCTTTTCAGCTTCGCCACCTTCAATGAGATGTGTACACTACTGATCATCCTCACTT	3	60
231	A_23_P129301	CEP27	AAACCCATGTGCCAGGAAAACTTACCTATTGAAGCTGTTTATCACAGATATATGGTACAT	3	61
232	A_24_P140788	FGD2	CATCTGCGCCCAGGCCACGTGTCCCGATCTGGGATTAGAAAATATGGGTCCATTCCTTTC	3	62
233	A_24_P542375	PTMA	ACTATAAGTAGTTGGTTTGTATGAGATGGTTAAAAAGGCCAAAGATAAAAGGTTTCTTTT	3	63
234	A_23_P113212	TMEM45A	TCCTGCATGGGATCTGATGGATCATGAAAATATTTTGTTTCTCACCATATGCTTTTGTTG	3	64
236	A_32_P128572	MIER1	ACACGATTTGGAAAGAAGAAATATAATCTTCATCCTGGTGTAACGGATTACATGGATCGT	3	66
237	A_23_P143120	ADAM17	GTCATGTGTTTGAACTTCCTGCAGGTAAACAGTTCTTGTGTGGTTTGGCCCTTCTCCTTT	3	67
238	A_23_P251259	GTF2H4	TCTGGGCAAGGATTACTCTGTGGAAGGTATGAGTGATTCTCTGTTGAACTTCCTGCAACA	3	68
239	A_23_P130266	LLGL1	CCATCAGAATTTGAACGCTTCTCCCTAAGTGCCCGGAACATCACAGAGCCGCTCTGCTCT	3	69
240	A_23_P13222	RCN1	GAGGAAATATTGGAGAACTGGAACATGTTTGTTGGAAGCCAAGCTACCAATTACGGGGAA	3	70
241	A_23_P40989	USP13	TGAGATGGAGAATAATGCCAATGCAAACATTATTTCTGAGGCCAAGCCCGAAGGACCTAG	3	71
242	A_23_P72550	ULK1	GAATGTTCTCTTGATAGTGCTGGACCCTTTGTCTATTTTAAAGCGAATTTTGTGTGATTT	3	72
243	A_23_P27035	TMEM98	AATTGAAACTAAGTAGGGGTTTCTTCTTTTGGCAAGACTTGTACTCTCTCACCTGGCCTG	3	73
244	A_24_P916496	PRKCA	AACCTCTAATCTCCGTTTGCATGATACGCTTTGTTAGAAACATTAATTGTAGTTTGGAAG	3	74
245	A_23_P4679	ERF	TTTGGCCTTAACACCCAGGAACTTTTCTATTACAATCGCTTAGGAAGTAAAGCCTTGTCT	3	75
246	A_23_P210797	GZF1	ACGGACACAAGACTGAACAGCCTGACGAAGAGTATGTGTCATCCAAGCTTTCGGATAAAT	3	76
265	A_23_P56249	TBCB	GATGGCAGTGTGAATGGGAAACGCTACTTCGAATGCCAGGCCAAGTATGGCGCCTTTGTC	4	10
266	A_23_P14482	C14orf166	TCACATTCTCGGGGGAGGAAGCCCAGAAAATTGGGTATGTTCTAGAGATTTACCACCATT	4	11
267	A_23_P254605	ARF5	GGGCTTCCTGGCCAAGGCCCCCTCTTCCAGAGGAGGAGCAGGGATCTGGGTTTCCTTTTT	4	12
268	A_23_P57275	CXADR	TCAAATAAAGCTGGACTAATTGCAGGAGCCATTATAGGAACTTTGCTTGCTCTAGCGCTC	4	13
270	A_24_P226076	METAP1	AGCAGTTGGAGTGATGAAGTCGGGCCATGTATTTACAATTGAGCCAATGATTTGTGAAGG	4	15
271	A_23_P116913	AEBP2	CAAACTTTTGCTTCATTGGATGCCTGAAGACATTCTGCCTGATGTGTGGGTGAATGAAAG	4	16
272	A_23_P328687	SIX5	GAACTAAGCGCAGGAACAGAGGGGCTGCTGGAAGCGGAAAAGGGGCTGGGGACACAGGCC	4	17
273	A_23_P146367	C9orf89	CCGCCAAGGGGACTGCTGCTTCTTTTTCTAAATGCATATTTTTCATTATTTATAATTTGT	4	18
274	A_23_P32279	BARX1	CTTCCTAAGCCTTTTTATTATGATCTTGAATGCGGACAATTGGGGCCAAACGAGGAAGGA	4	19
275	A_23_P46936	EGR2	AAGAATGTACATAATGTTACCGGAGCTGATTTGTTTGGTCATTAGCTCTTAATAGTTGTG	4	20
276	A_23_P256526	ZNF80	GAAAGCTGTGACCTGCAGCTCATCCTCACTTGGCATTGAAGAATTCCTTCCAGAGATAAA	4	21
277	A_23_P34307	PIGK	ATTCATTTCACAGTCTTCTATTGTTGGACCACTTACATTGTACCAAATGTTTTCCTTTGG	4	22
279	A_23_P430728	ATP4A	TCGTTAAAGACACGCTTGTGTCCTGGGCGATGGTAATAAAACCAGCTCATGCTGACTGTG	4	24
280	A_23_P873	C1orf38	AAATGAGAGGAGCCAATTTAAGAAGACCCTTATGGAGACCTGAGGCTGCAGAAACTGGTA	4	25
283	A_23_P122852	SMARCD3	GGGCTCCAGCATCACTCCTCTGCCACCTTGGGGTGTGGGGCTGGATTAAAAGTCATTCAT	4	28
284	A_23_P53554	TPI1	CTTTACTGTTTATATCTTCACCCTGTAATGGTTGGGACCAGGCCAATCCCTTCTCCACTT	4	29
285	A_23_P37424	SPATA5L1	GTGAACTTGCCTGTCGTTTGCAACTTCACACTTTTAGAATTTGTGTTTATATTTCCTGTA	4	30
286	A_23_P90273	CHST8	GATGTCCCGCACTCCCTTAGCCATTGCCTTGGACCAAACCACGTGGTTGGCAGCTTTTCT	4	31
287	A_23_P340308	TAS2R48	GCCAAACTGTTGCAATCATGTATCCTTCATTCCACTCATTCATCCTGATTATGGGAAGTA	4	32
288	A_32_P55241	TMEM46	AGTCCTGAGTGCAAGTAATTACTATACTTGTAAATGAAGATCAGTATTTCTGCCTAGATC	4	33
289	A_23_P26524	SCNN1B	GTGCTGGTACAGGATGCAGGAATAAATTGTATCTTCACCTGGTTCCTACCCTCGTCCCTA	4	34
290	A_23_P250251	IFNA2	AGCCTAAGGTTTAGGCTCACCCATTTCAACCAGTCTAGCAGCATCTGCAACATCTACAAT	4	35
291	NM_002865_1_754	RAB2A	AAATGGCATTAAAATTGGCCCTCAGCATGCTGCTACCAATGCAACACATGCAGGCAATCA	4	36
293	A_23_P117190	DNAJC15	GTGTAAGCCCATCTGCTGGCAAGGCTAAGATTAGAACAGCTCATAGGAGAGTCATGATTT	4	38
294	A_24_P99679	POLR2A	CTACAGCCCGACATCACCCAGCTATTCCCCTACTAGTCCCAACTACACACCTACCAGCCC	4	39
297	NM_000287_2_3206	PEX6	TTCTGGGGATTGGGCCCTGAGAGGGCTAGTTCTGTGGCTGAAAATAAAGCATGTCCCGCC	4	42
298	A_24_P97770	ERGIC1	GACAGCGGTGGCAAGATCGACGTCAGTCTGAACATCAGTTTACCCAATCTGCACTGCGAG	4	43
299	A_23_P37231	OR11G2	CAGACGTCTCTGTACCAATCTTGTGGTCAATTGCTGGGTACTTGGTTTCATCTGGTTCTT	4	44
300	A_24_P224158	RFX4	CACTTCCCGGATGGAACCTTGTTTGATGAGCAGTACTCCCAGACTGCATCCTACCCCAGT	4	45
301	A_23_P74446	JMJD2A	CTTCCCAAGAGAGTCAAATCTAGACTGTCAGTAGCCTCAGACATGCGCTTCAATGAGATT	4	46
302	A_23_P17927	ATXN10	GCATTAATGTAACTGTGTGGTTTGCCTTTGTCCCCCTGGATAGAACGTGCATTTAAAGAA	4	47
303	A_23_P51745	PROK1	TTCATCTTCCCTCGATTGGTTAACTCCTTAGTTTCAGACCACAGACTCAAGATTGGCTCT	4	48
304	A_24_P291133	UHMK1	ACTGGAAATGTTCTCAGGAATGAAACTGAAACATACAGTCAGATCTCAGGAATGGAAGGC	4	49
307	A_23_P11071	PORCN	AGAAGGGGAGATCCAGGGCCTCCCCGCCTTCCTTCTTCCTTTTTATATACAATTTGTTAT	4	52
309	A_23_P11740	MIXL1	CTGAAACGAAATGTCTGAAGCCCCAGCTGCCTCTTGAGGTAGATGTGAACTGCCTGCCCG	4	54
311	A_23_P104918	OR8H2	TTTTTCTGTGACACTTCCCCAATTTTAGCTCTGTCCTGCACTGATACATACAACACCGAA	4	56
313	A_23_P19624	BMP6	TGGTTCTCTGCCTTTTTACTATACAGCATACCACGCCACAGGGTTAGAACCAACGAAGAA	4	58
314	A_23_P26153	PLIN	AAGCTCTTGGGTGTTTATTTAAAATACTAGTGTCACTTTCTGAGTACCCGCCGCTTCACA	4	59
315	A_24_P238420	SPTBN4	CGCCTCTCGGGAGCTTCATAAGTTCTTCAGTGACGCCCGAGAGCTTCAGGGACAGATTGA	4	60
316	A_24_P359799	OTX1	CTCAACTTCAACTCCCCCGACTGTCTGGACTATAAGGACCAAGCCTCATGGCGGTTCCAG	4	61
317	A_23_P259207	THNSL2	ACCCTGATGCGGAGAGGTGACAACTGGATGCTGATGCTTCGGGACACCATTGAGGACCTT	4	62
318	A_23_P435474	TMPRSS13	TCTAAGTTGGCCCTGTTCCTGCAAATCATCAACGTGCCTGGACTCGCCAGCTAAAAGCCT	4	63
319	A_23_P67669	PGLYRP2	CTCCATGCAGCGCTACCACCAGGACACGCAAGGCTGGGGAGACATCGGCTACAGTTTCGT	4	64
320	A_24_P133822	ELAC2	CCACATGAAGGTCTGCTTTGGAGACTTTCCAACAATGCCCAAGCTGATTCCCCCACTGAA	4	65
321	A_23_P69513	RGS12	AGGAAGACCTGGTGTTGCCAGAGTTCCTCCGTTTACCTCCTGGTTCCACAGAACTCACCC	4	66
322	A_23_P252471	PECAM1	CGCCTGTGAAATACCAACCTGAAGACACGGTTCATTCAGGCAACGCACAAAACAGAAAAT	4	67
324	A_23_P96383	SRPX	TGACCATATTTACTCTTTCTAACTTTCTTTACTCCATCATGGCTGGTTGATTTTGTAGAG	4	69
326	A_24_P282547	CFHR4	TACCAATGCCAGTCCTACTATGAACTTCAGGGTTCTAATTATGTAACATGTAGTAATGGA	4	71
327	A_32_P59678	C7orf46	CGGAAGGCTACATGCGGTTAGATGACAGTGGGATTGTAGGTACAAGTAGTCAAGTTTCTT	4	72
328	A_23_P103104	MFNG	CCAATTGTGATGATCCTTTTTGCTCATTTCCCAGCCTTTCTTGCTGTTAGGGGCTACCAT	4	73
329	A_23_P211326	CECR2	CAAATTGAGAAAGTGGTGTCCCTTCCTGATTTTGCCACCAGCCCTACCGAATAGTTGTAA	4	74
350	A_23_P25674	CKB	AACCTGGGCAAGCATGAGAAGTTCTCGGAGGTGCTTAAGCGGCTGCGACTTCAGAAGCGA	5	10
352	A_23_P87952	SOX5	TGACAGTGAAAACCATATTGCAGGACAAGCCAACTGATAAGGGTCAAAAGATTGTTGTGA	5	12
353	A_24_P390928	TRAPPC6A	CTTCAGGGAGGAGCTGGATGTCCTCAAGTTCTTGTGCAAAGACCTGTGGGTGGCGGTGTT	5	13
354	A_24_P237328	MCAT	TGTTGCTGCTGCTGGATTCAGTGTGGGAGAGTTTGCAGCCCTAGTGTTTGCCGGAGCCAT	5	14
356	A_23_P130509	ZNF229	ACAAGTCACTCTGAGAAGACCAGGAACAAAGTTCTCTTGGCAGATCTGGGTAATGTGTGT	5	16
357	A_23_P168836	PTK2B	AGGGGACTCTGGGCTATGGACACAGGGTGACGGTGACAAAGATGGCTCAGAGGGGGACTG	5	17
358	A_23_P204801	SLC41A2	TCAAGTTACCAAGGAAGAAAATACACGACAACCACTTATGGCTCTTTTTCAAAACTCTTA	5	18
359	A_23_P135190	RALGDS	TATGACTTTGTCCTGAAGAAGCGGACCTTCACCAAGGGAGTGAAGGTCAAGCACGGAGCC	5	19
362	A_23_P162449	SRGAP1	TACTCCACGAACTCCTCCAAAGATCCGTTATTCAATAACTGCCTAGAAAATGTTTCCATC	5	22
364	A_23_P14972	C16orf48	CAGTGTCCCTAGAGCACTCTTCCCAGTCACCAGTGGCTGCAGAAGGGCCACCCTAGCCTT	5	24
365	A_23_P158118	USP26	TCAGCCATCTTGGGAAGACTCTAAAGTCAGGCCATTATATCTGTGATGCCTATGACTTTG	5	25
367	A_23_P314826	SLC1A6	CTTCATGGACCTGATCAGAAATATGTTTCCACCAAACCTTGTGGAGGCCTGCTTCAAACA	5	27
368	A_32_P381593	SLC26A7	TGGAATGTGGATAAAATCGATTGGGGAATATGGGTCAGTACATATGTATTTACAATATGC	5	28
369	A_23_P15182	ARL2BP	GTACTGATGTGTCACTTATTAAATACTTTTGTACCATGAGTAAAACTTCAGGTGTTTCGC	5	29
370	A_32_P204980	FBXO39	AGCTGATCGAATCAGAGCTTAGCTATTTTGTCATCGTTTACTCTGTGATGTAATGAGCAC	5	30
371	A_23_P58604	LOC51149	ACCTCTTTATAACTGGGGAAGACTTCGATGATGATGTGTGATCTGGGACTGGCAGGTTAT	5	31
372	A_24_P382017	RRN3	ACAAATTTGTGCAAACACTGCTAGAGTCATTTTGAAGCTCAAGCATTTTCACTTTGTTTC	5	32
373	A_24_P419309	WDR57	TGTATATGGGAGAGATTCAGTGAAGATATGGACTGGAAGACTCCAAGGCCGCTTGTCTTT	5	33
374	NM_004415_1_8872	DSP	AGCAGTAGTTCTATTGGGCACTAGTAGTCAGTTGGGAGTGGTTGCTATACCTTGACTTCA	5	34
375	A_23_P101007	NOTUM	CTGCCCTGTGTTCGTGGTGCAGTGGCTGTTTGACGAGGCACAGCTGACGGTGGACAACGT	5	35
377	A_24_P217628	PRDM7	CTGCTATGAGTATGTGGATGGAAAAGATAAATCCTCGGCCAACTGGATGAGGTATGTGAA	5	37
378	A_23_P364534	DDX51	ACTGGAGACTTCAGGGCTTGTCACTTTCAGAGTGTGGAGGTCAGGATGGCTGCGGGCAAT	5	38
380	A_24_P55092	CD109	TCAATCTAAGAAATGGTTTAGTTTTTCTCTTTAGCTCTATGGCATTTCACTCAAGTGGAC	5	40
381	A_23_P89249	ERBB2	AATGGGTGTTGTATGGGGAGGCAAGTGTGGGGGGTCCTTCTCCACACCCACTTTGTCCAT	5	41
383	A_23_P168296	NR2E1	CCTCAACTAACAAACCCTTCAGGAAGCATATACCGGGGAATGTGTAGCCTTCAGGAAAAA	5	43
384	A_23_P433820	THAP8	ACTGAGTTCATGATACCATGGTGGACACAGCTGAGAAAATCCCTGCCCTCATGGTGCTCA	5	44
385	A_23_P321160	ZNF594	CCAGATTAAAAACTAACCAATTCATCTTTGATGGAGCTTGAATCAAACTAAGGGTATTGG	5	45
386	A_23_P36299	OR52B4	ATGTCTGCATCATCATCCTCTTTTATGGGTCTGGCATCTTCACAATCCTTACCCAGAGGT	5	46
387	A_23_P14892	IGFALS	TGCCCAGTGCACTTGCTGGAAGACGCAAGGGCCTGATGGGGTGGAAGGCATGGCGGCCCC	5	47
388	A_24_P329939	VPS11	CGTCATCAGGGACTACCTGGTCCAAAAACTACAGAAACAGAGCCAGCAGATTGCACAGGA	5	48
389	A_23_P390700	CNTN1	ACAGAAGTAGGTGTAAAAGTCTTATCATCTTCTGAGATATCTGTTCATTGGGAACATGTT	5	49
391	A_23_P332316	ARRDC1	ATCCCAGACATTGAGCAACCCAACGTGGCCTCTGCCACCAAGAAGTTCTCCTACAAGCTG	5	51
392	NM_002119_1_895	HLA-DOA	CCTGCGTGCTCAGTGCCCTTTAAGTGCATCCCGCTGTGCTGACTTTGAGTGGGATCAACA	5	52
393	A_23_P74229	STK40	TCAGCCCTCACTGGGTGTCACACACTGAGAGAAGTCCTATTGTAAAGAAACGGAAAAAGT	5	53
395	NM_000214_1_5713	JAG1	AGGAAGAACTGAAAGGCTTTTCAACCACAAAACTCATCTGGAGTTCTCAAAGACCTGGGG	5	55
396	A_23_P28652	C2orf28	CTTATATAGACAACCAAATCTGTCAAGGGCAAAAGAACCTTTGCAATAACACTGGGGACC	5	56
399	NM_002845_2_4927	PTPRM	GGACTCAGTTCACAAAATGCAAAACTCAACGATCAGATTCACGGACCCAGAGCTTTTCCA	5	59
400	A_24_P355720	FGF4	GTCCTACAAGTACCCCGGCATGTTCATCGCCCTGAGCAAGAATGGGAAGACCAAGAAGGG	5	60
401	A_23_P17044	SFTPB	GGCTCCTGGCTGGACAGGGAAAAGTGCAAGCAATTTGTGGAGCAGCACACGCCCCAGCTG	5	61
402	A_23_P153767	AKAP8L	GCAGTTTGGGATCATCCAGAAGCATCTGAAGACCATGGATCACAACCGGAACCGCAGGCT	5	62
403	A_24_P180225	HD	TGAACCTTTTCTGCCTGGTCGCCACAGACTTCTACAGACACCAGATAGAGGAGGAGCTCG	5	63
404	A_24_P13804	CENPT	ACTATGTGAAACTCTTTAGCTTCTATGCCAAGATGCCCATGGAGAGGAAGGCTCTTGAGA	5	64
407	A_23_P212423	XYLB	CAGCTAAATCAAAATACGCATGTTCTCACCCAGAGTGACAAAATCCTGCAGATAGGTTTA	5	67
408	A_23_P52939	SLC43A1	TGAAGACAGTCCCTATCCTAGAGGGGTTGAGCTTTCTTCCTCCTTGGGTTGGAGGAGACC	5	68
410	A_24_P7600	FBXL7	TTTGTCAAACGCCACTGCAAGCGCTGCGTCATCGAGCACACCAACCCGGCTTTCTTCTGA	5	70
412	A_23_P121657	HS3ST1	GGCAGAACATTTGACTGGCACTGATTTGCAATAAGCTAAGCTCAGAAACTTTCCTACTGT	5	72
414	A_23_P132987	PF4	GAGAGTTAGCTACTAGCTGCCTACGTGTGTGCATTTGCTATATAGCATACTTCTTTTTTC	5	74
415	A_24_P149704	DAB2IP	CAAGCGGCTGTGGACTCCAAACAGAAGATCATTGATGCCCAGGAGAAGCGCATTGCCTCG	5	75
417	A_23_P44546	DFFB	AGGCCAAAAATGGTGAGCGATCATTTATTTCATGATTCAACCTGATACATTTACATAGTG	5	77
435	A_23_P131215	CRYGD	GAGTTCACTGAGGACTGCTCCTGTCTTCAGGACCGCTTCCGCTTCAATGAAATCCACTCC	6	10
436	A_23_P149649	SDHB	ACCCTCTTCCACACATGTATGTGATAAAGGATCTTGTTCCCGATTTGAGCAACTTCTATG	6	11
437	A_23_P160012	TTTY10	ATCAGGTCCAGCTGTGTCCTACAGATTTATACCCTCACTTTGGATGCACTGTGAATCTTG	6	12
438	A_23_P27814	GPATCH1	CTCGTCCTAGAATCATTTCTCCTCCATGATGGAAGCCCAGTGATTGTTCAGTTAACGCAT	6	13
439	A_24_P102821	PTAFR	ATACGGTCACTGAAGTGGTTGTGCCATTCAACCAGATCCCTGGCAATTCCCTCAAAAATT	6	14
441	A_24_P187218	PCDH9	ACAATAAAGGCTTATTCCGGATTGATCCAGTAACAGGTAACATTACTCTGGAAGAAAAAC	6	16
443	A_23_P23428	FDPS	AAAGAGGTACAAATCTATTGTCAAGTACAAGACAGCTTTCTACTCCTTCTACCTTCCTAT	6	18
444	A_23_P119683	MIER2	CATCCCTCACCCCACCAAGGACCACACTGTGAAGTGATAACTGCCTTGAACCCCCCTTTG	6	19
445	A_23_P255984	ACOX3	TCATAGGAAGTCTGAAATCGAAGCTCTAGTGGGACTGGCACACATTCAGCCAAGTCTAAT	6	20
446	A_23_P10002	CEP63	ATTTTTGGAAGAGGAGGAACTGAGGTCTCATCACATTCTAGAGCGCTTGGATGCCCATAT	6	21
447	A_23_P162336	CNOT2	GGAAAGTAGCTAAGGAGTTCCATCTGGAATATGACAAATTAGAAGAACGGCCTCACCTGC	6	22
448	A_23_P216200	AGPAT5	GATATATGGAACCCTACTTGGCTGCCTGTGGGTTACTATTAAAGCATAGACAAGTAGCTG	6	23
449	A_23_P48014	CMAS	TGGCAAAGAGAAGCTTAAGGAAATAAAACTTTTGGTTTGCAATATTGATGGATGTCTCAC	6	24
450	A_24_P3045	CASP10	CCCTAAGTTTCCTGGCATTTCTAGAGAAACAAGGTAAAATAGATGAAGATAATCTGACAT	6	25
451	A_23_P109943	ACVR2B	AGATGAGGCCCACCATTAAAGATCACTGGTTGAAACACCCGGGCCTGGCCCAGCTTTGTG	6	26
452	A_24_P343621	ECHDC3	AGCAGTGCCTAGAAAGGTGGCCTTGGAGATGCTCTTTACTGGTGAGCCCATTTCTGCCCA	6	27
453	A_23_P333605	ENPEP	TGTATGGATTAGCATCAGTGAAGAACGTTACTCTTTTGTCAAGGTATTTGGATTTGCTCA	6	28
454	A_23_P93844	TOMM7	GATTTGGAGGCAATCAGCGGACAGCATGGAAGATGTGTGCTCTGGCTCGGATAAGAGATG	6	29
456	A_23_P115280	AGRN	CTGTGACCGAGAGCGAGAAGGCACTGCAGAGCAACCACTTTGAACTGAGCCTGCGCACTG	6	31
457	A_23_P11800	CAMK2N1	AAGCTTGTGTTTCTTTGTTGCTGCAAGCTATCTGCCCAAGTTAATGCAAATGGACACATT	6	32
458	A_24_P131718	RAB6B	CAAGTGGTGCTTGTTGGAAGAGTGCTTACTTACCTCGAGAGAATTTACAGGAGTCCACAT	6	33
459	A_23_P33356	ADAMTS9	TTAATCATAAAGCTATACTAGCTCACATCTGAAGTCAACATGAAGTTTCCTACTTCCTTG	6	34
461	A_24_P66522	AZI1	CTGCTGAACCGGGAACAGGAGCTGAGGGAAGAAATCCGGAAAGGCCGGGACAAGGAGATT	6	36
462	A_23_P146584	C9orf30	TGAGGAAGAACACCATCAACAAATGTCCATCTTACAACTGCAACTGATACAAATGAATGA	6	37
464	A_23_P365060	MDN1	CAAATATCTTTGTCATCTTTGTTGTATTGGACAATCCCAGTTCACGGGATTCTATCTTGG	6	39
465	A_23_P18993	MIER3	ATTGCCGTCCCTGAATCCTTTATGAATGAAGTTTCTGTAAATAACCTGGGTGTGGACTTT	6	40
466	A_23_P97353	OR10K2	TGCCTGTGGCTTCACTGTTGCACAGATCATCACATCCTTGGTATTTCACCTGCCTTTTTA	6	41
467	A_23_P164637	ZNF419	TCATCTAAATATGCACACTGGAGGCAAGATGAGAATTCCTGACAGATTGTCCTTCCTGAG	6	42
468	A_23_P422222	C6orf62	GGTTGCATACTTTTATTGGAGTAAATCTGAATGATCCTACTCCTTTGGAGTAAGACTAGT	6	43
469	A_23_P31536	SSBP1	AGACTATGGTGAATACATGGATAAAAATAATGTGAGGCGACAAGCAACAACAATCATAGC	6	44
470	A_23_P55123	COX10	TCACGTTAACATATAGACACTGTTGGAAGCAGTTCCTTCTAAAAGGGTAGCCCTGGACTT	6	45
471	A_23_P168726	ZPBP	GTGATGGAATTCATTGCCTTCAATGCAATAGCAGCCTGGTGTATGGAGCAAAAACGTGCT	6	46
472	A_23_P205808	PLDN	GTGCCTTATGCCATTATGTCATATGTTGAAATCCTTATTCCGGTATTACTGTGTCTCCAT	6	47
474	A_23_P121396	DNAJC19	TAAATAGTATGATGGAAATTAGCTTAAGCTGTTTAAGTAGGGACTCTTCTTATTCGGTGG	6	49
475	A_24_P343377	ATP5J2	CTTCAGTCCTAGTGGCATTTTCGGAGCGTTTCAAAGAGAGCACGAGCGGCTCCGCAAATA	6	50
477	A_24_P124672	DYNLL1	ACTTCGGTAGTTATGTGACACATGAAACCAAACACTTCATCTACTTCTACCTGGGCCAAG	6	52
478	A_23_P51202	ZNF436	GCAGACTGTGGGTATCCATATTTTAATTGTCGGGTGACACATGTTCTTGGTAACTAAACT	6	53
479	A_23_P376044	IL17RB	CCCCTCACTGATTCACTCAATAGCATCTTAAGTGAAAAACCTTCTATTACATGCAAAAAA	6	54
481	A_23_P43841	CALML5	GCTGAAGGCCACGGGCAAGAACCTCTCGGAGGCCCAGCTAAGGAAACTCATCTCCGAGGT	6	56
482	A_24_P204819	SPRY3	GGGAGAAGCTGAGCAATCTGCAGGGCACCCTAGTGAGCACCTCTTCATCTGTGAGGAATG	6	57
483	A_23_P91900	SMC4	ACTCCCTAAACTAGATCATGAAACTGGTTTCTGTTTTATGCAGTTGTCATTTGTAAAGTC	6	58
485	A_23_P111532	GLI3	GCAATCTCATCTCACCTAACTGAGATGTGTTTCAATTATATTCCTTTTATGGAAAAGGAC	6	60
486	NM_001429_1_8383	EP300	TCAGCACCGATAACTCAGACTTGAATTCAAACCTCTCACAGAGTACACTAGACATACACT	6	61
488	A_23_P338233	BCDIN3D	GCCTGCCTTTGGGCAAAACCTTAGTAATTCAGGTCTGGAATGGGGCTTAGGAATCTATTT	6	63
489	A_23_P86054	WDTC1	CCTGCAAGGCTAGCTCCCCTGTGGTCTTCAGGAAAGGTTTTGAAAAAGGATGGGTCCCAC	6	64
492	NKI_NM_001333	CTSL2	TATCTTGAAACTGACCAAACGCTTATTGTGTAAGATAAACCAGTTGAATCATTGAGGATC	6	67
493	A_23_P102202	MSH6	GAAGTTTGCCTGGCTAGTGAAAGGTCAACTGTAGATGCTGAAGCTGTCCATAAATTGCTG	6	68
494	A_24_P287683	AP3S2	ATGTGAAACATCCCAGAATTATGACTCTTCCCAAGTTTAAAATACATTCTCCTCATGAGA	6	69
495	A_23_P2423	FLJ10292	CAAGCTTAATGGTTATCCTTACTTGAGTCCACATGGGTTGGACAGTCCCCACACACATTA	6	70
496	A_23_P77714	CLUAP1	AGGGGAACATCTGGCTGTTAATCACTTGCACAGTTGAGAACATTTCCTATACATCGGCTT	6	71
497	A_23_P401548	PVRL3	TATAGGAGAAGACGGACGTTTCGTGGAGACTACTTTGCCAAGAACTACATTCCACCATCA	6	72
498	NM_020675_3_736	SPC25	GGAAGACCAACAATTTTTCAGCTTTTCTTGCCAATGTTCGGAAAGCTTTTACTGCCACGG	6	73
500	A_23_P384600	IPO13	TGTGGGGAAGTAGAGTCTGTGGGAAAGGTGGTACAGGAAGACGGTCGTATGCTGCTCATA	6	75
501	A_24_P277615	TRIM7	AGCTCTGCCTTGAGAGGTTGTGGGACCTCTGGATCCAGCTGACCTGACAGGTCATCTACT	6	76
502	A_23_P93302	GABBR1	TTTGCACACGTCCATGTTTATCCATGTACTTTCCCTGTGTACCCTCCATGTACCTTGTGT	6	77
519	A_24_P139773	PPP1R8	CCTGCACCAAACCCTGCAGTCTATAACCCTGAAGCTGTAAATGAACCCAAGAAGAAGAAA	7	9
520	A_24_P373726	ZNF417	CTTGTTCACACTGGAGAAAGGCCTTATGAGTGTAGAGAATATGGGAAATCTTTTGGTCAA	7	10
521	A_24_P160460	SLC39A3	CTGGGCATCAGCATGGCCCGGAGTGCCATGCCCCTGCGGGACGCGGCCAAGCTGGCGGTC	7	11
522	A_24_P942253	PHF8	CCTTTTTATAAATAGGTTAGGGTAGCATCATTCAGACTTCTCTGTTGTTTTTGTCCCTGT	7	12
524	A_23_P113888	DIS3L2	TTTAATTTGGTTTTTAACAACTCAGGGGTTTGTTTTTATTTTTATTTAATTTTTGCAGCT	7	14
525	A_23_P118476	SGSM2	CGTGACAACAACATGGACTTCACTGACATCATCAAGTTTTTCAATGAACGTGCTGAGCAT	7	15
526	A_24_P163537	TMED4	CAGTTGCTTGATCAGGTGGAACAGATTCAGAAGGAGCAGGATTACCAAAGGTATCGTGAA	7	16
527	A_23_P354270	GNA12	AAGATATCCTGCTGGCTAGGAAAGCCACCAAGGGAATTGTGGAGCATGACTTCGTTATTA	7	17
528	A_23_P33484	ARL15	AAGACCTTGATCATTTTCTCTGGGTTTGGGAGTGGAGTATTATGTGACTGGGACTCCACA	7	18
529	A_23_P17512	DTD1	CAGGGCCCGTGTTGAAGTGTCAAGAGAGCAATCATCAATGATAATGTATTGTGTGAGACC	7	19
531	A_24_P320759	PRKRIP1	CTTACGTACTTTGATAGAACTAAGGAAATAGTGGTTTTGAGTGAAGGGAAAGGAAACCCA	7	21
532	A_23_P2469	FGD4	CATCTGCTAGCACTTTATGTTGAAAAATATAGGCCCATAAATGCATCTTTTGAGGACTAT	7	22
534	A_23_P81795	LRFN2	TGTTTGTGGAGTTTCCATGGTGATGTTTACATCCAGGGACAGTTTCGTCTCCCTGTCAAT	7	24
535	A_24_P278167	ZFAND5	GGTCTTACAGGGTTTGACTGCCGATGTGGAAATTTGTTTTGTGGACTTCACCGTTACTCT	7	25
536	A_23_P167438	TINP1	AAATATGCCCAGGTTACCAACAATCCTGAAAATGATGGATGTATAAATGCAGTCTTACTG	7	26
537	A_24_P913227	CDC23	CATCCATATTTAGAACCAATGGAAAAGTTAAATCTTTTAAATAGCTTAGCAGTGGGCCAC	7	27
538	A_23_P87089	KCNA4	GCATAGAGAGTGCAGTTATGAAAATGAAATATGCAAATGATCCAATGCATACAGTAGTAC	7	28
539	A_23_P125596	RPS6KA6	GAGCATGAAAAAGCGAACATCAACTGGCCTGTAAGATTTGTGGTGTTCCTAGGCCAAACT	7	29
540	A_24_P409071	SNED1	GTATAAAAGAGTCTACCGAGTTCACCAAGACATCTGCTTCAAAGAGAGCTGTGAAAGCAC	7	30
542	A_23_P114857	PLA2G2E	GACTGCTGCTACGGGCGTCTGGAGAAGCTGGGCTGTGAGCCCAAACTGGAAAAGTATCTT	7	32
545	A_23_P255805	ZNF7	CGGAGCTCATATCTTATTGAACACCAGAGAATACACACTAGGGCCCAGTGGTTTTACGAA	7	35
546	A_24_P99175	ZDHHC22	GCACGACCATCACTGTTTCTTCACCGGCAACTGCATCGGCAGCAGGAACATGCGCAACTT	7	36
547	A_23_P162120	NUMA1	AGAAGAAAGCAGCTCCAGCTTCTACTAAACAGGCTGACCGGCGCCAGTCGATGGCCTTCA	7	37
548	A_24_P641130	BAT2	GGATTTCTCCACAATGCAAGCTACAGAGCTGGGGAAGTTGCCGGCTGGAGGAGTTCTCTA	7	38
550	A_23_P100990	KRT38	ATGGGTAGAGATTTGCTAAGTATGATGTGCTTCCACCTCTTCTCTTCATACTCTCTACCT	7	40
551	A_23_P66599	VPS25	CTTTCCCATCCTAGACTGTCCTTGAGCCAGGGTCTGTAAACCTGACACTTTATATGTGTT	7	41
553	A_23_P15202	DHODH	CATAAACTGCATTTTTGATTCTTTGTGGATTCAAACCCTAGGATCCATCAGTCTTGCAAG	7	43
554	A_23_P9591	LMAN2	AGAGCATCGACTGGACCAAGATCGAGCCCAGCGTCAACTTCCTCAAGTCGCCCAAAGACA	7	44
555	A_23_P100613	LOC388419	CCGCCACGCCTACAGCTTCCACCAGAGCAGCGAGGAGGCCGGCGACTTCCTGGCGCACGC	7	45
557	A_23_P388150	PLA2G12B	CATCTGTGCAGAGGAGGAGAAGGAAGAGTTATGAGGAAGAAGTGATTCCTTCCTGGTTTT	7	47
559	A_23_P320887	CDC42SE1	GGGGTCTCATTAGCTTTGCAACAGGAAACATCCTGTTTTATTATGGTAGTGGGGTCAGGA	7	49
560	A_23_P116533	SWAP70	GAACCTCAGGTGTTCTTATGCTAGTGCTTGCTGAGTGCATACTAAGAAAGCAATTCCAAA	7	50
562	A_23_P301851	LSAMP	AAGCTGGGGGTCACCAATGCCAGCCTAGTCCTTTTCAGACCTGGGTCGGTGAGAGGAATA	7	52
563	A_23_P30728	KCNK5	TTCTCCATGATGTTCACCCTGGGGCTGGCCCACTGTGTCCTGAATGTTTTTGTTATTTTT	7	53
564	A_23_P163838	CTF1	CCGTTCTCTTAACTCTTGGACCCTCCTCGTCTGCATGGTAACTCCGTCTGAGTCTACCAT	7	54
565	A_23_P145159	DNAH8	ATGCTCAGTTTTCTACGTGGATATTTGAAGGGAGGCCTAATGTGTTTTGGATGACTGGTT	7	55
566	A_24_P391811	DOCK10	TACAATAGTGCACACATTTTTCACTTTAAGGATCCAACATTGCTCTGAGGTTTTAGAAAC	7	56
567	A_23_P394064	PTRF	CTTGGGGAACCTCTCACGTTGCTGTGTCCTGGTGAGCAGCCCGACCAATAAACCTGCTTT	7	57
570	A_23_P105071	OR52N2	ATCATCGTGGCCAACCTTTATCTGCTACTGCCTCCTACCATGAACCCAATTGTTTATGGA	7	60
571	A_23_P417200	TERF2	TCCCTGGTAATCTGTAGAACCTTCTCCTAGGAAATGGTGAAGTCTATTAGGAGCCACTTG	7	61
572	A_23_P3946	NT5M	CACTCCCTAGGCAAGTTCTCTGAGGCAGAAGGGGGTTCCCTGTTCCCAGAGTCTGCAGCC	7	62
573	A_23_P101374	CYP2S1	AGTCACCCCTTTTTAAGCACCCTGATTCTACCAAATGCAAACACATCTGGGTCTGCGATT	7	63
574	A_32_P112493	LOC91461	GTGAGTTTACCAGCCTAGCTATGGGACTGCTGGCTCCTAGTCCAGGAATCATGGGGGTAT	7	64
575	A_23_P208768	FCAR	CAGGACTGATCGATTTGCACCCACCTTTCTGCACATAAGTTATGGTTTTCCATCTTATCT	7	65
576	A_23_P420236	PCDH9	GGCAACTAATGTTAATAAGATTTCAGTTGCACGTGCAAACAAATCCAAATTCGAACATTC	7	66
578	A_24_P68214	VIL1	CACCTATGTAGGCGTGGTGGACGGAGAGAATGAATTGGCATCCCCGAAGCTGATGGAGGT	7	68
579	A_23_P61637	HAL	AGATCAATCCATTGTATCATTCAGTTCTTCTAAAGCCTACGTTGGTTAGGCTGATGGCAG	7	69
580	A_23_P391275	RCAN3	TAAATTATGATTTACTCTGTGCTGTTTCCAAATTGGGACCAGGAGAGAAATATGAACTTC	7	70
581	A_24_P227230	CADM1	TACCATATGTTTGGTAAGACTCCAGACTCCAGCTAACAGTCCCTATGGAAAGATGGCATC	7	71
582	NM_003220_1_1021	TFAP2A	TTCTCAACCGACAACATTCCGATCCCAATGAGCAAGTGACAAGAAAAAACATGCTCCTGG	7	72
585	A_23_P149987	PDLIM1	GGCCCTCTCCTCTCTTGAAAGTTCTCTGCTTACTTTGGTTTTCCCTCTGCTTGTAAAACA	7	75
587	A_23_P208373	CYP2B6	CCACCACGCCTGGCTAAATTTTGTATTTTTAGGTGGTCTTGAACTCCTGATGTCAGGTGA	7	77
588	A_24_P75963	DSCR4	TTGGAAATACCAACTTTACCTCCATGGGCTCCACAAGAAATCAGATGGGAGAAGGGACAA	7	78
603	A_23_P140364	FLVCR2	AAGTAGTGAGTCAGTGTGGAAGAGAGGTGAGGGTGTGCTTTACTTTTTGATAAAGAGAAA	8	8
604	A_23_P20223	RRM2B	AATGTAAGTGAAGATGGAAGGCTGGAGAGAATGATTGCTTTTTGTACAGTTAAATAAGGT	8	9
605	A_23_P427622	UNQ1887	TCTCCTACTATGCTTTGTCCTTCGCTATGACAACTACAAAAAGCAAGCCAGTGGGGACTC	8	10
606	A_24_P202905	C21orf77	AGCTTCACGACCTCTGCAGGAACCTATCTTGGTAAAGAAACGGGGCCTATGTGGTGGCCG	8	11
607	A_23_P62752	NPPB	CTGCTTCTGATTCCACAAGGGGCTTTTTCCTCAACCCTGTGGCCGCCTTTGAAGTGACTC	8	12
608	A_23_P202501	C10orf59	CCATTTGGAGTTACATACTTGGAACACAGCATTGAGGATGTGCAAGAGTTAGTCTTCCAG	8	13
609	A_23_P149707	DLGAP3	AGGAGCCCGCCCCACCCTCCCAGGGGCTCCATCCTCAGCCCTCTGCCCACTGGGCCCAGG	8	14
610	A_23_P64538	HBG1	AAAGAATTCACCCCTGAGGTGCAGGCTTCCTGGCAGAAGATGGTGACTGCAGTGGCCAGT	8	15
611	A_23_P344719	SYNJ2	TACCATAGTGCTTTACATTTTTAAAGTAATGTTACAAGGTCTGGAATCCATTTGGAGCAG	8	16
612	A_23_P29057	KCNJ6	GTACAATACCAGATCACTCAAAAAGGTGTGTCAAAGATTTTACCTGGGATATGACAAGCA	8	17
615	A_23_P256297	RRP1B	ATTTCTTCTGAGGAGCAGCAGAGTCCCTTGTAAAAGACTGCTTTTGTACAGAATGCGCTA	8	20
616	A_24_P97197	CTDSP1	TGCTCATCCTGGACAATTCACCTGCCTCCTATGTCTTCCATCCAGACAATGCTGTACCGG	8	21
619	A_23_P259413	CDV3	GCCAGGTTAACCACAACAAGGAAAACACCACAAGGACCACCAGAAATCTACAGTGATACA	8	24
621	A_23_P112478	NUDT2	AGGCATAGAAGCAGGCCAGCTGACCATTATTGAGGGGTTCAAAAGGGAACTCAATTATGT	8	26
622	A_23_P56354	PSG3	ACAAAAGCTCTTTATCCCCCAGATTACTACAAAGCATAGCGGGCTCTATGCTTGCTCTGT	8	27
625	A_23_P266	PIN1L	CGGCTACATCCAGAAGATCAAGGCAGGAGAGAAGGACTTTGAGTCTCCGGCCTCACAATT	8	30
627	A_24_P111009	SAFB2	TTGGAAACTTCATCGTTGAACTTCAAAGTAACTCCGGACATTGAAGAATCCCTTTTGGAG	8	32
628	A_23_P201047	THBS3	GGGGCGTCTTGGTGTATTCTGCTTCTCCCAAGAAAACATAATTTGGTCCAATCTCCAGTA	8	33
629	A_23_P47181	GPHA2	CGACACAACATCACCTCCGTCTCTCAGTGCTGCACCATCAGTGGCCTGAAGAAGGTCAAA	8	34
631	A_23_P141302	ZNF18	AAGCATTTAATGGGATTAGCTGTAGTCACTGCTTATGGGAAGAACCTCAGATCAGCCCCT	8	36
632	A_23_P74870	C1orf129	AAGTATATTGAGGGATAATTGGGTTTAATAAAGATGGTAGTTAACATCTGGGATCTAGGC	8	37
633	A_24_P107317	USP2	TTTTAATGTTTTGAATGGAATTTAGTTGCCTCCAAGAATTGTGCCTTATAGCATTTGGGG	8	38
634	A_24_P334361	FLJ20035	GTGAAAATGAAGACGACAACGTTGTCTTAGCCTTTGAACAACTGAGTACAACTTTTTGGG	8	39
635	A_23_P56865	DDX18	TTGTAGACTTTAGAATTTGGACTTACCTAACAAGAGTATAAATTGACTTGGGTTGCAAGC	8	40
636	A_23_P254181	MGC5566	GTGTAGCTGCCCATATGCCCTCAAAATCACCTCTACATGGCAATAGCTACTTACTGCTAA	8	41
637	A_23_P215245	ACHE	TGAATGGAAATGGAAAAGCCAGTATTCTTTTATAAAATTATCTTTTGGAACCTGAGCCTG	8	42
638	A_23_P111604	NXPH1	ACATTGGGATAACAACTTTCATCACCAATCATTGGACTTTTGTGAAGTCGACACCAGCTA	8	43
639	A_23_P5586	MPHOSPH10	ATTAAAGTTGTGTCAAATCTGCCAGCCATAACCATGGAGGAAGTAGCCCCAGTGAGTGTT	8	44
640	A_23_P25579	LIG4	ACTCCTGAAGAAATGGCTTCTCTGATTGCTGATTTAGAATATCGGTATTCCTGGGATTGC	8	45
641	A_23_P93141	GSTA5	CTGACATTCACCTGGTGGAACTTTTCTACTACGTGGAAGAGCTTGACTCGAGTCTTATCT	8	46
642	A_23_P18559	INPP4B	AAAGAAGGACAGTTGCTTCATGTGTATCCAGTACTTTTTAATGTTGGAATCAATGAACAG	8	47
643	A_23_P13479	OR4S1	TCTTCCTGAGCCAGTTGTCTTTTGCTGACATATGTTATCCATCCACTACCATACCCAAGA	8	48
644	A_23_P388851	MYST4	CTACCACAGCAATCATGGCTATATGAATCAAACGCCCCAATACCCTATGCAGATGCAGAT	8	49
645	A_24_P168510	C19orf50	ACACGAGGACCCTAGTAGAGATGAAACGGGACCTGGACAGCATCTTCCGCCGTATCAGGA	8	50
646	A_24_P357688	NIPBL	GAGAGCACCATAGTTGAGCCTAAACAAAATGAAAATAGACTGTCTGACACAAAACCAAAT	8	51
649	A_23_P8640	GPER	AACAGCTGGGGACAACTGCGGTGATGATGTAAAAACCTTCCCATAAAATGTAAGAAAAGC	8	54
650	A_23_P20357	SGK3	ACCAGTTCAACTTTGTGGATTATTTTTCCTCTGAAGGAAAAGAAAAGGCTTAATGGTTAG	8	55
652	A_32_P224855	ZYG11B	CTTCTTTACTCAGAATAACTTCTTAATAGTTGAAGCATCCAAAATATGTAAAAGCAAGGG	8	57
654	A_23_P98151	TPCN2	TGCACAGGTTAACCGTCAGACTTCCGGGGCATTCAGGTGGGGATGCTGGTGGTTTGACAT	8	59
655	A_23_P65558	MGAT2	TGTTTGTTAAACACCCTGTCAGAACAGTCATTTTCAGTATTAGATTCCTGTACTATTGTG	8	60
656	AL833483_1_4564	EPB41	TGGCAACAGTTTTCCTAGAGTGACTCAGACACACCACAGTAACAACTCTCGCTGCAATTT	8	61
658	A_23_P153185	SERPINB2	GTAGGTATCCCTCCATGCCCTTCTGTAATAAATATCTGGAAAAAACATTAAACAATAGGC	8	63
660	A_23_P80382	PRR5	TGTATTTCTGTCTTGGTTGGAAATACCATCAGCCTTCCTTGCTCGGCCCAGGTCTGTTTC	8	65
661	A_23_P419582	SSTR4	TACGTGGTGCAGCTGCTGAACCTCGTCGTGACCAGCCTTGATGCCACCGTCAACCACGTG	8	66
663	A_23_P142090	KLK6	GATGAAGATAAGGATGATACAGTCTCCATAAGGCAGTGGCTGTTGGAAAGATTTAAGGTT	8	68
664	A_24_P106728	PUS7	TTACTCTATCCATGATGTGGTAATGCCCTTGCCTGGTTTCGATGTTATCTACCCAAAGCA	8	69
665	A_23_P121657	HS3ST1	GGCAGAACATTTGACTGGCACTGATTTGCAATAAGCTAAGCTCAGAAACTTTCCTACTGT	8	70
666	A_23_P13713	PRPH	CCTGACACTTGATGTGACCTATGTGCTTCCCTTTTCATGTCCCGATAAGAAGCCAATGAT	8	71
667	A_23_P13176	MIZF	CAAGGGTCCTTTCTTTGTCACCAGCCAAGGCATTGATAACCAAGTAGCCATTTTCCTCTT	8	72
669	A_23_P139547	TUBA1A	ACCTGAATAGGTTAATAGGTCAAATTGTGTCCTCCATCACTGCTTCCCTGAGATTTGATG	8	74
670	A_32_P211080	HERC2P2	TTTAAAGCTTTCATCCACAGTCAGGAATTAAACTTATACCAATGAGAGCCTCACACATTC	8	75
671	A_23_P23639	MCOLN2	TGGGAAAGAGGACTCACAGTTAGCCAGCTGACCATGACTGAAGTTCCAGCTTTACTTTTT	8	76
672	A_24_P241370	MTA1	CCCGCCAAGGTGGCCCCCGTCATCAACAACGGCTCCCCCACCATCCTGGGCAAGCGCAGC	8	77
673	NKI_NM_012429	SEC14L2	CCTGGGTTTACAACGCTGTTAGGAAAATTAACCAATGAATAAAGCAACGTTCAGTGCGCA	8	78
689	A_23_P207325	MPP2	CAGCCTGAAGAACAAGCTCATCATGTGGGATCCAGATCGCTATGGCACCACGGTGCCCTA	9	9
691	A_32_P181103	GGCX	TAGCTAACTGTTCCCAAGTGTTTGCTATGTGCAACACACCGCGTGAGCAGTGTTACCTGC	9	11
692	A_23_P31135	ACAT2	TGCATTGGGGGTGGGATGGGAATAGCAATGTGTGTTCAGAGAGAATGAATTGCTTAAACT	9	12
693	A_23_P211997	SEC22C	CTGTGGAGTATGAGGATGACACTGTGATGAATGGATTCTTTGATTTTCTTTTGAGGATCA	9	13
694	A_23_P382607	WNT4	GCCCTTCCGCCAGGTGGGTCACGCACTGAAGGAGAAGTTTGATGGTGCCACTGAGGTGGA	9	14
696	A_23_P363954	THRSP	CCTCACCGAGAAAGCCCAGGAGGTGACAAGGAAATACCAGGAAATGACGGGACAAGTTTG	9	16
697	A_23_P75500	BRMS1	GAGAAGACAGCCGAAGTCAAAGCCACATCCTCTTGCTGATGTTGGATGCAGGCTGTCCGG	9	17
698	A_23_P385114	ZBTB10	TGACATGGTATTTGGTTTTGGGTATCTGTTACTTTGGCACTATTCTTGTTTGCCTCTTTA	9	18
699	A_23_P80252	EMID1	TCACATAGGACCCCCAGGCCCCACTGGACCCAAAGGAATCTCTGGCCACCCAGGAGAGAA	9	19
700	NM_000880_2_1217	IL7	GGAATGCTTCCTAGAAGTTACTGAATGCACCATGGTCAAAACGGATTAGGGCATTTGAGA	9	20
701	A_24_P257099	DKFZp762E1312	TCGCCCGCAGCAGACATCTGACCTTCACGTTCAGGGAAATAGTTCTGGAATATTTAGAAA	9	21
702	NM_000213_2_5785	ITGB4	AGGTGTCTCCTGGGAGGCATGAAGGGGGCAAGGTCCGTCCTCTGTGGGCCCAAACCTATT	9	22
705	A_23_P125265	KPNA2	TGAAGGCTACACTTTCCAAGTTCAGGATGGGGCTCCTGGGACCTTTAACTTTTAGATCAT	9	25
707	A_32_P172864	FAM102B	GTTGACCAAATCCCATGGAGAAAAGACATCTCATTTGAGGTTCCCCTTCCTCTCATGTGT	9	27
708	A_23_P126291	SNRPE	GAGCAAGTGAATATGCGGATAGAAGGCTGTATCATTGGTTTTGATGAGTATATGAACCTT	9	28
709	A_23_P120933	ATF4	CAAGGCAAGGGGGAAGAAAAGGGTCCCCTAGTTGAGGATAGTCAGGAGCGTCAATGTGCT	9	29
710	A_23_P30547	LCP2	TCTGTTGCCAACACGAGATCAATCAGCCTTGGTCAATGGACAAACACTTAGGACTGAACT	9	30
711	A_24_P124370	PARVA	GTCTATCTGCAGTAATTGAGGACCCATAAAATTTAGATAACTACATGTCTTTGCTCTTAG	9	31
712	A_23_P54297	EIF3J	TCTCTTAGGCTGCAATGGAACAACTTTACCAGGGTTTTGGCATTTCCTTTCCTTTCCTTT	9	32
713	A_23_P105592	MVK	AGGGGCTGTCCCGGAGGCGGTGGGCCTGGTTAAATAAGGCAGGGTTTATATGCACTTTCT	9	33
715	A_24_P208897	COX18	CAAAAAATTGGAATGTCTCGTTTTCAGACGTATATTACGTACTTTGTCCGTGCAATGTCG	9	35
716	A_24_P343271	RMND1	GGGAAGAAAGTGAAACTATCTCATGAAGAAGTTATGCAGAAAATCGGTGAACTCTTTGCT	9	36
717	NM_015101_1_4770	GLT25D2	AAGCCAAGACATTTGACCTTTGACATTTGACCTTTGCAGTGTCATGTGAGGGCGTCAGTA	9	37
718	A_23_P17870	TMEM184B	GTATGACTGCCATGAGTTCCACCAGAAAGCCACTCTATTTTGGTCTCTGTGACATTTTAA	9	38
720	A_23_P72340	AVPR1B	CCTTCTTCAGTGTCCAGATGTGGTCCGTGTGGGACAAGAATGCCCCTGATGAAGATTCCA	9	40
721	NKI_NM_020244	CHPT1	TTCTTTCTTCAAAGAGTCATCAGAATAACATGGATTGAAGAGACTTCCGAACACTTGCTA	9	41
722	A_23_P37718	CNGB1	CCAAAGCTCTTCAACGCTGCCCTCGCTATGACAGGAAAGATGGGTGGCAAGGGGGCAAAA	9	42
723	A_23_P219117	EPB49	TGGATCGGATGCGGCTTGAGAGGCATCTGTCTGCCGAGGACTTCTCAAGGGTATTTGCCA	9	43
724	A_23_P75028	REEP3	AGAAACGACCACAAGTGTATTTTTAGTCATCTACACGTCAAATATCCCAAGACAGATTAT	9	44
725	A_23_P83098	ALDH1A1	GGAGAGTACGGTTTCCATGAATATACAGAGGTCAAAACAGTCACAGTGAAAATCTCTCAG	9	45
726	A_23_P145724	C7orf16	AACTGTTTAATCCCTTCTGTCTTTCTGTTCTCACAAAGATGGAAAAGATGCAAGAGCTTG	9	46
727	A_24_P406514	UBE2V2	GATTTGTAACAAAAATTAATATGAACGGAATAAATAATTCCAGTGGGATGGTGGATGCCC	9	47
728	A_23_P215594	SRPK2	CCTCAGCTGGCGAATGCCTTCGGCATCCTTGGTTGAATTCTTAGCAAATTCTACCAATAT	9	48
729	A_23_P61949	KPNA1	AGAAAGAGTCAAAGACAAAGGACATTTATCAGCCAAGAGTGTGACGCATTCTTCGCATCT	9	49
730	A_24_P140057	DPP10	TGGTGACTAAAGTCAGAATATCTTCTCACTTCACTTAAGGGATCTTCCAGAAGATATCTA	9	50
732	A_23_P134274	POP7	CCCAGTTAGTGGGCCTTCCTGAGTGTGTGTATGCGGTCTGTAACTATTGCCATATAAATA	9	52
734	A_23_P117662	HDC	CCGAGGGTAGACAGGCAGCTTCTGTGGTTCAGCTTGTGACATGATATATAACACAGAAAT	9	54
735	A_23_P128337	PTMS	TTGCTCTCTTTCTCCCTCCCCTACCAGCCTCATTCTTCCTCCGGTAGCCTCTCCCACCTA	9	55
737	A_23_P201547	NTNG1	CATCCCCAAAGGCACTGCAAATACCTGTATCCCCAGTATTTCCAGTATTGGTACGAATGT	9	57
738	A_23_P14414	FAM12B	TAGAGTTATGAATAGCATAATTTCTTGATACCATAACTTTGCCTGTGTTGTTTCTCTGCC	9	58
739	NM_024725_2_2585	CCDC82	GGGTCAGAACTGCTGAAAGAGACAAACTCAGCCAAAAACACTTGGAAAGCATATTTTGGT	9	59
740	A_23_P32577	DACH1	AATATTAATGTCTAGTTGTTCTATATTATAACCACATTTGCGCTCTATGCAAGCCCTTGG	9	60
741	A_23_P363	C1orf113	CAAGAGACGCTCGCGCTCCCCTCGCTGGTCCCGCAAAACTACACGGAAAACAAGAATGAA	9	61
742	A_24_P29641	NSUN5C	CAATAAAGACCAGTCACTTGGCTGCTCTTCTGAAGAACCAAGGGAAGATCTTTGCCTTTG	9	62
743	A_23_P322701	C14orf24	GGAATCTGCAGGGCAGATGAGTAACGAAAGAGGCTTTGAAAATGTAGAACTGGGAGTCAT	9	63
746	A_23_P149946	PCDH21	TTCAGCAGGTGGATCCATTCTTCGACCCCCAGATGTGACTCTAAAGAAGGCTGAAAATTT	9	66
747	A_23_P93105	GABRR2	AGCGCAAGGAACGGAAGCTGCGGGAGAAGTTCCCGTGCATGTGTGGAATGCTTCACTCAA	9	67
748	A_23_P61180	PLCXD1	TTTGGGACCTAATGACTCATTTTCCAAAAATCCGCTTCTACTTTTGGTACCCGGTTGCTA	9	68
749	A_23_P62605	RPL11	AAACAACTTCTCAGATACTGGAAACTTTGGTTTTGGGATCCAGGAACACATCGATCTGGG	9	69
750	A_23_P29697	ENTPD3	CAACTACATCTACCACTTGTTTGTGAACGGTTACAAATTCACAGAGGAGACTTGGCCCCA	9	70
751	A_23_P161076	CD2	GAGTTTCTTATGTGCCCTGGTGGACACTTGCCCACCATCCTGTGAGTAAAAGTGAAATAA	9	71
752	NM_145165_1_1884	CHURC1	AGGGTCAGGCATTAGAAACAAAAGTGTTTCTTCATATCTAGGAGATTTGGAAATTCTGAA	9	72
753	NKI_NM_003234	TFRC	AGAAAACCCTTTTCTACAGTTAGGGTTGAGTTACTTCCTATCAAGCCAGTACGTGCTAAC	9	73
754	A_23_P50389	NAT14	TGTGTTTGAGCTTCTCAGAGTGGAATGACTCCTTTTCCTTCCTGGCCCTCGGGGGCCTCT	9	74
755	A_23_P33256	GP9	GTGGCCGCGCTGGGCCTGGCTCTTCTGGCTGGCCTGCTGTGTGCCACCACAGAGGCCCTG	9	75
756	A_23_P329956	SPATA3	CACCTTCTACAGAAAATCTTCAAGAAAACCCTCCAGTCATCGTAACGCGTGTCCTCCAAG	9	76
759	A_23_P53217	EED	ATCTTGCTAGTAAGGGCACGTAGAGCATTTAGAGTTGTCTTTCAGCATTCAATCAGGCTG	9	79
773	A_23_P118246	GINS2	TGTGTGATGGTGCAAGGAATGGATTCAGGATGTTGTTGGAGAAACAAGTTTGTGATTAGT	10	8
774	NM_003194_2_1733	TBP	ACCTCTCCAGTATTGCAGGACAGAATATATGTGTTAATGAAAATGAATGGCTGTACATAT	10	9
776	A_23_P111452	CENTG3	GTAAACTTTGTACATTGGAATATTTATGTTTGTGTACATATTTGATGTGTGTGTGTATGA	10	11
777	A_23_P204847	LCP1	ACGCCCTCTATCATGGTGAAAAGCTCCATCAATGAGGTATCTTCTTTAGTGGTGGTATGT	10	12
778	A_23_P430839	HAPLN4	AATGTTCTTTAAAATTCAACACCCACCAGGCTCTAAGCGGCGATCTGTGCTAAGAGGTCA	10	13
779	NM_015201_2_1928	BOP1	ACCCTGCAGGTGACAACGTCATCTGTGGGAGCTACGATAGCAAGCTGGTGTGGTTTGACC	10	14
782	A_23_P133474	GPX3	TGGGTGTGGGTGCATGTGGGTGTTTACACACATGCCTACAGGTATGCGTGATTGTGTGTG	10	17
783	A_24_P180424	TMEM30A	CAATGTGTATGCACATTCTCTTTAGTTAAGGCACCAATTGTTTTGGTTGGTTTTCCTAAG	10	18
784	A_23_P133147	H2AFZ	TGGCTTCAAAGAAGCTATTGATTCTGAAGTAGTGGGTTTTGATTGAGTTGACTGTTTTTA	10	19
785	A_23_P112916	ADAMTS17	CCTACAGACAGTGCTACCAGGAGGTCTGCAACGACAGGATCAACGCCAACACCATCACCT	10	20
787	A_23_P119907	ANKZF1	GACAAATCAACACGTAATGAGTTCCGAAGGTTCATGGAGAAGAATCCAGATGCCTACGAT	10	22
789	A_24_P922921	MYO9B	CAGCTACCTAGAGAGTGGCATCGTGAGAGGAGCTGTCGTCGAGAAATATCTGCTTGAAAA	10	24
790	A_23_P12392	PTPRC	GGTAATGCACAATTCCAACTAACGTACATTCAACAGATCATGAAATTGGGTTATTAAAAT	10	25
791	A_23_P81247	NDFIP1	ATTTTAAGTAGCATGAGCCATGTCCCTGTAGTCGGTAGGGGGCAGTCTTGCTTTATTCAT	10	26
792	NM_007019_1_406	UBE2C	GTCTGCCCTGTATGATGTCAGGACCATTCTGCTCTCCATCCAGAGCCTTCTAGGAGAACC	10	27
793	A_23_P92441	MAD2L1	TGTACCTGAAAAATGGGAAGAGTCGGGACCACAGTTTATTACCAATTCTGAGGAAGTCCG	10	28
794	NM_002392_1_1600	MDM2	TGCCCCTTAATGCCATTGAACCTTGTGTGATTTGTCAAGGTCGACCTAAAAATGGTTGCA	10	29
796	A_23_P213171	MTTP	AGCTCCATTCAGGCAATTTGAGAAAAAGTACGAAAGGCTGTCCACAGGCAGAGGTTATGT	10	31
797	A_23_P252432	TM4SF4	GTTGCTTGTGACTGATCTTTTGAGGCTGTCATCATGGCTAGGGTTCTTTTATGTATGTTA	10	32
799	A_23_P412059	ZRANB3	ATGAGTGGAACATTGCAAAACCTTATGGGAAATTTCAGACGCAAATCATTATTTGGGAAT	10	34
800	A_23_P150693	FJX1	ACTCATTCCTGACCTCTTGTCATTTTGGCCTGAAGGCTACAAATTCAGGGTCAGCTGTAT	10	35
802	A_23_P125972	PRDM16	ATCAGAAACTTTATTGCCAATAGTGAGATGAACCAAGCATCAACGCGAACAGAGAAACGG	10	37
805	A_23_P418555	ELOVL2	TTTGTGAGCCTACTTGTGAATATTACCTCAGATACCTGTTGTCACTCTTCACAGGTTATT	10	40
806	A_23_P250506	DPM3	CTATCGTGTGGCCACTTTTCATGACTGCGAGGACGCCGCACGCGAGCTGCAGAGCCAGAT	10	41
807	A_23_P145895	TP53AP1	AGGAGACAAACTGTTTGGAAAGCTAAATCTTCCCTCTTAATGAATAAAGGTTTTTGCCTT	10	42
809	A_23_P127662	OR8D1	AGCTTGTCCTTCGTCGATTTCTGCTATTCCTCTGTCATTACTCCCAAAATGCTGGTGAAC	10	44
811	A_23_P19182	REEP2	CTCCCGGTTCCTTGGGAAGAGGGTGCCCATTGGACCTTTGGCACTGGATGAGCCAATAAA	10	46
812	A_24_P394533	NEU1	TTGGGCAGGTCTAGTGAGCTGTAGAATTGAATCAATGTGAACTCAGGGAACTGGGGAAGG	10	47
817	A_23_P141035	CHST4	TGCACAAAAGAGCAAGCTCTTAAGTTCACAGGGTGCCTGGGCTGCATTTGAATATCACTT	10	52
819	A_23_P356216	ARHGEF10	GCAAAGCTAGCCATAAATTCTTGTGAGAGATACATAAGAGTACAGAAGATTTGTAAGTAA	10	54
821	A_32_P126311	FLJ90709	GGTGGATTTATTTTGCCTGCAGTAAAGATTCTCAGGGTGTCAGAGCAGCATATTGTCAAA	10	56
822	NKI_NM_020166	MCCC1	ATGGAGTTGCTAGTAAAGCGAAGCTGATTATCCTGGAAAACACTATTTACCTATTTTCCA	10	57
823	A_23_P77296	CHRNB4	AGCTTCATCGCCCAGCACATGAAGAATGACGATGAAGACCAGAGTGTCGTTGAGGACTGG	10	58
826	A_23_P155316	NCBP2	TGCACACGAGCCCATTTTTACCAAGATTTGATCAGTGTCTTTACTGAGCTGGAAGCCTCT	10	61
827	A_23_P373464	AFF3	AGGCCCCATGGAATCCAAATCTCCTTATTACCTGATGTATTCAGAAACAGTAGAGCTCAT	10	62
829	NM_014676_1_4968	PUM1	TTTGTGACAGTCAAAAGGACGTGCAAAAGTCTAGCCTTGCCCGAGCTTTCCTTACAATCA	10	64
830	NM_002600_1_3789	PDE4B	GGCAATGGGATGTAGTTTTTACCCAGGTTCTATCCAAATCTATGTGGGCATGAGTTGGGT	10	65
831	NM_080677_1_433	DYNLL2	TCGTGGGCCGAAATTTTGGCAGCTACGTCACACACGAGACAAAGCACTTCATCTATTTTT	10	66
832	A_23_P107373	NMT1	TGGATAAAGCCACTGAAAATTCGAACCAGGAAATGGAACCCCACCACTGTTGGTCCAATT	10	67
834	A_23_P400081	MTHFR	ATGGGATCCTTGTCTTTACTGACAAGAATGGAATAGAAATGTAAAAGTACTCTGAAAAGC	10	69
835	A_23_P34744	CTSK	ACCCTAGAGGACTAGGGTAATCTGACTTCTCACTTCCTAAGTTCCCTTCTATATCCTCAA	10	70
838	A_23_P35809	SLC22A12	CTGCCCCTCTCACAGTCCAAGGGGCCCCCTTCAATACTGAAGGGGAAAAGGACAGTTTGA	10	73
840	A_23_P252751	KEL	AATCAGAGCAAGATTTCCTTTCTGCTTCTGTTCCAAAAATAAAAGCTGGCACTTGGCTTC	10	75
841	A_23_P8754	AASS	AGCCAAAATGTTGCTTGATGGTGAAATTGGAGCCAAAGGCCTAATGGGGCCCTTTTCAAA	10	76
842	A_23_P132486	OXSM	GGCAGCTTTTACCACATTAGCTTGTTATTATCAAAAACTACCACCTACTTTAAACCTGGA	10	77
844	A_23_P17482	C20orf30	GATCAGCCTGGATGCCTAGAGGACTAGATCACCTTAGTTTGATTCTATTTTTTAGCTTGC	10	79
858	A_23_P142849	RND3	CTGTTTATTGTTGGCGCTTGTTGAAAACGAGCTTTCTTTCCCATGATAGTGCTTCGTTTT	11	8
860	A_24_P92952	ARID1A	ATCACCGTTGATGAACTCATTGGTTTCACAAGTCATTTGTGATGTACTGTTTTTGATTGG	11	10
862	A_23_P330301	MMD2	ATACTTAAGGTTTGTGATGCCAACATTTGGATTCTCTCTTGGTGCCAATCAGTGGCTGTT	11	12
863	A_23_P78410	C18orf55	CAAGATGATTAAAATGGGGTTTCTGATGGATGTTGAATGGCGTGGACTCGCTACTCCGTT	11	13
864	A_23_P209564	CYBRD1	CTTCCTGTGCTGCTTGTGTCAAATGGAACCTGCCCTCTAAAGCACTTTCTTTCCTTTACT	11	14
865	A_24_P167063	ZNF518	AAAGAAAGCCATACATAGAATGCTTCAAGCTATCTTGCTATGCACATTATACTTGTACTG	11	15
866	A_23_P57085	CBLN4	TTTTTTCCGTAGACATGACCACTTTATTAACTGGTGGTGGGATGCTGTTGTTTCTAATTA	11	16
869	A_23_P9232	GCNT1	GAAAGGTGATAGCATTAAATGTTCATCTAGAGTTAATAGTGGGAGGAGTAAAGGTAGCCT	11	19
870	A_32_P57870	PSMC1	CTGTTCCCACTGATTTTTATTAGCAAAACATCCTGTGTCTTTTGGAGTACGATGTGTAAG	11	20
871	A_24_P320328	SUB1	CAGAAAAACCTGTAAAGAAACAAAAGACAGGTGAGACTTCGAGAGCCCTGTCATCTTCTA	11	21
872	A_23_P433152	C4orf33	AACACACTGCTTGGAGAAGAGTGGAAACAACCGGAATCAGACCTGTGGCTAATAGAGAAA	11	22
873	A_23_P10385	DTL	GGAAGATGTTATTTATGACCAATATCTGCCAGTAACGCTGTTTATCTCACTTGCTTTGAA	11	23
874	A_23_P416561	BRCC3	CAATCCATACAGGCCCAAAAGAGTTCAGAGTATGAGAGAATCGAAATCCCAATCCATATT	11	24
875	A_23_P76006	SERPINH1	ATACCGTGGGTGTCATGATGATGCACCGGACAGGCCTCTACAACTACTACGACGACGAGA	11	25
876	A_24_P416177	ADCY7	CCACTGTATACTTTGTGTATATAATAGGTCAGTGTAAAGAAATATGATTTGAGGTGGTGC	11	26
877	A_23_P211985	SNRK	GGTTCACATAGATAGTGAGCGTAACATCTGTATTAAACATAGGAGAGAAGTTTATAAAGG	11	27
878	A_23_P769	PSMB4	GACCATTGTCTACAGAGACCAACTGGGATATTGCCCACATGATCAGTGGCTTTGAATGAA	11	28
879	A_23_P35439	SUFU	AGCTGCTCCCCAGTGACTTCCAGTGTAACAGTTGTGTCAACGAGATCTCCACAAATAAAA	11	29
880	A_24_P167642	GCH1	TATTCCATGAAGTTTAGTATTTGGTTGACATAGTGCTCTTCAAATTCATCCCATTACCCT	11	30
881	A_23_P408768	DOT1L	GTGGCAGGCGGCACAGTTGGAGGTAACTAGGATTTCTACCTCAACCGCGAGACCTATGCA	11	31
882	A_23_P325438	XPO6	ATCGCTGAGGAGCAGATGGAGAATGAGCCCCAGTTCAGTGCCATCATGCAGGCTTTCGGA	11	32
883	A_23_P69810	MAG1	GTAACAAAGAGCTTAGTTTTCCTTGTTTGAATGCTGTAGATCTGTACCTAGTACCCCTCC	11	33
884	A_23_P63219	POGZ	CCAAGGAGCTGGCCCATTGGTCATTCACTTCTGCTAAAAACAGGTTTTTGTGACTTTTTT	11	34
886	A_23_P251132	SNTG2	GTCTTGCCAGAAAATACATGTACAGCAGCTAAAGGTTGTTTCTGTTGAGTGCTGAAAAAT	11	36
888	A_23_P118712	SSH2	TATCGACGGATAACAGAGTTCACATATTCAAACCTGTATCTGTGCAGGCAATGTGGGTTG	11	38
890	A_24_P364296	STX2	GGAGACTCAGGGTGAAATGATCAACAACATAGAAAGAAATGTTATGAATGCCACAGACTA	11	40
891	A_24_P943997	ARL5B	GGTTTTCACTCAATCTTTCCTGTTACAGTAACGTGAAAACTGATTATTCTTTACTCCAAG	11	41
892	A_23_P133365	TCERG1	TTCTAAATACTCTTCCATAGGGGCATCTATTCAAAATGCTTGCATGAGCCAATTTTCAGG	11	42
893	NM_032385_1_3590	C5orf4	AGGCCTTTAGATTTTGAGGTACTGTAAGGGGCCTAGAAGGACAAAAGGCTTTCATTCCCT	11	43
895	A_24_P938352	CPM	TGTTTTGCAAACGTTCTAGGAGATGTGAGAGAAAATATGTAACCACATCTTAGTGGCCCA	11	45
896	A_23_P78149	MIS12	AAGGAAAGGGGAGAAATAGCAATGGTTGTTCCTAAGGTATTGCTTGCCCTCCATGTCTTC	11	46
898	A_23_P13353	NXF1	TAAACTACCCGAAGGACTTAGGTGCTTTGTGTACTTAACCCCAGGACCTCCTTACTTTTT	11	48
899	A_23_P66439	NT5C	TCTCCTGGAGTGACAACTGGAGGGAGATCTTAGATAGCAAGCGCGGAGCTGCGCAGCGGG	11	49
900	A_23_P425925	KRT222P	GGAAAAAGTCTGTTTCTCTTCGATTTGATCTTCATTTAGCAGCCACTGATGAAGGGTGTT	11	50
901	A_23_P258343	IFNA21	CCACCGCATGAGTTGAATCAAAATTTTCAGATCTTTTCAGGAGTGTAAGGAAACATCATG	11	51
902	A_23_P354154	GALE	GCACTCATTTATATTGCTCTGAAAGAGCTTTCCAAAGTATTTAAAAATAAAAACAAGTTT	11	52
903	A_23_P20215	PERF15	AACTACAGCAGACAACCGGAAAGTAAAGAGCACCATAACATTAGAGAATGGCTCAATGAT	11	53
906	A_24_P229025	GRIA3	GCCTATTGTATCTGGGGCGTTACAGGTGAACTGTAAGATGAGAACAAGATCACAAGTCAG	11	56
908	A_23_P365767	CACNA1D	GAAAGCCATAAACCTGGTAGGAACAGGTCCCAAGCGGTTGAGCCTGGCAGAGTACCATGC	11	58
910	A_23_P62692	TTC22	ACGTGCTACGGGACCTTTGGCAAAATACTCTTGCCCAGATTCTGAGCCTCAATTTCTTTA	11	60
912	A_24_P35643	WNT11	CATTGAGCTCGCCCCCAACTATTTGCTTGACCTGGAGAGAGGGACCCGGGAGTCGGCCTT	11	62
913	A_24_P324712	NPC1L1	AGACCTCCCAAGTCGACTGGAAGGACCATTTTCTGTACTGTGCCAATGCCCCGCTCACCT	11	63
916	A_23_P1007	KCNAB2	GCTCGCTTAAGCTGTTTTGAAGCCAAGTGAAGAGTGTGGTTTGCATCCAAGAGAAAACAC	11	66
917	NKI_NM_001216	CA9	TCCTGTCCTGCTCATTATGCCACTTCCTTTTAACTGCCAAGAAATTTTTTAAAATAAATA	11	67
919	A_24_P309802	FAM12B	GAGCTCTCACATGTTTATCTATATCTCATGGTACAAAATCGAGCATATATGCACTAGTGA	11	69
920	A_23_P205265	EIF5	AAGAAGAAGATGAAGATGAGAACATTGAGGTGGTGTATTCGAAGGCTGCCAGTGTACCGA	11	70
921	A_24_P259490	ARF1	AGATCACAGACAAGCTGGGGCTGCACTCACTACGCCACAGGAACTGGTACATTCAGGCCA	11	71
922	A_23_P422144	FAM43A	TCGCAACTTATTAGCGACCTGGGCGAGCTCAGCTTCGGCAACGACGTGCGCACCCTGCAG	11	72
923	A_23_P358417	TIMM8A	TCCGCGGCGGGTTTGGGTGCAGTGGACCCGCAGTTGCAGCATTTCATCGAGGTAGAGACT	11	73
924	A_23_P142795	LIMS2	TGATGGCGTCAGAGGAGGTGTGGTCAGAGGTGACTTGTTCCCACCTCCAGGGAGGACGCT	11	74
925	A_23_P255785	NCK1	TAATTTGTCATGTAATTGAAGACTGAGAAAATGTTGGGTCCAGTCGTGCTTGATTGGAAA	11	75
927	A_24_P200420	SLC7A11	TGTAATCATATCTACATGCAATGTTAGTAATTCTGAAGTTTTTTAAATTTATGGCTATTT	11	77
941	A_23_P256933	RPL24	CTGCTAAGGCACCTACAAAGGCAGCACCTAAGCAAAAGATTGTGAAGCCTGTGAAAGTTT	12	6
942	A_23_P203957	TMTC1	TAGCTTTTGTAGAACCTTCCAGAATATGTGGGGAAAAAGGGCTATTGCTAAGTGAGCTTT	12	7
944	A_24_P156911	HIST2H2BE	CAAAGAGAGCTACTCCATCTACGTGTACAAGGTGCTGAAGCAGGTCCACCCCGACACCGG	12	9
946	A_23_P367646	RICTOR	CACATTATAAAATTGACATTAGCCTATATTATTAACTAACAATGTTAGTATAATAGTCCT	12	11
947	A_23_P256562	TLR6	GGTGAGGTTAGCCTGCCAGTTAGAGACAGCCCAGTCTCTTCTGGTTTAATCATTATGTTT	12	12
948	A_23_P169800	IMMP2L	TCCCTGTTGTTTAATGCCCCCAAAATATGCAGACCTTTGGGAATATAAAAATATTGCACC	12	13
949	A_23_P89919	ZNF180	TTCTCAGTTTATGTTGGGCCTTCCTTTTTGGAATGTACGCTGTTATGCTATGATAAATGA	12	14
950	A_23_P394887	C7orf31	CTAGTTACATTATGACAGGAAGTAAAAGTTTACATGGTGAAATAATACTGGGGAAATCGG	12	15
951	A_23_P154929	BID	AATCTGCACATCTGTAAATCTACACACGGTGCCTTTATTTCCACTGTGCAGGTTCCCACT	12	16
953	A_23_P202720	SLC35C1	TGGCCCTTCTGGTGGGCATTTGGTATGTCCTTTCTCTTGGGGTGATTTCTGATGTTTTTA	12	18
954	A_23_P40248	CSNK2A1	TCACATGCCATCCAGTGAGAAGACCTGCTCCTCAGTCTTGTAAATGTATCTTGAGAGGTA	12	19
956	A_24_P63019	IL1R2	TGGTACAAGGATTCTCTTCTTTTGGATAAAGACAATGAGAAATTTCTAAGTGTGAGGGGG	12	21
957	A_23_P16562	SFRS14	AAGCAGGATCGTTGAAGTTTTAAGTATGGGCAAAAATCTGGAAAACTTAGGATCCCTCTG	12	22
958	NM_003258_1_580	TK1	ATTGGGGGAGCAGACAAGTACCACTCCGTGTGTCGGCTCTGCTACTTCAAGAAGGCCTCA	12	23
960	A_23_P130876	ZNF546	ATAGCATCACTCAGTCCCTGTTAGACTTTAGAAGATTGATACTGATGCACTGCATCCCAA	12	25
961	A_23_P51487	GBP3	AATCCTAAAGCATAAGTTAGTCTTTTCCTGATTCTTAAAGGTCATACTTGAAATCCTGCC	12	26
962	A_23_P256107	HPSE	AGTGGATGAAAACTTCGATCCTTTACCTGATTATTGGCTATCTCTTCTGTTCAAGAAATT	12	27
963	A_24_P188975	FLJ11235	GCGTCCTTCCCCCGAGAGACCTGGAGGCTGGGTGGGGAGAAGAGGACGCGGTGCTGCTCG	12	28
964	A_24_P305678	PITPNB	CTGGGCACTGTTGTAAGATAGGTTTTGTCAGAGCATAATCATTGTCTGCAAAGTGTTTGG	12	29
965	A_23_P25964	GALC	ATGGTTTCTTTCCATCAGCATAATGATTTGAGATTGGTCCATGTTGTGTGATTCAGTGGT	12	30
966	A_23_P353005	RNF217	AGACTTGGTGTTAATAGCTGAAGTCCTATCTGTACCAACAAGCAAGGCCACTTTTCAGAA	12	31
967	A_23_P206782	AP1G1	TTAAGGGTTTCTTTGCAGACTGATTTCATTGGATGGATACTTAATGCTGTGAAACATGAT	12	32
970	A_23_P81612	SRP19	AGGAAAGAAAAAGAAGTAACCTAGTATCAGCATCAAGTATGTGGTACTACTGTAAGAGAC	12	35
971	A_24_P176255	GABPB2	TACAGTGATGCAATAGACATGTCTAATGTAACTTCTACTTTTCCTTTTGAAAGCTCAGTG	12	36
972	A_24_P83846	DYNC2H1	CAGCAGTTTCTATGCAAATCCAGACAATTCAAGATGCTTTGAAGAATCATAGAACTGTAT	12	37
973	A_23_P6596	HES1	AGTCATCAAAGCCTATTATGGAGAAAAGACGAAGAGCAAGAATAAATGAAAGTCTGAGCC	12	38
974	A_23_P127167	C10orf99	ATGTGGGCCTCTCCAGTGCAAACCACCGAGCATTCCACCATGACCGGTCACAGCTACAAA	12	39
976	A_23_P309850	RPUSD2	GCTTCTAAAGAGACCTGCTCATACTTGCTACCTCCTTCCAGTGGGAATTTGGAGACTTTT	12	41
977	NKI_NM_012177	FBXO5	GATTATTGTACGAAGTGTCTCTGTAATTATCATACTACTAAAGACTGTTCAGATGGCAAG	12	42
980	A_23_P97019	RNASEL	GATCTGCAACCACAAAACATCTTAATAGATTCTAAGAAAGCTGCTCACCTGGCAGATTTT	12	45
981	A_23_P145694	ASNS	GGACTGTGGGTAGATAGGGGAACAATGAGAGTCAACTCAGGCTAACTTGGGTTTGAAAAA	12	46
982	A_24_P308051	DNAH8	ATCAAATGGATTTCAGAGGCCTAGGAAGGATTTTCAAAGGTCTTGCACAGTCGGGTTCCT	12	47
983	A_23_P141335	ARHGAP27	TCTGTTGCATCGCGCCTACTGTGCGTGTGCGATAGCGTGTGTGGGGGTGAGAGTTTGTTT	12	48
984	A_23_P14986	HSD11B2	TGCAGATAGTGCCTCTGCAAACTAAGGAGTGACTAGGTGGGTTGGGGACCCCCTCAGGAT	12	49
985	X66087_1_3379	MYBL1	ACAAATGCCAGACATAACATGTAGCAGCCATACTTGCATGGAAACTGACTACACATACAT	12	50
987	A_24_P299911	PASK	ATCTTGCTGACTATACATGGGAAGAGGTGTTTCGAGTAAACAAGCCAGAAAGTGGAGTTC	12	52
988	A_23_P98580	FADS2	CTGATCGTAATGTTTATCATGTTACTTCCCCACCCCTACATTTTTTGAAATAAAATAAGG	12	53
989	A_24_P289170	CCDC88C	AGGCCCACAAATCAACGCATCAATAAGCACGTCAACAATGATGTGAACCTTCGCATTCAG	12	54
991	A_23_P324304	ALK	ATGTCACGTTTTGTTTTGTGCCAACCTATTTTGAAGTACCACCAAAAAAGCTGTATTTTG	12	56
992	A_23_P9869	CNDP1	GTTTGCTTTCTAGGTCCTCAAGTGCTCGTGACACATAATCATTCCATCCAATGATCGCCT	12	57
994	A_23_P133743	IGF2BP3	TACCCGCAGTTTGAGCAATCAGAAACGGAGACTGTTCATCTGTTTATCCCAGCTCTATCA	12	59
995	A_23_P352365	ZBTB8	TGTTGCCCTAAAATGTGTTGCTGCACTGGAAAGAAAGAACTAGCTTGAGTTGGCTTGATG	12	60
997	A_24_P231829	BHMT2	CGCTGTCAAAGCCAGACTTCTAAGGAGTAGTGAAAGAAAACCCTGAAATAATCGAACAGG	12	62
998	A_24_P79300	CLDN5	CCGGCCAAGGCGCGTGTGGCCCTCACGGGAGGCGTGCTCTACCTGTTTTGCGGGCTGCTG	12	63
999	A_23_P150876	VPS37B	AGGACGATTCACTGCCATGCCAGTCAGGCGGGCTTGCCATGTTCTGTGAATCTCGAGTGA	12	64
1000	A_23_P206661	NQO1	GTTTATATACAGTACACAGATACCTTGAAAGGAAGAGCTAATAAATCTCTTCTTTGCTGC	12	65
1001	A_23_P200015	AK5	AATGCAGAGGGAACACCAGAGGACGTTTTTCTTCAACTCTGCACAGCTATTGACTCTATT	12	66
1003	A_24_P274111	CHI3L1	GAGACAAACAGCATTTTACCACCCTAATCAAGGAAATGAAGGCCGAATTTATAAAGGAAG	12	68
1004	A_23_P116506	OR51G2	CCCTATTGTGGCTCCCCAGTTCTCTCACATTCTTATTGTCTCCACCAAGAAGTGATGAAA	12	69
1005	A_23_P77000	VASH1	GTTGTACTAGACTTTGTTCAGGCTGTTCTCATCTCAGTATTGCCCCTTCCTTTCACTTTC	12	70
1006	A_23_P76731	RAGE	TATATGAATCAAAACAAACGAGCAGGCATTTCTGTGATGTGTTGGGCGTGGTTGGAAGGT	12	71
1007	A_23_P201939	PPM1J	ACTACTGACTGTGAGGTAGCTGCCACTGTGGACAGGGTGCTGTCGGCCTATGAGCCTAAT	12	72
1008	A_23_P43238	NAPRT1	AGGCGAGCGGGCAGCCTTTGTGGCCTATGCCTTGGCTTTTCCCCGGGCCTTCCAGGGCCT	12	73
1011	A_23_P349840	FLT3LG	CCCATCTCCTCCGACTTCGCTGTCAAAATCCGTGAGCTGTCTGACTACCTGCTTCAAGAT	12	76
1014	A_23_P140142	BDKRB2	ATCCCTCATCTGGGAAGTGTTCACCAACATGCTCCTGAATGTCGTGGGCTTCCTGCTGCC	12	79
1027	A_23_P11353	ATP6AP2	AGAAGATTCGAATGGATTGAATGTTACCTGTGCCAGAATTAGAAAAGGGGGTTGGAAATT	13	7
1028	A_23_P217872	ARID1A	AGGCCTGTGCAGTAGAGTGTAGACCCTTTCATGTACTGTACTGTACACCTGATACTGTAA	13	8
1029	A_24_P916718	ZNF467	TGGAGGACGAAGATCAGGAGGCAGAAGAGGAGGTCGAATGGCCCCAGCATCTATCGTTAC	13	9
1030	A_23_P77653	SLC12A3	GGCTGAGCACACCAAGAGGTTTGAGGACATGATTGCACCCTTCCGTCTGAATGATGGCTT	13	10
1031	A_23_P84736	CTNNA2	GTGAAAAATCTGGAAGTGTAATGGTAGAACATAAAACTTGTATTGCTTCTGTTTCAGTGC	13	11
1032	NKI_NM_005196	CENPF	CAGGACTTCTCTTTAGTCAGGGCATGCTTTATTAGTGAGGAGAAAACAATTCCTTAGAAG	13	12
1033	A_23_P112352	GDA	AAATATCTCCCTTTGGAGCTGCTCAGACTTACTTTAAGCTCAAACAGAAGGGAATGCTAT	13	13
1035	A_32_P538180	PAQR7	AGATACAAATGGGTCCCATCCAGTGCTTCATACTCCTTCAGTCACTATCCCAGACAGTGA	13	15
1036	A_24_P319736	MEIS1	AGGAGGCATGGAAACCAAAAGGCCGTGTGTTTAGAAGCCTAATTGTCACATCAAGCATCA	13	16
1037	A_23_P29595	RPL39L	CCTCTTTGGAGTAGGAAATTCAGACTTGAAAAAGTGGTGTGTGGTTGACTCTGTTTCTCG	13	17
1039	A_23_P123108	AKAP9	CAGCTTTAGATCTTGTTAGGGACACCTATCTCAACCTTGGAGTGGGCATTGTCTTTCTGT	13	19
1040	A_24_P75920	LOC126075	AGCGCAGGAGGATGAGATCTCAGAGAACTTGGTGAACATTCAGAAAATGCAGAAAACGCA	13	20
1041	NM_000302_1_2943	PLOD1	ACCTCTTGGGAGACAGAAGAGGCATCTGTGCACAGCTCGATCTTCTACTTGCCTGTGGGG	13	21
1042	A_24_P301557	LPIN2	TCCAGGGTTTAATAAAACTGGTTAAAAATTGAGTCTTTCCCTGAAGTAAGTGCTCTTTCC	13	22
1043	A_24_P290585	UACA	CAGACTCACAGTGTACTTCCCCAGGTATACCAGCCCATATGCAAAGCAGATCTATGTTAA	13	23
1044	A_23_P306500	KRAS	CATCATTTGGTTGCGCTGACCTAGGAATGTTGGTCATATCAAACATTAAAAATGACCACT	13	24
1045	A_23_P32838	MID1	GGGGCTGAGTAAATAAACATGTTCTGTCACAAATAGCAGCACCACTTTGGATTGATTTTG	13	25
1047	A_24_P319923	MYLK	GGTAAATGAGAACACTACAACTGTAGTCAGCTCACAATTTTTAAATAAAGGATACCACAG	13	27
1048	A_23_P47484	GLYATL2	ACTGGGCCTTTGGGAAAAATGAGAGGAGCTTGAAATATATTGAACGCTGCCTCCAGGATT	13	28
1050	A_23_P118894	ATAD4	ACAACGCTGGAAAGGCCGAGAACCTCTTTTATGCTCATGTCTTGCATTTATTGAGATGAC	13	30
1051	NM_001441_1_1349	FAAH	TCGTTCGGCTGGAAAACTCTGGGAACTGCAGCACGAGATCGAGGTGTACCGCAAAACCGT	13	31
1052	A_23_P24877	OR4B1	GGGTTATTGTGTTGGCCAACAGTGGATTATTCTCTGTCTTCTCCTTCCTCATCTTGGTGT	13	32
1053	A_23_P8339	MRPL18	TACAAAGTGCCATGACAGAAGGTGGTGTGGTTCTACGGGAACCTCAGAGAATCTATGAAT	13	33
1054	A_23_P83556	CRK	TTTTTAGACTGAACTGCTCCATTCCTAGTCTTAATTACCATATTCAGGGTACGAACTGGA	13	34
1056	A_23_P202361	HPS1	CATGCATTCTCAGACTCATCTTTTTTGTAATTAAAATTAAAAATTAAGTTAAATTTAGTA	13	36
1057	A_23_P71037	IL6	ATTGTTGTTGTTAATGGGCATTCCTTCTTCTGGTCAGAAACCTGTCCACTGGGCACAGAA	13	37
1058	NM_004525_1_13589	LRP2	ACCTGAGACTGCTATTGACAGGTCAATGGCAATGAGTGAAGACTTTGTCATGGAAATGGG	13	38
1060	A_23_P36531	TSPAN8	GCTGATTGGGGAAATAATTTTCAACACTATCCTGAATTATGTGCCTGTCTAGATAAGCAG	13	40
1062	A_24_P282383	MYH7	CCGTGACATTGGCACGAAGGGCTTGAATGAGGAGTAGCTTTGCCACATCTTGATCTGCTC	13	42
1063	A_23_P110685	STC2	CCGAGGGGGTGCTTGGTGCCAAACTGAAATTCAGTTTCTTGTGTGGGGCCTTGCGGTTCA	13	43
1064	A_24_P82749	CD37	CTCGGGTTCATGACGCTCTCGATATTCCTGTGCAGAAACCTGGACCACGTCTACAACCGG	13	44
1065	A_23_P20566	TPM2	GGAGTATTCCACCAAAGAAGATAAATATGAAGAGGAGATCAAACTGTTGGAGGAGAAGCT	13	45
1066	A_24_P690924	SEC23B	TGGATACTTTCTTTCAAATTGTCATTTATCTTGGTGAGACCATAGCCCAGTGGCGTAAAG	13	46
1067	A_24_P357169	EPPK1	TGGGCTTCCTCCGTGCAGTTTTCTGCAACTCTGGAGAAGTTGAGGCATACTTGTGTGTCT	13	47
1068	A_23_P218584	BCL11A	GTGCAAAAGCCCTGGAACGCAATTAAATACACTAGTAAGGAGTTCATTTTATGAAGATAT	13	48
1073	A_23_P51906	PFDN2	GAACTAAATGAATTCCGGGAAAAGCACAACATTCGTCTCATGGGAGAAGATGAGAAGCCA	13	53
1074	A_23_P28139	SCTR	GGGTGCTGGGACATCAATGCCAACGCATCCATCTGGTGGATCATTCGTGGTCCTGTGATC	13	54
1075	A_24_P58857	ZNF813	ATTCATGCTGGAGAAAAACCATACAAGTGTAATGAATGTGGCAAGACCTTTAGTCAGACG	13	55
1077	A_23_P206140	DNAJA4	TGGGGTGTCGTTTTTGTGCTGTGACTTCCTAATTATTGCTAAAGAACTACTGTTTAGTTG	13	57
1079	A_23_P312536	ARSK	CTTGTATTTGATGGGATTGTTTGGATGTATTTAATGGGAGTATTTGGAGTATTTAACGGG	13	59
1080	A_23_P380092	TXNDC4	AATTGACAGAAGAAGGACTGCCTTTTCTCATACTCTTTCACATGAAAGAAGATACAGAAA	13	60
1081	A_24_P150023	KCNA4	AGCAGTCATTTATCAGTGCTTTAACAGCATATCGTATGTCTTTGGATTCTGTAGTTGTTT	13	61
1082	A_23_P161552	ZNF289	TGTGATGAATTCCTTGCAGGATCGCTACGGTTCCTACTGATCCGAGCTCTGTGACTCAGG	13	62
1083	A_23_P64018	MTMR2	TGTTCACCTGCTACAAGTAAGAGTTTGGTGCTGGTAGAAACATTTGACTCTGATGTCTAT	13	63
1084	NM_024900_2_3477	PHF17	TGGAGTCATCACTGTCGCTGTTTAAGTAGAACAATGCCAACGATGTATGAGAAACAGGGA	13	64
1086	A_23_P1043	C1orf106	TTCCAAGAACTCTGGTGTCTGACCTAGAAGAGGCACAGTTCTCTCTACTGGAAAGAAAAC	13	66
1087	A_23_P123974	DTYMK	GAGCAGTTTCATTGTGATCACTGTAAATGGTAATCAGTTGGAATTCTCCTAAATGTCTTC	13	67
1088	A_24_P267997	TOR1AIP1	AGAGACACTTGGAACAAGTCTAGGCCTAAAGGAAGTTGAAGAAAAAGTAAGAGATTTTCT	13	68
1089	A_23_P67278	ZNF443	AGAAACCTTATGAGTGTAAAACATGTAGGAAAGCCTTCGGTCATTATGATAACTTAAAGG	13	69
1090	A_24_P19810	PPCS	TGAGTCACGACAGTCCTTTGTGTTTATTGTAACCAAAGACTCGGAAACCAAGTTATTGCT	13	70
1091	A_23_P202769	DNAJC4	GCAGCAACACAAACAAAACAAACAAGTGCTGGGGTACTGCCTCCTCCTCATGCTGGCGGG	13	71
1093	A_24_P117672	SCAF1	CCGTCCACAAGATCTGCCACAGCAAAAGTGGGGAAATCAACCCAGTGAAGGTGAGCAACC	13	73
1094	A_24_P216165	CEBPA	GCCCCCGCCCGGCTACGGCTGCGCGGCCGCCGGCTACCTGGACGGCAGGCTGGAGCCCCT	13	74
1095	NM_002064_1_1101	GLRX	TAGACTACCAGCAAAGATTAAAGCATGAAATGTAAAACATCTGATAAAACTTACAGCCCC	13	75
1099	A_23_P139059	QSER1	CCGAAAGAGACTTCTTTTGAATCTTCATTTGGATCAATCATTCAAGAATGCTTTGGAAAG	13	79
1100	A_23_P14928	COQ9	CAGACCAAGCCTCCTGATGCCTTTCTGCACTGCAACTGTGTGATTGAAAAATGAGATGTT	13	80
1112	A_23_P170246	OCRL	GTTTTTGTGTTTTCTCTTTATAAGGCAAAAAGATCTGTATTTACACTCCTTCACCTAGGG	14	7
1113	A_23_P61420	GDF3	ACCAAGCTGTCTCCCATTTCCATGCTCTACCAGGACAATAATGACAATGTCATTCTACGA	14	8
1114	A_23_P153867	LASS4	CAACAGGGGCCCCTTCTTCGGCTACTACTTCTTCAACGGGCTTCTGATGTTGCTGCAGCT	14	9
1115	A_23_P80763	PVRL3	GCAACCACTGAATGTGACTTAACTATGTACAATGTTCATTCACACTAGTTGATCATTTTC	14	10
1116	A_23_P395326	OR8G5	TCCTACAAAAGGAGAATAACAATACAATTCACCTAAATACCATGTTTTTTCTCTCCCCTG	14	11
1117	A_23_P96461	GEMIN8	AATGAGCCAAGTGTGTAGTGAGACAAATACCACTACCTGTAGTGGAGAGGGATGCATGTT	14	12
1118	A_32_P162250	ARHGAP18	AAGTCCTGAATAAGTCTACTGGAAGAATTATTCTTCTGGGTGAAAAAGCTTTTGTTTGTG	14	13
1119	A_23_P251785	NARG1L	CCCTAATCTATTTAGATTCATACTTATTGAGACGGGAAAAACTCGCTGTAAAATAATGCC	14	14
1120	A_23_P7732	CETN3	ACATGAGTGATGAAGAACTTCGAGCTATGATAGAAGAATTTGACAAAGATGGTGATGGAG	14	15
1121	A_23_P104301	PITX3	GACCAGCTCCCCGGGGGCCAACTCACCCTTGGCCCATCCCGCCTTCTCCAGGCTTCCCCT	14	16
1122	A_23_P257327	OR13H1	TTCCTTAGTAACCTGTCTTTCTTAGACCTTTGTTATGGAACAGCTTCCATGCCCCAGGCT	14	17
1123	A_24_P247626	LINGO4	GCCCTTCAGACACTAGAGGAAACAGCTTTCCCTTCTCCAGACAAACTGGTCACCTTGAGG	14	18
1124	A_24_P117942	UNQ9438	AAGTTTTCAAACACACTCTCCCTCCCAAGGTATTTGAGATGCTGTTGCACAAAATTCCCC	14	19
1125	NM_004795_2_4206	KL	CGCTGAAACATGCTAGTGATATCTAGAAAGGGCTAATTAGGTCTCATCCTTTAATGCCCC	14	20
1126	A_23_P107611	RAB27B	AAACCACACAATTGTTGTTGAGTAAACCACGCACAATGGCATGTCTTTCTTTTTCTGCCA	14	21
1127	A_23_P60977	LAT	TACCCCCAGAACCAGCCTGTGAGGATGCAGATGAGGATGAGGACGACTATCACAACCCAG	14	22
1129	A_23_P315241	ACTN4	GTGAGGCCGAGTTCAACCGCATCATGAGCCTGGTCGACCCCAACCATAGCGGCCTTGTGA	14	24
1130	A_23_P29036	IFNGR2	ATCTCGTTTCCGGAAAAGGAGCAAGAAGATGTTCTCCAAACGCTTTGAACCAAAGCATGG	14	25
1131	A_23_P14389	ACIN1	CAAGGCAGCTCCCTGCATCTATTGGCTCCCACTGACTGACAGCCAGATCGTTCAGAAAGA	14	26
1132	A_24_P258235	OR5L2	CTCTTCTATAGATCTAATGTGATTAACCACTTCTTCTGTGATCTACCCCCTCTCCTAAGT	14	27
1133	A_24_P247749	RAB21	GACTTGGAAAAGGAGAGACATGTTTCCATTCAAGAAGCAGAGTCGTATGCAGAATCTGTG	14	28
1134	A_23_P93046	EXOC3	CATCTGAATGAATTGATGACGAAGAAGTGGCTATTAGGGTCAAACGCTGTAGACATTATC	14	29
1135	A_23_P120715	HMGN1	CAGAAAATAGTGTGGGATATTGAATTATGGGAGGCTCTGACTGTCTCGGGTGTCAGCTTA	14	30
1136	A_24_P385341	C1orf107	TTTCTATGAACTGCCGACATATCCACACTTTTACAGTGAAATCTGTAATATGCTGAGAGC	14	31
1138	A_23_P116387	INCENP	TTTAGTCTTTGGCATTTTAGCGTTTGGGAGGTAGATTAATAAAGTATATTCCTTCAAGCC	14	33
1139	A_23_P139265	SIRT3	CAGAAGAGATGCGGGACCTTGTGCAGCGGGAAACTGGGAAGCTTGATGGACCAGACAAAT	14	34
1141	A_23_P33285	CRIP1	CAGCCATGTTTGGGCCTAAAGGCTTTGGGCGGGGCGGAGCCGAGAGCCACACTTTCAAGT	14	36
1142	A_23_P103698	MAPBPIP	CAATCTCAAATTCATCCTCATGGACTGCATGGAGGGCCGTGTAGCCATCACCCGAGTGGC	14	37
1143	A_23_P205273	PPP1R13B	TCTTAATGGTGCTCACTTTAGCAGACAGCGTCCACAATGTGAATCCTACAGTTTCCAGGT	14	38
1144	A_23_P121480	CD200	CTGCTTACTGCTTTGCTAATAGCTGGCCTTGCTAGAATCCTTGGTTTCACTGCTGTTCTT	14	39
1145	A_23_P29047	CBR1	CATGGGCCCCATTTTGTACCTTGTCCTGAGTTGGTCCAAAGGGCATTTACAATGTCATAA	14	40
1147	A_23_P104798	IL18	TTGAATGACCAAGTTCTCTTCATTGACCAAGGAAATCGGCCTCTATTTGAAGATATGACT	14	42
1148	A_24_P18190	HSPA5	TTCTACAGCTTCTGATAATCAACCAACTGTTACAATCAAGGTCTATGAAGGTGAAAGACC	14	43
1150	A_24_P149036	DPYSL3	TTTGAAAACTGGTGTGTGGGTGTTCAGTTCTGTGTCTGGTGGGTATGGACAGACAGTAAT	14	45
1151	NKI_Contig58368_RC	NDUFA4L2	TGTCCCCAGGGATCAAACAGAAGCAGCCGTGGGCAAAATACAATTTCATTTAACAAATTG	14	46
1153	A_23_P149749	GPR88	AACAAGCCACACGTTAGAAAGCAACACTGTTTTTATGTAGTTCATATATATTACCACGAC	14	48
1154	A_23_P152593	SLC9A3R1	GACAGGGCATCTGTTACCCTGAGACCTGTGGCAGACACGTCTTGTTTTCATTTGATTTTT	14	49
1155	A_24_P277211	HRH1	CTTGGTGTTTATGTTGCAATCTGGTTGTGATTTATATTTTAAAGCTTGGTGCTAAACCAC	14	50
1158	A_24_P943017	LASS3	GTCTCTGTACCAAATATCTTCTTGCTTAAGGTAGAAAAGTATTTGTTTACCTCTATCTCC	14	53
1159	A_23_P62868	EXOSC10	TGGGAAACAAAAGCATGTCCTTTCCAACTGGAAAGTCAGACAGAGGCTTCAGGTACAACT	14	54
1160	A_23_P35066	SNX7	GAGACAGCATTTATTAACCAAAGTTATTCTTTCTGGATCTGCCGTGTCCTTATAAAGTGG	14	55
1161	A_23_P61552	CD2BP2	CGATGGCAACTACTTCCTGAACCGGGATGCTCAGATCCGAGACAGCTGGCTGGACAACAT	14	56
1162	NM_016448_1_4125	DTL	AAATGGGTGCCAAAGGTCAACTGTAATGAGATAATTATCCCTGCCTGTGTCCATGTCAGA	14	57
1163	A_23_P137139	BTK	CGGAAGTCCTGATGTATAGCAAGTTCAGCAGCAAATCTGACATTTGGGCTTTTGGGGTTT	14	58
1164	A_23_P149419	GPATCH3	AGAAAGGAGTCTGGGAGCAGCAGTCTTCGTGGCTGGTTCAGGGTGTTTTGTTCCGAGCCT	14	59
1165	A_23_P171314	FUNDC2	TGAGTCACTGGACCTTGCGGAATTTGCTAAGAAGCAGCCATGGTGGCGTAAGCTGTTCGG	14	60
1166	A_24_P167668	LTBP2	ATCGGAGAACTTACCATCCCCCAAATATATCCTGCTGGCACTACACCTTCGTAACTGCTG	14	61
1167	A_32_P197620	LOC492303	ATCCAGGCCATGGAGGCTAACGTGCAGCTGAGCTTTGACAAGCACTGTGATCCAAAGCAG	14	62
1168	A_23_P30254	PLK2	GAAGCTCCCATGTTGTTTAAAGGCTGTAATTGGAGCAGCTTTTGGCTGCGTAACTGTGAA	14	63
1169	A_23_P94998	LETM1	TCCAGGAAAGCAGCTGCACTCAGACAATGCCTTCTCCATTACTTGAAGCTTCTTTCTGTT	14	64
1170	A_23_P209459	GALNT3	CTACAGTGAGCTATGATTACACCACTGCACTTCAGTCTGTGTGACTGAGCAAGACTCTTT	14	65
1171	A_23_P167293	SCOC	CTCTGCAAGAGTAGATGCAGTTAAGGAAGAAAATCTGAAGCTAAAATCAGAAAACCAAGT	14	66
1172	A_23_P253145	TAGAP	ATGTGGCCTCAAATGTCATGCCAATTTTCACATCTTCCACAAACTCCATTTAGGGAGAAA	14	67
1173	A_23_P206510	GLG1	AGGCTACAATACAGGTCAGAGACAATGGCTTATAAAGGTTTAGTGTGGTCTCAGGATGTG	14	68
1175	NM_000494_2_5479	COL17A1	ATGGCACTTGGGGGACTGGGCGCAGTTGGTCTTTAACCACTTTTCAATGTCTAAAAACAT	14	70
1176	A_24_P940599	SYNCRIP	TGTAAGACATCAGATGTTCAAAAAAGTGCATCCGAACTTGTACTAAATACTGCAGTGTCC	14	71
1177	A_23_P41292	CTBP1	CTTGTCTGTGTACAGTTTTTAGAACATTACAAAGGATCTGTTTGCTTAGCTGTCAACAAA	14	72
1178	A_24_P192485	TNFRSF11B	AAAGGACTAACATCTCCTCCAATAAACCCCAAATGGTTAATCCAACTGTCAGATCTGGAT	14	73
1180	A_32_P464135	DACH2	ACCTAATGGCTAAAGTAACTTGACCATATTTGATGCTTTTCTATGCTCATTTCAACTTGG	14	75
1182	A_23_P1473	PRF1	TGTGATCAGGCTCCCAAGTCTGGTTCCCATGAGGTGAGATGCAACCTGAATCATGGCCAC	14	77
1185	A_23_P419051	PAPOLA	TTTCCAGTTACAACACAGGGATCACAACAAACACAACCGCCACAGAAGCACTATGGCATT	14	80
1196	A_23_P121011	AXUD1	GCGTGATGTTCCTTAGCCCAAAGACGGTGAGACAGGGCTGAAATCAGGTGGCTTCTGCCA	15	6
1197	A_24_P240187	LRRN1	AAACTCAATAATGCTGTTCTAACTACAGTGCTCAATAAAATGATTAATGACAGGATGGGG	15	7
1199	A_23_P86012	LAMB3	GCCTTTAGTTCTCCACTGGGGAGGAATCCTGGACCAAGCACAAAAACTTAACAAAAGTGA	15	9
1200	A_23_P37375	RPS6KA5	CTGTGATGATACCTTTTGCTTTGCCTTGTGGACAATGTGGGTTTTTGAAATTTGCACCCT	15	10
1201	A_23_P117261	RXFP2	AAACGGCAGACCTCAGTCATCCTCATTTGCATCTGGATGGCGGGATTTTTAATAGCTGTA	15	11
1202	NKI_Contig3902_RC	C1orf198	ATTTTTTAGAAAATACACACTTTTCAGGAGAAACCTGAGCATGATTTTGGATTCTCCACC	15	12
1205	A_23_P94128	NEIL2	CAGAGGTGCCAGTAGTATAATATTCATCTCCCTGGAGTTATGTTGAAGGCAGAGTTTTCA	15	15
1207	A_23_P7582	TCF7	CCCAGAAAACCTCCAGTAGTGGACAACAGGTTTTCACCATAGCCTACGTTAACCCATTTT	15	17
1208	A_23_P161197	SEC61A2	TGTAATGCTGGAAACCAGTGTATCTACCTTGCTGTGTTAAATCATGACAGTGAGACGGTG	15	18
1211	A_23_P158349	RABL3	AGAAAGGCAGTCTTGGGAATTTGGAAAAGGATTTTTAAAGCAGCTTTCATCAGCTAGACT	15	21
1212	A_23_P12082	CHI3L2	ATGATGTGAAGAGTATGGAGACCAAGGTTCAGTTCTTAAAGAATTTAAACCTGGGAGGAG	15	22
1213	A_23_P130359	ARHGAP28	CCCACATCATCCGCCTAATGCTTAAGTACCAGAAGATTTTGTGGAAGGTTCCGTCTTTCT	15	23
1214	A_24_P67929	C12orf41	TTTTGGCCAAAGAACGAGAGAACTTAAAGCGATTAAAATGTCTGCGACGATACCGCCAGC	15	24
1217	A_24_P290153	COL4A5	AACCTGGCTCCCCAGGATTACCTGGACAGAAAGGCGACAAAGGTGATCCTGGTATTTCAA	15	27
1218	A_23_P66414	PRO0478	GAGGTCAGGAGATCAAGACCATCCTGGCCAACATGGTAAAACCCCATCTCTACTAAAAAT	15	28
1220	A_23_P393749	CATSPER3	ATGCTGACTGCACAAGTTTCAGTGAGCTGGTGGAGAACTTTAAGAAGACCTTGAGCCACA	15	30
1223	A_23_P145197	BYSL	CTGAGCTTTAATGGCTGAAGACCCAGATCAGGGCAGTGACAGATCACAGGGACATCTGTG	15	33
1224	NKI_NM_001673	ASNS	TTCCCTTCAATACTCCTAAAACCAAAGAAGGATATTACTACCGTCAAGTCTTTGAACGCC	15	34
1225	A_23_P167182	LRAT	CCACAGCTAGACTTGCATTTCAGGTATTAAAATTGCTTTCTTAACTGTCAAGAATCACAA	15	35
1227	A_23_P43150	ZHX1	TTTGTAAAGACTGGTGCTGTTCATTCATATTGGGAAGACCCTTTCTTTTGTGACCATAGG	15	37
1228	A_23_P365149	BCKDK	TGCTCAAGAATGCCATGAGAGCCACAATGGAGAGTCACCTAGACACTCCCTACAATGTCC	15	38
1229	A_23_P429184	GNPNAT1	GCACAGTATGCAGGTAGGCCTAATGGGGGAAGATGGTAATATAAAAGCAAGAAGTATTTT	15	39
1232	A_23_P58529	DIMT1L	CAAGTTCAGGAGCCGCAGAGACGCACAACTTTACACTTATCATTTCTAACAGTTTATTGT	15	42
1233	A_23_P50498	FTL	AGACTCACTTCCTAGATGAGGAAGTGAAGCTTATCAAGAAGATGGGTGACCACCTGACCA	15	43
1234	A_23_P95891	TH	GGATGAGGAAATTGAGAAGCTGTCCACGCTGTCATGGTTCACGGTGGAGTTCGGGCTGTG	15	44
1235	A_23_P43334	FREM1	GCTCCATAGAAAACAAATTGTTATGATTGAGTGGGTATACCTTTGTGATTCTGTCTAGTG	15	45
1236	A_23_P355993	ZNF614	TGTACCGGGATGTGATGGTGGAGAACTATAACCACCTAGTATCACTGGGGTATCAAACTA	15	46
1238	A_23_P321351	TMEM71	CTTTCCACCCCCCACACTTGGTGCGTGTTCACAAAGCAAATATGGCCTGTAATTCAAATT	15	48
1240	A_23_P5211	MUC16	AGCATCAAGAGTTATTTTTCTGACTGTCAAGTTTCAACATTCAGGTCTGTCCCCAACAGG	15	50
1242	A_23_P22557	MAP7D3	CACTGAGTGTTATAAATGGTCATCATCTCCTGAAAATGCTTGTGGTCTGCCGTCTCCCAT	15	52
1243	A_23_P158024	DCTN3	CTGGATCCTGAGTACATCGACCGCATTGCCATACCTGATGCCTCTAAGCTGCAATTCATC	15	53
1244	A_24_P289726	PSMD3	CACAACATGTCTGTCAAGGCCATGAGGTTTCCTCCCAAATCGTACAACAAGGACTTGGAG	15	54
1245	A_23_P151426	FOXO1	GAGGGTTAGTGAGCAGGTTACACTTAAAAGTACTTCAGATTGTCTGACAGCAGGAACTGA	15	55
1246	A_23_P145514	IL20RA	TCAGAGTGTTCTGTTATTCTCAATCTTTATAGAAACGATTCTGCTGGTTTTGAAGAACAG	15	56
1247	A_23_P137418	IGSF8	CCAAGCCCCTCCCTCTGGCCTTCTGTTCTTGATCTCTTAGGGATCCTATAGGGAGGCCAT	15	57
1248	A_24_P333697	KLK13	TCACTGCCGCACACTGTCTAAAGGAGGGGCTCAAAGTTTACCTAGGCAAGCACGCCCTAG	15	58
1249	A_23_P115036	IPO13	TGTGGGGAAGTAGAGTCTGTGGGAAAGGTGGTACAGGAAGACGGTCGTATGCTGCTCATA	15	59
1250	A_23_P250102	CAND2	GAAGGTTTCAAATGTGTCTAGTGTTCAGTATTGAGGACAAAGAAATACAAGTGGCAGGCC	15	60
1251	NKI_NM_001280	CIRBP	TGAGGAATTCTTGTACGCAGTTTTCTTTGGCTTTACGAGCCGATTAAAAGACCGTGTGAA	15	61
1252	A_23_P41599	PCDHB8	CCTGTCTCAGAACTATCAGTACGAGGTGTGCCTGGCAGGAGGCTCAGGGACGAATGAGTT	15	62
1253	A_23_P28834	PHACTR3	CTATCAGAAGAAAACTGTTGTTTGCCTTTCAACCTTGTTTTACAGTTCTGCAGTGTAATG	15	63
1254	A_23_P204187	PYROXD1	CTATAAGGTTGTACTGCTGGGAAAATACAATGCACAGGGCTTAGGTTCAGATCATGAATT	15	64
1255	NM_016352_1_2601	CPA4	TGCCTTTGTTTCATTTCACCTCAGCACGTACCATCGTCCTTTGGGGGGTTGTTTGTTTTT	15	65
1256	A_24_P827	SUPT3H	CTTAGAAGACTGCTAAAATACATGTTTATCCGAGACTACAAATCAAAGATTGTCAAAGGC	15	66
1257	A_23_P50535	DMPK	TTTTGGATGCACTGAGACCCCGACATTCCTCGGTATTTATTGTCTGTCCCCACCTAGGAC	15	67
1260	A_23_P73397	CSF1	TGCCCCGTTTTAACTCCGTTCCTTTGACTGACACAGGCCATGAGAGGCAGTCCGAGGGAT	15	70
1261	NM_000453_1_2220	SLC5A5	TCTTGGACCCCCTGTGTTGGACATGATGGTGGTCGAGACCAGCAGGAGACAAACCTCTGA	15	71
1262	A_23_P154306	TANK	AGTTTTCCCACCATCCATTACATCCAGGGGGGATTTCCTTCGGCATCTTAATTCACACTT	15	72
1263	A_23_P391164	ZNF512	CTCCTCTTTATATCCTGAGACTTTGACACCAGATGTAGATATTTATCTGGAGCTGGAAAG	15	73
1264	A_23_P77010	STON2	TCTTACTGCCTTAGAGGAAGTTCACCATACATAGCTGTGGGTGCGTCTGCTCTGATTTAA	15	74
1265	A_23_P67529	KCNN4	ACTCTCACTATGCTGCTATGGACGACCTCCAGCTCTCAGTTACAAGTGCAGGCGACTGGA	15	75
1266	A_23_P378450	MBD3L2	TTCCGGAGGCCGGTGACAAGGATCAGGTCTCATCCTGACAACCAGGTCAGACGCAGAAAA	15	76
1268	A_23_P12874	GTPBP4	TTGCTTCAGATTTTCAGAACTGGGAAGATTTACTGGTGTAACTGGGTTGTTTTTGATGGA	15	78
1269	A_23_P369471	LCE3A	ACAGGGGAAGTGGTCAGCAAGGCGGGAGCTCCAGCTGTGGCCACAGTTCTGCGGGCTGCT	15	79
1271	A_24_P122636	BPNT1	CCAATTAAGAATATATATGATGTTATTATATATGCTTATGAAACAGATTTATGAGAAAAG	15	81
1280	A_23_P66017	PRRT2	AATTATTTTCTAAGATGATGGGGGAGGTTTGTTGCACGCGACAGCCCGCTGAGGAGGCGG	16	5
1281	A_24_P408603	RAB39B	AAGCAAGATTATCCAGTGGGTAAATGAGAGTCGACTGGATTCTGTCAGTTCAAAAAAGGA	16	6
1283	A_23_P35021	B3GALT6	TGCGTCTCAGATCTAACGTGGTTTCACATCAATCCGCTTTCATGGGATTTTGGTCTCTGT	16	8
1284	A_32_P92505	LYCAT	GTCTGATGGTATATTTGTGAGTTGTGTTATCTGTAATATACATCCCAGAATAAAGGAGTG	16	9
1286	A_23_P161940	SCGB2A2	CTTAACCAAACGGATGAAACTCTGAGCAATGTTGAGGTGTTTATGCAATTAATATATGAC	16	11
1287	NM_017540_1_2569	GALNT10	ACTGATTCAGAAATGGAAATCACATTCCACAATCTATGGCTTCCACCAGCTAGCCCAGGA	16	12
1288	A_23_P3478	BMF	TGGGGTGACTGAGGAACCCCAGCGACTCTTTTATGGCAATGCTGGCTATCGGCTTCCTCT	16	13
1289	A_23_P216167	PSD3	TGCGGCCAGGAAGTGCTGGTCATGGAGCAAAATAGGGTTTTTCAAGATCTTTCTGGTAAT	16	14
1290	A_23_P62399	TCEAL5	AGCTGATACTTTCCTTTAGGTGTCACTCTTGTTACCAGCAGACTTTTGACCCAACTACAG	16	15
1291	NM_014000_1_5202	VCL	GATTACTTAGAGGAAATAAGAAAAATCATGTTTGCTCTCCCGGTTCTTCCAGTGGTTTGA	16	16
1293	A_23_P16538	ELL	GAGCTCCGAGGAAACTGATCCTTCATGTTTCAATAGCTGTTGTTGTTTTTCTCTTTGGGC	16	18
1294	A_23_P128575	ENOX1	GTGGCGTTCTCTTGTAAGTGGAAATGTAATTGTGTACCAGTTTCTTAAAATAAACAAAGC	16	19
1295	A_23_P212508	TF	TGGCCAAACTTCATGACAGAAACACATATGAAAAATACTTAGGAGAAGAATATGTCAAGG	16	20
1296	A_23_P303087	PTN	AAAGGACATCAGCAAACAGGATCAGTTAACTATTGCATTTATATGTACCGTAGGCTTTGT	16	21
1297	A_23_P49828	MYO1D	ATCTTACTTAACTCGCAGCCTGTGGCTGTGGTCCTCTTATAGATACTTTCACCGTTTGCA	16	22
1300	A_23_P209649	FASTKD2	TGAGGTAGCTGTTGAAAATGAGTGAGGATGGTATTTGTATTTGTAATAAGCACTGCAGGT	16	25
1301	NM_006890_1_1936	CEACAM7	TCCAGAATGGAGCCAGTCATGCTAAATGCCATATACTCACACTGAAACATGAGGAAGCAG	16	26
1303	A_23_P216564	C9orf6	TTGTAGGGAAGAGGCCGGAGTGTAGAGTATATTATATCTTCTGTCCCCCTTATGCCAACA	16	28
1304	A_23_P322550	REC8	GAATGTGCATTTCCAGCCTTCTTGCTCTCAGAGCTATTGTTCAAGCAGAAAACAAGCTGC	16	29
1305	A_32_P140030	FOXN4	CCTGATAAGATGTTGAAACTGTTATTCACAAAGACTCCGTGTTTGGGCAACATCAAGACT	16	30
1306	A_23_P59167	HLA-DPB2	CCCTCTTACAATGTACTCAACTTTCTGACTTGTCTTAAACAACCAGTCATTTCCTTTTAG	16	31
1307	A_24_P318002	ZNF215	CTTTGGAGTTAAACCACAGTATCACCATACAAGTATTTGTTTATCATTATTTTGATATCC	16	32
1308	A_23_P213640	MGAT4B	CGTTTTAGAAGAGCTTTTACTTGGGCGCCCGCCGTCTCTGGCGCGAACACTGGAATGCAT	16	33
1310	A_23_P304450	GATA6	GGTATCTGTAAACACTCTGATGAAGTCTGTATAGTGTGACTAACCCACAGGCAGGTTGGT	16	35
1311	A_24_P102512	CABIN1	CTCCTGTGGGTGATATTTCTGGGGGAGATAAATCCAAGAAAGGGGTAAAACGGAAGAAGA	16	36
1313	A_32_P105773	SERBP1	CATTTGTGTTTTTTAATTAAGGATTTAGAAGTTCCCCCAATTACAAACTGGTTTTAAATA	16	38
1314	A_23_P118983	APCDD1	ATTTATTCTTTTGATGCACTTGAATGCCAGAGAACTGTCCTTCTTTTTCTCCTCTCCCTC	16	39
1316	A_23_P98431	HMBS	ATTTGCCTCACCTTGGGGCCTTGATGACTGCCTTGCCTCCTCAGTATGTGGGGGCTTCAT	16	41
1318	A_23_P125618	GABRA3	TGCATGCCTGCCCACTGAAGTTTGGAAGCTATGCCTATACAACAGCTGAAGTGGTTTATT	16	43
1319	A_23_P12911	C11orf24	CTTTCCTTTTGCCTTTGAGACCAAACCAAGTGCTTCCAAATTCTTTTGGTGCAATTGAGG	16	44
1321	A_23_P34144	MAGEH1	ATTTCTTCATATCTGACGTTTCTGAAACCCTTTGTGTCTGCTGTTGTGTGAAGATTGACA	16	46
1322	A_23_P301175	OR2B11	TTGGGACGTGTTCCTCCCACCTGATGATCGTCTCCCTCTTCTACCTACCTGCGATTTACA	16	47
1323	A_23_P353652	MEF2A	GGGCCCCCTACTTGTTTTATTTAACTGTGCAGTGACTGTAGTTACTTAAGAGAAAATGCT	16	48
1324	A_23_P131183	GBX2	GACGGGCCAAGTGGAAACGGGTGAAGGCAGGCAATGCCAATTCCAAGACAGGGGAGCCCT	16	49
1325	A_23_P145297	NFKBIL1	AGCAAGAAACTTCGGGGCTGCAGCCTCAGGATGAGGCAGAAGGAAGGGTAAGGGAAAGGA	16	50
1328	A_32_P12430	SPG20	TCAGGGTAAAGAATATGAAAACCTTAGACGTAATCCATGGTGGATAGGCATTATGGTTTC	16	53
1329	A_23_P20392	PSD3	ATTACCCTATTTCACTGTTGTTCAAGTAAATCTAAACCTTGTAGACAAGTGAGTCATCTG	16	54
1330	A_23_P153596	KIR2DL2	CCTTCTCAGAGGCCCAAGACACCCCCAACAGATATCATCGTGTACGCGGAACTTCCAAAT	16	55
1331	A_24_P65864	NSFL1C	TTGAAACTCTGGAAGAGTGGATTCAGCCTGGATAATGGAGAACTCAGAAGCTACCAAGAC	16	56
1333	A_24_P278460	MLSTD2	ACCCATGGAACAATATGCTTAGGATTACAGGAAGCAGTCCTTACTTACACTTCTTGTCTG	16	58
1334	A_23_P65000	C12orf24	AGATGTAAGTCACTGAAGATTTTTAGAAGACCAAGGAAACTGTTCATGCAAACAGTTTCT	16	59
1336	A_23_P411157	WNT1	AGTTTCTCAAAGATGCGTTTGCCTCCTGGAATCAGTATTTCCTTCCACTGTAGCTATTAG	16	61
1339	A_23_P67702	ZNF85	TGCACACCTTACCACACATGAGGTAATTCATACTGGAGAGAAACCCTACAAATGTGAAAA	16	64
1341	A_32_P194072	DKFZP434B0335	ATGGGGCTCAGGGCCTCTTTACCATGTGCAGTGACCATTTCTCAGAGCAGGACTTGCAAA	16	66
1342	A_23_P54546	TPSAB1	TGCCCAGATAGCTGGTGGTGGGCGCTAATCCTCCTGAGTGCTGGACCTCATTAAAGTGCA	16	67
1343	A_32_P107493	C16orf55	AGGGCTCCTAGCTTGAGTGTAATCTGAGTCAGCTTATGAAAAGGCCCCAAAGAAGAAAGT	16	68
1344	A_24_P62783	FABP3	TCGATGAGACAACAGCAGATGACAGGAAGGTCAAGTCCATTGTGACACTGGATGGAGGGA	16	69
1345	A_23_P110288	GSTCD	AAGCAGCAACAGTTGAACAACCTTGTCTATGTGGTAACAAATCAGGCCAAACCTGGTGAC	16	70
1347	A_24_P187351	CNOT4	AGGAAACAGTTTAGACTCTCTTCAAGATGACAATCCTCCACACTGGCTAAAATCCCTTCA	16	72
1348	A_24_P15658	LYSMD3	ATTTTAGTTTCTAAAAAGTACTAATGTAAGTTAAGTTTATATCAAATGCAAATTACCTTG	16	73
1349	A_23_P83298	PRRX2	CAAGGACCTCATTTAGTTTGTGTATTAAAACCAAAAAGCTTTTGTCTTTAAGAAATAAAA	16	74
1350	A_23_P390504	FOXC1	CCTTCCAGCCAGTCTCTGTACCGCACGTCCGGAGCTTTCGTCTACGACTGTAGCAAGTTT	16	75
1351	A_23_P142878	ATOH8	GGGCAGGCCCTGCCATGGACAGAAAAAGAGTTTTTCTCTTGTTCAGCCTGCACGTGGCCT	16	76
1352	A_24_P319001	GSTT1	CAGCAGTGGGGGAGGACCTCTTCCAGGAGGCCCATGAGGTCATTCTGAAGGCCAAGGACT	16	77
1353	NKI_NM_016337	EVL	TACATTTCTTTGGGTTTCTAGAGACGCCCCTAAGTCACCTGCTTCATTAGACGGTTTCCA	16	78
1354	A_23_P147869	KIAA1109	GTAACTTCTGAACCTCAGCATGTTACTCTAATAGTGTTTGGGATTGGCATGGTGAACCGC	16	79
1355	A_23_P164028	PSMC5	GACATTTTGAAGATTCATTCTCGGAAGATGAACCTGACCCGGGGGATCAACCTGAGAAAA	16	80
1356	A_24_P128880	TBL1XR1	GTAAGCTGTTTCATGATGTTTTCTTTGGAATTTCCGGATAAGTTCAGGAAAACATTCTGC	16	81
1365	A_23_P430168	ICA1L	TTGTGAATAGCTTCTTATGGCAAAATATGAATATTTACAGTTACCTGTTCTCAAAGGCCC	17	5
1367	A_23_P382043	NT5DC1	GTGGTGTTCTATGTGCCGTGTATGGTCATATTAGTAGCTATTTGTTGCAAGATACTTGAA	17	7
1368	A_23_P23194	PINK1	CAAATGGAAGAACTTGAGTGAGAGTTCAGTCTGCAGTCCTGTGCTCACAGACATCTGAAA	17	8
1369	NM_003486_2_4177	SLC7A5	ACCCACCACAACAAGCAAGTGCATTTTCAGTCGTTGTGCTTTTTTGTTTTGTGCTAACGT	17	9
1371	A_32_P176701	CCDC108	GCCCTGCCGCCGTTCTGCGTGCCCAGGAGTCTGACCCCGGACACGCTGCTGCCGACGCAG	17	11
1372	A_23_P215328	SFRP4	TGTGTGCATACTCTAGAAGAGTAGGGAAAATAATGCTTGTTACAATTCGACCTAATATGT	17	12
1374	A_32_P201897	FMN2	TTTTAGTGATTGCTTCAGGGAACCGTGTAATCAGAATGCCCAGACGAATGCAGCTTCGTT	17	14
1375	A_23_P61149	INPP5D	TGTTGCTTTTTCAACATAGCAGAATTAATGTAGGGAGCTAAATCCAGTGGTGTGTGTGAA	17	15
1376	A_24_P19828	TOE1	GGCGACGACGTAGGGAAAAACGGAAGAGGGCTTTATTGAACCTACCGGGGACACAGACCT	17	16
1377	A_23_P138426	USP6NL	AGGGATGCACGCACAGTGGTAATTTATTACTCAGTTCCGGTTATGTTTTTCTCCAAAACC	17	17
1378	A_23_P207003	SEPT4	CGAAGTGGACCACAAGAAACGCAAAATCCGGGAGGAGATTGAGCATTTTGGAATCAAGAT	17	18
1379	A_24_P391431	TAF9B	GCCAAGGATCCTCAAAACAGAAGTTTCATCTTAGGATAGTGTTTGATATATCTAAGAAAG	17	19
1380	NKI_NM_002900	RBP3	TTTCCAATAACCACCTAAATTTTAACAAAGGTTCCTTCTAAGTGGTAGAACTTGGGGTGG	17	20
1381	A_23_P119826	FZD5	GATAGGCCTGTGGTCGGTGCTGTGCTTCATCTCCACGTCCACCACAGTGGCCACCTTCCT	17	21
1382	A_23_P252227	TULP1	ACCGTCATCATTCCTGGCATGAGTGCGGAGAACGAGAGGGTCCCCATCCGGCCCCGAAAT	17	22
1383	A_23_P149388	CGN	GGCTTTGCAAGGGGTTAGAAGCTGACTGTAAAAATGGGAAGAGGCAACGGAAGACATTTA	17	23
1384	A_23_P398530	WHSC1	GTTCAAGGTCTGTAATTGTATTTCAAAAACGATGTCGTATTCAAGTTGTGAAGGGATTTG	17	24
1385	A_23_P118582	PSMC3IP	TGAGACATGGGAGAGGCCAAGATATGCTTGACAGAAAGGGTGATTTTGAGGCTCAGTTAA	17	25
1386	A_23_P21333	MKRN3	CAGTCTGTTGTTTAAGCGGTTTCTTTCACTGAGAGATGAGTTACCCTTCTCTGAGGACCA	17	26
1387	A_23_P65890	CIB2	TGTGGCCTCCAAGCTCCCCAGGAAAGCAGTGGCAGCCTCTGGGGTTTACACCACAAATAT	17	27
1388	A_23_P108871	ZC3H8	TAGAGGAGGTTTGAGGAGAGAGAACTGCTCGGAAGACATTGGTAGATGGACCATAAAAAC	17	28
1389	A_23_P47735	RELT	CTCCTCTTCCAGCAGGTCTATAAAGGGAAGGGGTAGCAGAAAGTCCTGGGCTAGGAGAGT	17	29
1390	A_24_P942328	DHFR	ACTTATTGCCAGATTTGGGGCATTTGGAAAGAAGTTCATTGAAGATAAAGCAAAAGTAAA	17	30
1392	A_23_P65110	RACGAP1	TTGTGGTAAGAAAAGCTACAGTCATTTTTTCTTTGCACTTTGGATGCTGAAATTTTTCCC	17	32
1393	A_24_P185604	NDRG3	CAAGTATAGCCTTGATTTCAGTAGATGTAATGGAAGCCAAATTAAATTGATACAGAACCC	17	33
1394	A_23_P210379	ARFGAP1	CCACTCTGCCCCAGGGAGTCCCTTTTGATGGGAAGTGCAGTCAGCAGCGTGGAGGTGTCT	17	34
1395	A_23_P64038	URP2	GATGTAGCTACAGGATGATGAAACATGGTTTCAAACGAGTTCTTTCTTGTTACTTTTTAA	17	35
1396	A_23_P210920	GSS	ATCCTTGAGATGTGGGTATAGCTCAGGGTAAGCTGCTCTGAGGTAAAGGTCCATGAACCC	17	36
1398	A_23_P103628	HEATR1	CCTCGCCTAAGGTTCGATTTGCTGCTTTGATTACTGTGTTAGCACTGGCTGAAAAACTAA	17	38
1399	A_23_P96950	C1orf90	AGCTGGGAGGGGGAGGAGGAGGAGCTCACACCCTCAAACTCCTCAATAAACGCTTTCTCT	17	39
1400	A_23_P171249	IGBP1	AAAGTGTCAAGTGATTAAGTGTGTATTTGTACCCTAGATGATATGAACCAGCAGTCTTGT	17	40
1403	NM_000104_2_4312	CYP1B1	TGTTTTTACGTATGTAGGCCCAGTCGTCATCAGATGCTTGCGGCAAAAGAAAGCTGTGTT	17	43
1404	A_23_P79622	FKBP7	AATGACCATGATGGTGATGGCTTCATTTCTCCCAAGGAATACAATGTATACCAACACGAT	17	44
1405	A_23_P256948	MSC	CCACCGCTTAAATCGGACTGGAACTCACTTGATGGGATTATTCGTTAAATGCGAGTGTTT	17	45
1406	NM_006875_1_1942	PIM2	ACTAAAATGTAAATAATCACGTATTGTGGGGAGGGGAGTTCCAAGTGTGCCCTCCTTTTT	17	46
1407	A_23_P59807	WNT2	CCTTCTCACTTAGAATCTGAAGGGAATTAAAAAGAAGATGAATGGTCTGGCAATATTCTG	17	47
1410	A_23_P78281	GNA13	CTGAATTCTCCTGCAGTGCCAAGTATCAAAGGTGTCCTTAAATACTTGTAGGGATGAGGT	17	50
1411	A_23_P127186	TACC2	TTGCATTTTCCTAGTATAATTCATAGCAAGTTGACCTCAGAGTTCCTGTATCAGGGAGAT	17	51
1412	A_23_P314778	C10orf107	AGAAGGAATCTCATTTGATATTTATTCAACATTCATAGAGCCCCCCACAATATTGGATAC	17	52
1415	A_23_P107073	RPA1	GGCTACAAAGCGTTTCTTTACTTTTCACTTCAATTAATGCTGCGCTTCGCTTGGTGAGTG	17	55
1416	NM_001553_1_764	IGFBP7	TGCCATGCATCCAATTCCCAAGGACAGGCTTCAGCATCAGCAAAAATTACAGTGGTTGAT	17	56
1417	A_32_P235796	BBS12	GCCGAGCATTGGATTTAGTATTGTTAGTACTTCAGACAGACAGTGAAATAATTACTGGAC	17	57
1419	A_23_P165968	SEMG1	CTACCATTCGGTAACCATGTGAAAGGATGGACCAATATCAAGGTGTCAGTTGACCTCAGT	17	59
1420	A_23_P166777	LOH3CR2A	GGAAACTGCAAGGATCAGCATAAAGTGTTCCTTTGTTCTGACGTTGGTATAACATTGCTT	17	60
1421	A_23_P202140	NOLC1	TAGTCTCCTCTTGTTTGGATTCCATACTTGCTAAATAACCTGATAATAACCTGGTTTTCC	17	61
1422	NKI_X94232	MAPRE2	CTCCTTGTCATTGACCTTAGCTAAACCATGGCAATTCATAAATAGAGGAAACATTAATGA	17	62
1425	A_24_P382266	PIAS2	GCAGCTTACATCAGCCATGTTATTACAGAGATTAAAAATGAAAGGTATTAGAAACCCTGA	17	65
1426	NM_000506_2_1309	F2	TGGCAAGCACTCCCGCACAAGGTACGAGCGAAACATTGAAAAGATATCCATGTTGGAAAA	17	66
1428	NM_001550_1_1514	IFRD1	TCAAAGCTCGAACCAAAGCTAGAAGCAAATGTCGAGATAAGAGAGCAGATGTTGGAGAAT	17	68
1430	A_23_P61551	CD2BP2	CTTGGGCCAGACCTCAATGAGTGCCCAAGCCCTCTTGGAGGGACTTTTGGAGCTCCTATT	17	70
1431	A_23_P346357	ZFP41	GGCACAGCTCTGACGTCACCAAACACCAGAGGACTCACACGGGAGAGAAGCCCTTCAAAT	17	71
1433	NKI_NM_014968	PITRM1	CAAAAACTCAGATCTATCTTAAGAGTGACCAGGAAGAGGTTCATTGAAATAATCATGCAT	17	73
1436	A_23_P79441	C2orf42	GGCTAGAGTTTTAAAAGGAACAGAAAGAAAACCAGCTTATTTTCCTTCTTACGGACTCAT	17	76
1437	A_24_P65199	CDK10	AGTATCTGCACAGGAACTTCATTATCCACAGGGACCTGAAGGTTTCCAACTTGCTCATGA	17	77
1438	NM_000076_1_1050	CDKN1C	ATCAAGAAGCTGTCCGGGCCTCTGATCTCCGATTTCTTCGCCAAGCGCAAGAGATCAGCG	17	78
1439	A_32_P144421	KIAA1729	TAATCCATCTCAGAAGTTGAAGATGTGATGTTGCTCGGCCTTTGGAATAATTTTTAAATC	17	79
1441	A_23_P215566	AHR	AATGGCTTCGGACAAAATATCTCTGAGTTCTGTGTATTTTCAGTCAAAACTTTAAACCTG	17	81
1449	A_23_P95571	TMEM39A	ATATATTGTCATATGTTTTCTGTGCTGAGTTTGGTTTGTTACACTGTGAAGCTTTTGGTG	18	4
1450	A_24_P927325	DKFZP586P0123	AGCTCCCAACGATTCCTGAGCATGAGCAGATAGTCTCTGAAAGCATTTCCACAGATGTAT	18	5
1452	A_23_P253503	KCNK16	TCTACCAACCCCAGCAACTGGGACTTTGGCAGCAGTTTCTTCTTTGCAGGCACAGTTGTC	18	7
1453	A_32_P201530	SNIP	GTGGATATTCTGTGACCTCTGTCGGTGTAACTTGACAATTTCTAAATGGAAAAGGGTTGC	18	8
1454	A_24_P133085	CCDC90B	ATCAGGAAAGACATGGTCATCCTAGAGAAAAGTGAATTTGCAAATCTGAGAGCAGAGAAT	18	9
1455	A_23_P145016	BRD8	CCACACGACATGAGCTGGAAAATCTCTCTTAGAGAGTTGGAGTAGCACAATTGCCTGTTT	18	10
1457	A_32_P106194	TMEM92	TAAGTATCATGCACTAATTCATTGTGCCACCAGAGCTCCCTATGCAGCCTTTTAAAAGAA	18	12
1458	NKI_Contig50802_RC	TMEM25	AATTCAACAGTGTGGAAGCTTTAGGGGAACATGGAGAAAGAAGGAGACCACATACCCCAA	18	13
1459	A_23_P218523	C19orf28	TGGAATCAGATGGGATGGCTGCACGGCGTGGTGAAGGTACTGAACGCCACCTCACTGTAA	18	14
1460	A_23_P160567	ZMYND12	ATATATTCCAGCCTTGCACAACTGCTTTGAGGTACTGTAGACTGCTGAAGTTTCCACCCT	18	15
1461	A_23_P51861	DUSP10	TGTTTCTCCCCCTTTTCCTTTTAAGCTATTTGTAGAGTTTATGACTAAATAGTCTGTGCA	18	16
1462	A_23_P132147	CRYAA	CGGAGGACCTCACCGTGAAGGTGCAGGACGACTTTGTGGAGATCCACGGAAAGCACAACG	18	17
1463	A_23_P41645	ELL2	TGTCTTTTCAAAGTGCTGCCAGTTGAAAAGGGAAGCATTATGTTTACAAATCTGTTTTGA	18	18
1466	NM_002380_2_3301	MATN2	TGCAATCTCATTTGACTATACGATAAAGTTTGCACAGTCTTACTTCTGTAGAACACTGGC	18	21
1467	A_23_P258246	DDB1	GTGTATGTGTATCTCACACTCATGCATTGTCCTCTTTTTATTTAGATTGGCAGTGTAGGG	18	22
1468	A_23_P214176	CD109	CTGTTTCAAGCTTCTGTACTTTATGGAACTTTGGCTGTGATTTATTTTTAAAGGACTCTG	18	23
1469	A_24_P384578	EWSR1	CCTCAATCTAGCACAGGGGGTTACAACCAGCCCAGCCTAGGATATGGACAGAGTAACTAC	18	24
1470	A_23_P155106	CCDC134	CCTCAGATGGCTGGATTTTCTCTCAGGGGCCTCCTGCTGAAGGGGCCTTCAGAGGATTTT	18	25
1471	A_23_P414964	ZNF584	TACAGCAAGTGGGACAGCAGACCTTGTGCTCCTTGCTCTAAACAGTAGAGAATCGTTAAT	18	26
1473	A_23_P253677	FLJ38482	CTTGAGGGGAATGTCTGTTTGTACTTTTGGAAATTATTTAACTGCTTGGTTTATCCTAGG	18	28
1474	A_24_P40001	SIGLEC8	TGTCCGATTCTGAGGTCTCTTCTCTCATCTAGCACTGAGTCAAGCAATCAGCAGGCTGGG	18	29
1476	A_23_P257895	MAPK1	GCCGAAGCACCATTCAAGTTCGACATGGAATTGGATGACTTGCCTAAGGAAAAGCTCAAA	18	31
1478	A_23_P217546	TMLHE	TTTTGGGTCAAACTAAAGCCTGGCAGGGTCCTATTTATAGACAACTGGCGTGTCCTACAT	18	33
1480	A_32_P26103	AGPAT2	TAGCACTGCCATGACAGTGATGGCCGACCTGGGCGAGCGCATGGTCAGGGAGAACCTCAA	18	35
1482	A_23_P213508	PCSK1	CACAGAGACGACCGGCTGCTTCAAGCTCTGGTGGACATTCTGAATGAGGAAAATTAAAAT	18	37
1483	A_24_P405205	ATP2B4	AAATGCTATAAACTGCAAATCTGAAATTCAAATGTGTTGTTCCACTGAGACCAGAAGAAG	18	38
1485	A_23_P86599	DMBT1	CCCAGAATCCATGCTTCTCATCTGCAAAATGAAAATGTCAATACTTACTTCTTAGCACTG	18	40
1486	A_23_P213137	LNX1	TACAATGATGGAAGAATTAGATGTGGTGATATTCTTCTTGCTGTCAATGGTAGAAGTACA	18	41
1491	A_23_P50692	RFX2	AAGAGCTTGGAAGGCTGGTTGACAAATGCCATGAGTGACTTCCCACAACAGGTCATCCAG	18	46
1493	A_23_P24796	C11orf56	GTCACCTCGCCTTTCTTGTTGGAGACTTCAGAGGAAGGATCTGGCCCTCTCATCTCAGGC	18	48
1494	NM_000051_2_9110	ATM	CGGAAGATGAAACTGAGCTTCACCCTACTCTGAATGCAGATGACCAAGAATGCAAACGAA	18	49
1495	A_23_P123039	NUPL2	CTTTGCTCTCTGATGTAAAGGATGGAGTAAATCAAGCAGCACCTGCATTTGGATTTGGCA	18	50
1496	A_23_P53623	P2RX4	AGAAAAGACTCTACTATCGGGAGAAGAAATATAAATATGTGGAAGATTACGAGCAGGGTC	18	51
1497	NM_144503_1_3005	F11R	AGGGCCCTCTTGGCTTGATTTTGCTTCTTTCTTTCTGTGGAGGATATACTAAGTGCGACT	18	52
1498	NM_000639_1_1682	FASLG	ATATGGGTTGCATTTGGTCAAGATTTTGAATGCTTCCTGACAATCAACTCTAATAGTGCT	18	53
1499	A_23_P41604	TAF9	CTTGGTCTTGAATTCATTGTACTGATATTAAACATGCATGCTGGATGTTTTCAAGTTGTG	18	54
1500	A_23_P414296	WRNIP1	GAAGTTAGAACAGACCAACATTTTGTGCCAGAAATTTAAGAGTTCCATAGGTGGAGGCGC	18	55
1501	A_23_P218079	SLC38A2	ACAAAACCACGAGTCTCGGGTTAAGGGAAGTGACAATTTTATTCCATTCCAGAGAATGGA	18	56
1502	A_23_P134914	LY6H	TTAACTCTGGGATCTTAAAGGTCGACGTGGACTGCTGCGAGAAGGATTTGTGCAATGGGG	18	57
1503	A_23_P354151	ITK	TTGAACACTTCATGAGGAGGGACATTCCCTGATATAAGAGAGGATGGTGTTGCAATTGGC	18	58
1504	A_23_P123356	C8orf41	ACAGAAAAGTGGTGAACTATATCAGAAAAGTGCAGCAGGTTTCTGAAGGCGCACCCTACA	18	59
1507	A_24_P412238	MUS81	ACCCCCAAGGAACAAGAGACACTGCTGAGCACCATTAAGTGTGGGCGTCTACAGAGGAAT	18	62
1509	A_23_P131596	C2orf7	CAAGGGTGTCTCATGCTACAAGAAGAGGCAAGAGACAGGCCCCAGGGCTTCTGGCTAGAA	18	64
1510	A_23_P94111	GTF2E2	TTACCAAACTCAAAGCTTATTTGAGTAGAATGGGCTCATGGGCAATGTGATGTTCCCTGT	18	65
1511	A_24_P929369	AP4E1	GAGAGTGCACTGAACCTATTCACATGTCTTTAAGATGTTTTGCTGTGTTAAAATTTTAGG	18	66
1512	A_24_P396105	IHPK1	GAGAACCTCATCAGCATCATGGAACAGATGCGGGACGAGAACCAGTAGGCCCTGTTCTGG	18	67
1513	A_23_P71226	SLC13A1	GCCGAAGCCATTCATGTGAACCCTCTTTATATTCTGATACCTTCTACTCTGTGTACTTCA	18	68
1514	A_23_P337867	TAS2R41	TTCTGTTTTTCTGGTCTCAATTATGCTGTTAATTAATTCTCTGAGGAGGCATACTCAGAG	18	69
1515	NM_003592_1_1698	CUL1	AGTCTTGTACATTTGCCTTGCCGTCAGAGTTGGAACGTAGTTATCAGCGATTCACAGCTT	18	70
1516	A_23_P323180	HOXD3	TGGTCATTTCTCAAAAACCACAGTCCTCACCACAGTTTATTGATTTCAAATTGTCTGGTA	18	71
1517	A_23_P375476	ZADH2	GGCAGGTTTACTGGCCTGGAGTCCATATTCCGTGCTGTCAATTATATGTACATGGGAAAA	18	72
1518	A_23_P336479	G3BP1	TGGTTCCAACAGAATGGTGAATTTTCGACAGCCTTTGGTATCTTGGAGTATGACCCCAGT	18	73
1519	A_23_P167607	TRIP13	CCCTGCATTGCTGGGATGTTTCTGCCCACGGTTTTGTTTGTGCAATAACGTTATCACATT	18	74
1521	A_23_P214663	RPS18	CTGAGGATGAGGTGGAACGTGTGATCACCATTATGCAGAATCCACGCCAGTACAAGATCC	18	76
1535	A_23_P62634	RHCE	AATCTCAAAATATGGAAAGCACCTCATGTGGCTAAATATTTTGATGACCAAGTTTTCTGG	19	5
1536	A_23_P165727	MSTN	ATTTATTTACTTCTGTTTTGTAAATTGGGATTTTGTTAATCAAATTTATTGTACTATGAC	19	6
1538	NM_004684_2_2094	SPARCL1	CTGTGCACTGGCAGTTTAGTGAACTTGACCAACACCCTATGGATAGAGTCTTGACACATT	19	8
1539	A_23_P122113	DDX41	AAGACTGCCACCAGTCTACACATACAGCAGCCCCCTGGACAGAATCAGCATTTCAGCTCA	19	9
1540	A_23_P19257	SLC35B2	TAGACAGTCCTCAGTGAGGGGTTTTGGGGAGTTTGGGGTCAAGAGAGCATAGGTAGGTTC	19	10
1541	A_23_P128362	MYBPC1	AGGATGCCACCATGACTAAAGAGAGTGCAGTGATCGCCAGGGATGGTAAAATCTACAAAA	19	11
1542	A_24_P936688	SNRK	CAAGAAGTATTTTGCTCAGATAGTTCATGCTATATCTTATTGCCATAAACTCCATGTGGT	19	12
1543	A_23_P136874	ATRX	ACCTCATGATGCCAAAGCCCCCAAATTTGATCATGAATCCTTCTAACTACCAGCAGATTG	19	13
1544	A_23_P133049	QDPR	TCATGTTTATGTCATAGACGTAGTTTTCGCATCCTTGAATTAAACTGCCTTAACTCCTTT	19	14
1546	A_23_P127627	DGKZ	GGGAGGCCTTCGGGAAGAGGCTTCCTGGGCCCCCTGGTCTTCGGCCGGGTCCCCAGCCCC	19	16
1547	NM_004626_2_1318	WNT11	TTGTGCTTTGCCTTCACTTGGAAGCCACCAGGAACAGAAGGTCTGGCCACCCTGGAAGGA	19	17
1548	A_23_P23829	CD34	TCCCTGTATTTTCTTTCTCTACTTTGAGGAAACCAAAGTAACCTTTTGCACCTGCTCTCT	19	18
1550	A_23_P125078	SLC26A11	TACCTGTCCGTCAGTGTGTGGATGTATGTTTACAGTTCTACATAAATGGGATCATTTTAT	19	20
1551	A_23_P202334	FGFR2	CAGCTGGCCTTCTGCTTCTGAGTTGCACATTAATCAGATTAGCCTGATTCTCTTCAGTGA	19	21
1552	A_23_P339691	LCE1E	ACCAAGGGACTGAAATAGCATTGAGAAATATTTTTCTTTCAAATTCTGGTTCCTTTCACC	19	22
1554	A_23_P203498	TRIM22	GTACATAAGAATCTATCACTAAGTAATGTATCCTTCAGAATGTGTTGGTTTACCAGTGAC	19	24
1555	A_23_P22660	CYSLTR1	GGCCAAACCACAAAAAGATGAGAAAAATAATACCAAGTGCTTTGAGCCCCCACAAGACAA	19	25
1556	A_23_P28023	OR7A17	TGGTTCTGGCATCCTGGATGATTGCTGCCCTGAATTCCTTGTCACAAAGCTTAATGGTAT	19	26
1558	A_23_P345793	EFCBP1	ATGGTTCCAAGTGCAAAACAGGTGTTCTTATCTAAAACGTCAATTAGAAAATTATCTGCG	19	28
1559	A_23_P46894	CHAT	TAGCCTCCTCGGCAGAAAAACTTCAACGAATAGTAAAGAACCTTGACTTCATTGTCTATA	19	29
1560	BC033025_1_2030	PPAPDC1B	TAAGGAACAATTATGGGATGTCATCAGAATGGATGCCATAGGACCTACAGCTCCCTTTCT	19	30
1561	A_23_P216630	SLC44A1	CTCCCTGTTCCATATGCTCGCAATCTCAGCTATTTGGAAGCTACCAGGAATGCTTTCTAA	19	31
1562	A_23_P111860	FLJ10324	TAGGTTCTATTTATATGGCAGATGACGTGAAATTGTGATGTTTGTTACAGAGCTTTTATG	19	32
1564	A_23_P365874	PBRM1	ACGTTTCTTTTATATAGAAGCATAAAGAGTTGTGGATCAGTAGCCATTTTAGTTACTGGG	19	34
1565	A_23_P22200	ASB8	AACAGAGAAAGAGGACTCTTGCTTTGAGCTCCTCCACAGAGCTGTTGGACACTTTGAATT	19	35
1567	A_23_P75024	MSMB	TTTCATGTTGCACCCTTGTTTCTACACCTGTGGGTTATGACAAAGACAACTGCCAAAGAA	19	37
1568	A_24_P227831	ABCC1	GGGTAAATATTAAGGAGATGGCCTCATGGGAATTTGACCTTGACTAGAAATAGAGACTGA	19	38
1569	A_24_P679409	SRRM1	CCCTTTTTAAAAAAGGGGGTTTAAATACTGTTGGCATTTTTATGGTTCCTTTAAATGCCC	19	39
1570	A_24_P111134	POMT2	ATGGGCTGATGCAGCTTTGAGTGCTCAGGTTCTGTTTTCTGGAAGTTGCTGGAGAAGGGC	19	40
1571	A_23_P26854	RICH2	TTTTGATGTTGCAGCTTTGCTCACTTCCTGGCAAGGGCAGGTCATGCCTCAATTTGTAAT	19	41
1572	A_23_P366216	HIST1H2BH	GCACTAAGGCCGTCACCAAGTACACCAGCTCCAAATAAATGGACGCATGTTCAAACCCAA	19	42
1573	A_23_P210134	KIAA1641	GCCGATCCAAATATTACGGATGTCTTTGGAAGGACTGCTCTGCACTACGCTGTGTATAAT	19	43
1574	A_23_P54330	AQR	GGACATGGCAGTCAAAAAGTCTGAGTAAAGCTGTTTTTTGTATTTTATATTTGCTTCTGC	19	44
1575	A_23_P30254	PLK2	GAAGCTCCCATGTTGTTTAAAGGCTGTAATTGGAGCAGCTTTTGGCTGCGTAACTGTGAA	19	45
1576	A_23_P33673	TRIM6	ACCAATGTCTGTTGAGTACTTCATACATGCCTAGTCTGAATTGAGATGTGCTCAATGTAT	19	46
1578	A_23_P68349	ACTR2	GCATTTAAATTTGGGATTTGGGTGGAGTATTATGTTTAACTGGAGTTGTCAAGTATGAGT	19	48
1579	A_23_P342067	UHMK1	GTGAATCCTGTGAGCTAATACAGTCTATACTTATTTCTTCCCTACCTGTTTCACATCCGT	19	49
1580	A_23_P131074	THEG	TAAACACCCTCAGGCACCCTAACCCTGTGTATGTGATTATTCTGAGCTTTTTGGCCTGGA	19	50
1582	A_23_P425073	RBMS2	ATGGGGTCTATTCTTTCCAGTTCAACAAGTAACAGTGGGATTCCCCTCCCCATCTTTACT	19	52
1583	A_23_P170467	USP3	TTAGTTTTGTCAATGGTAGTGACTTACTGAACATGGGCACCAACTAATTTTGTTGTTGTT	19	53
1584	A_23_P50872	NDUFB7	CCCCCTGCAGATGCCAACCTTCCCGCCAGACTACGGCTTCCCCGAACGCAAGGAGCGCGA	19	54
1585	A_23_P52382	DNAJB12	CCACATCCACAGGCGAGTCACTGACCACCTGGGTGTCGTCTACTATGTGGGAGACACTTT	19	55
1586	A_23_P6688	TMEM16K	CTTCAAACGTCCATTCTCAGAACCTTCAGCCAATATTGGTGTGTGGCAGTTGGCTTTTGA	19	56
1587	A_23_P250974	TMEM14B	GGTGGTGAGCATGTAACATGAGCTTATTGAGACCATCATAGAGATCGATTCTTGTATATT	19	57
1588	A_32_P149251	DNAJC18	TTCATGGCAGCGATGAGTAATCTGTGATGATACTAAATAGAAGCAATAATAACTAACTCC	19	58
1590	A_24_P363548	HIP1	ATGACACACCTTGGATTAAAACGGGAATCACATCTTAAAGCTAAAAATGAACCTGCAAGC	19	60
1592	A_23_P65918	ITPKA	CCCTCTCCAGAGGTGCCAGACCGCGGATTTTATTTAGCAAGCCCAGACCTTCCGGTCTAA	19	62
1593	A_24_P2093	XAB2	ACGTGGAAGGACTTTGAGGTCCGGCATGGCAATGAGGACACCATCAAGGAAATGCTGCGT	19	63
1594	A_23_P210537	ELMO2	GAATTGGCCTTCTCCATCCTGTATGACCCTGATGAGACCTTAAACTTCATCGCACCTAAT	19	64
1596	A_23_P28181	PTH2R	CTGGGAACTTAGTGCTGGAGACATCAAGTGGATTTATCAAGCACCGATCTTAGCAGCTAT	19	66
1597	A_23_P142676	DNPEP	CCTGCAGGATCTCATGGTCCGGAATGACACCCCCTGTGGAACCACCATTGGACCTATCTT	19	67
1598	A_24_P101114	CNOT1	AATCTCGAATGCGAATAGCAGCTCATCACATGATGCGTAACTTGACAGCTGGAATGGCTA	19	68
1599	A_32_P209641	KIAA0232	TCAGTGTGTTTTTAAAGAAGTATAAGGGAAAAGGAAAACTCATATGTCCTTCTGTCACTC	19	69
1600	A_23_P330461	TMC4	CTGATGGCGTACACTGTGGCTCTGGCTAACTCCTACGGACGCCTCATCTCTGAGCTCAAA	19	70
1601	A_23_P131534	GPR45	AGACCTTCCAAATCCTCCCCAAAGTGCCTGAGCGGATCCGAAGGAGAATCCAGCCAAGCA	19	71
1602	A_23_P254507	HOPX	GGAACACATTTCCTTCTGAACTTACTTCCCTAAGTCACTTTCCTTATGTATCATCTAATA	19	72
1603	A_24_P257478	COL25A1	GTCCACCTGGTCAAAAAGGGGATCAAGGAGCCACTAAGATCATAGACTACAACGGCAACC	19	73
1604	A_23_P137968	NHLH2	GAATGTAATAAATATTTGCTGCTTTTAATATTTTCCGGAATCTCCCCTCGCTATTCCTTG	19	74
1605	A_23_P5654	IL1F7	GGATGGTTCATCTGCACCTCCTGCAATTGTAATGAGCCTGTTGGGGTGACAGATAAATTT	19	75
1606	A_23_P148807	CDC7	ATGACAGCATATCAAACTTCCTATGGGAAAAAGTCTGGTGGGTGGTCAGCTGACAGATTT	19	76
1607	A_23_P106741	PSMD7	CATAGCTCTGGCATCCTCAGGGGTTGTGATCCAGCTCCATATATTGTTTACCTTCAAAGA	19	77
1608	A_23_P133600	RNASEN	ATGCGCTTGAAAAATATAATTTTCCCCAGATGGCCCATCAGAAGCGGTTCATCGAACGGA	19	78
1610	A_23_P256624	DDX4	AGTGGTAGTACAAGAGGAAACGTGTTTGCATCAGTTGATACCAGAAAGGGCAAGAGCACT	19	80
1611	A_23_P9152	RCL1	TGGCTGCGGGGCTCCAAGTAAGTTATTGGGATGTTTTTTATATTCCAGGTGTGCTGTACA	19	81
1612	A_24_P108738	SCARF2	CAGCGCCGCTGCAGCTGGCCGTGCGCCCTCACCACCGCCGCCAGGCTCCGAGGCCGCGCC	19	82
1621	A_24_P285163	POGK	CTAGAATTACTATAGCACATATTGAGATATAGTTGTACTCCCTAGTAGATAGGAACTGAC	20	6
1622	A_23_P256172	C3orf60	TGACCTGCTGACTGCACTCTGCCAGGCTTCCCAATGCTTTCACTCTTATCTACCCTTTGG	20	7
1623	A_23_P213156	HNRPDL	GGTGATCAAAACTATAGTGGCTATGGCGGATATGATTATACTGGGTATAACTATGGGAAC	20	8
1624	A_23_P132388	SCO2	AGTCACAGTTACCGCGTGTACTACAATGCCGGCCCCAAGGATGAGGACCAGGACTACATC	20	9
1625	NM_016307_2_839	PRRX2	TAGAAAAGGGGGCAGACGCCCAGGAAGTGACCTTCTCCTGGATGAGCTCTCCTGGCCCGT	20	10
1626	A_23_P346798	AVPR2	CTCCTCATTCTCTCCCTAATAAAAATTGGAGCTCTTTTCCACATGGCAAGGGGTCTCCTT	20	11
1627	NM_002359_1_1522	MAFG	GCAAGAAGACCATTTGACCATATGAATGGAAAAGGGAAGAAAGTATAATAGAAACTTTGC	20	12
1628	A_23_P39704	SFRS7	CTCTCTTCGTAGATCAAGATCAGCTTCACTCAGAAGATCTAGGTCTGGTTCTATAAAAGG	20	13
1629	A_23_P201001	C1orf164	TGTGATGCTGTGTCTGTATATTCTATACAAAGGTACTTGTCCTTTCCCTTTGTAAACTAC	20	14
1630	A_23_P18266	TUSC4	ATCCAGTTCGGGCTTATGAAGAACCTCATCAGGCGACTACAGAAGTATCCTGTGCGGGTG	20	15
1635	NKI_NM_020974	SCUBE2	CAGCCTGTGTGATACAAGTTTGATCCCAGGAACTTGAGTTCTAAGCAGTGCTCGTGAAAA	20	20
1637	A_24_P56894	CRLF3	AGGTATTTGTAAGCAGTGTTGACTTTTATCCCCTCTTCAGTAATCTTTAAGTCCCCAAAA	20	22
1639	A_23_P206920	MYH11	GCGAGGTGAACGCACTCAAGAGCAAGCTCAGGCGAGGAAACGAGACCTCTTTCGTTCCTT	20	24
1640	AF441770_1_3858	THOC2	AGAGCCTGAAAGGGAACAAAAACGCCGCAAAATTGATACTCACCCTTCTCCATCACATTC	20	25
1641	A_24_P712350	CHML	GTGTAGAAGACTATAAAAAGGGCTTTATAACTGATCTTTTGACATACTCACTTTGAGTGG	20	26
1642	A_23_P59813	WNT2	AACTGCCCCTGACTTAACTTTAACTTTTGAAAAGACCAAGACTTTTGTCTGATCAAGTGG	20	27
1643	A_24_P941699	PCGF5	TGGTATATTCAACTACAGCTTTCTAAGGATAGGACTACTTTCATGTCTAGTAATACACTG	20	28
1644	A_23_P51410	SMYD3	TCAGGCAACTCGTAATGACATTTCAACATTTCATGAGAGAAGAAATACAGGATGCCTCTC	20	29
1645	A_23_P337550	OTUD5	TTGCTGCATTCCTTTTGCTTCCACCACCACTAGCTTCTTTGGAATCTTGGGGTGGGGGTC	20	30
1646	A_23_P151638	RNASE2	TGTCCTAGTAACAAAACTCGCAAAAATTGTCACCACAGTGGAAGCCAGGTGCCTTTAATC	20	31
1647	A_24_P346210	BTN2A2	TTTTCATCATCTTCATGGCTGTCAGCATCTGTTGCATCAAGAAACTTCAAAGGGAAAAAA	20	32
1648	A_32_P9941	WIF1	AGAGAATGCCAGCTATTCCTGTCAATATCCATTCCATGAATTTTACCTGGCAAGCTGCAG	20	33
1649	A_23_P27197	KRTAP4-5	TAAAATATGTTATGCCAGGCCCCAATGCAGTTATTTTTAGATGAGCAGTGTCTTCATTCG	20	34
1651	A_24_P228717	RAC2	CAAGGAGATTGACTCGGTGAAATACCTGGAGTGCTCAGCTCTCACCCAGAGAGGCCTGAA	20	36
1652	A_23_P128674	KCTD12	GATGCAGTCAAAGTCTTTTCAGACATGCCCAAACTTTGAGAATTTCTTCAACCATCTAAT	20	37
1654	A_23_P205529	METT11D1	GTACCATCCCATCCCCTTCAGCTGGAACAAGAAACCAAAGGAAGAAAAGTTCTCTATGGT	20	39
1655	A_24_P31003	GFER	TTCAGTATATTTTCTGCTGGGGCTTAATAAAGCAGTAGACAGGGCTTGTTCCATCCCTCT	20	40
1657	A_23_P429560	SSH1	GCTTTTTATTTTTAAAACACACGAATGACCAAGGCTTGTTCCAGGGAATAATGCTCTGTC	20	42
1658	A_23_P51307	LELP1	ACCACTGCCACCTCCACCATGTACAACGCTGTGGGGCTGGAGACTGAAACCATGAACTGA	20	43
1659	A_23_P147907	SEMA4D	TCGTGCAGTGCTGCGTAGGTTAGCCCGCATCGTGCAGACAACCTCAGTCCTCTTGTCTAT	20	44
1660	A_23_P117157	SUCLA2	GTGTTCTGTGTTATTGTTCTTTTTCTTTTTAGTGTGTGGAGATTGTAATTGCCATCTAGG	20	45
1661	A_24_P941759	KIAA1333	ATGCTTCAAGTAATGCAATACAAAACATAACCCATTTAATGATGAATTACTTGAATGTAT	20	46
1662	A_23_P91742	MGAT3	CCCAGAATGGCGACTTCCCACGCTGGGGTGACTACGAGGACAAGCGGGACCTGAACTACA	20	47
1663	NM_000018_1_1689	ACADVL	TGGCAGTACGGGCTCTGGAGCAGTTTGCCACTGTGGTGGAGGCCAAGCTGATAAAACACA	20	48
1664	A_23_P12784	FRAT2	CTGTATGAAACTTGACGGCGCTTTTGTAAGGTGCCACCCCCAAACTTTAAGGTAGCTAAA	20	49
1666	A_23_P146917	GAS6	GGGCCATGCTGAGAGCTGGGCTTTCCTCTGTGACCATCCCGGCCTGTAACATATCTGTAA	20	51
1667	AK092335_1_1335	RPS23	GGGCTCAACAGATGCTTTCGGATGAGCCTTAACTGACCCAATCCTTTGTGATGCGGGAGA	20	52
1668	A_23_P120794	SLC7A4	TGGACTCTGCCCAGAGCCTTCTTGTTTATGATCAGCTCCAGCTACCTGGGCAGTTGTGGT	20	53
1670	A_23_P349944	SLC26A1	TCCAAATTTCACAACAGGCTTTACCATGTGGATGATGTAACCAGTCATCAGTACATTTCT	20	55
1671	NM_000073_1_697	CD3G	TCAAGGTTCCCAGAGATGACAAATGGAGAAGAAAGGCCATCAGAGCAAATTTGGGGGTTT	20	56
1672	A_23_P90393	JAK3	GGACTTTCAGCGGGAGATTCAGATCCTCAAAGCACTGCACAGTGATTTCATTGTCAAGTA	20	57
1673	A_23_P92247	PARL	ACTGAAATCCAGGGTCCAGAGTTATTTTGATGGTATAAAAGCTGATTGGTTGGATAGCAT	20	58
1674	A_23_P79591	APOB	CTTTCACATAGCACAGAAAAAATTCAAACTGCCTATATTGATAAAACCATACAGTGAGCC	20	59
1675	A_23_P500985	PAX7	CCGGTCAGCAACGGCCTGTCTCCTCAGGTGATGAGCATCTTGGGCAACCCCAGTGCGGTG	20	60
1676	A_23_P48307	PABPC3	ATTGATCAGAGACCACGAAAAGAAATTTGTGCTTCACCGAAGAAAAATATCTAAACATCG	20	61
1677	A_23_P392384	C9orf58	TCAACCATCTTCTTTCTGAAAGACCAAATCTAATGTAACCAGTAACGTGAGGACTGCCAA	20	62
1678	A_23_P86899	B3GNT1	TTTAGTTCTTAGCTCTTGAACAGAAGCCTAAAATTCCTGGTTCTCTCAGGGCTTCGCCTT	20	63
1679	A_23_P164706	ZNF177	ACTGACTGATGTACTGTGGCAGACAGAACTAGTTGCTGTCTCAATATCCATTCCTCCCTT	20	64
1680	A_23_P300600	NEFH	ACTGAATTATGCCAGGGCGCACTTTCCACTGGAGTTCACTTTCAATTGCTTCTGTGCAAT	20	65
1681	A_23_P49646	PRPSAP2	GATCCACAATGGGGAGTCCATGTCCTACCTTTTCAGAAACATAGGCTTAGATGACTGAGT	20	66
1683	A_24_P296907	THAP8	GATCCCCAGTGCATAAGGATCAAGACAGACAATGTCGAGGGACAAAAGATAGAAGATGGA	20	68
1684	A_23_P51729	GJA12	GATGTTGATATGCCTTGCAGCTTGGACCCAATGGGTGGTGGTCAGGGCCTGGGGGCTTGG	20	69
1685	NKI_AL133603	PLEKHA1	GTGTGTTATCTTTATATGTCAAACTGGTTGAACACTGTAATGAGAATAAACTGCACAGAG	20	70
1688	A_23_P80398	NCAPH2	CTCCCTGCAGCTGGCCAATGACTACACAGTGGAGATAACCCAGCAGCCCGGGCTGGAGAT	20	73
1689	NM_002885_1_2518	RAP1GAP	AGCATCCCTCTGGACTCAGAGGGAACAAGGTGGGAGAGAGAGTTTGAGACAGCTCCGTGT	20	74
1690	A_24_P33014	DACT3	CTCGGGCTTCTATGAAGATCCCAGCTCTACAGGAGGTCCAGATTCACCACCCTCAACCTT	20	75
1691	NKI_AL133603	PLEKHA1	GTGTGTTATCTTTATATGTCAAACTGGTTGAACACTGTAATGAGAATAAACTGCACAGAG	20	76
1692	A_23_P134237	RARRES2	TTTAAGCTGCAGCAGACAAGCTGCCGGAAGAGGGACTGGAAGAAACCCGAGTGCAAAGTC	20	77
1693	A_24_P200219	UPK1B	CTTAACAGTGGTTCAAATTTCCTTTCATACCTTGAAGTATGTGTTTAGTAGCCTCAATTC	20	78
1695	A_23_P259451	LSM6	GTGAAATGTTCTTTCACTTGTAAGTTTCAGTCATTTTCTTTTACCTCGTTGTCAGTGTAC	20	80
1696	A_23_P24186	RRP12	GGCTCTCAGAAGTCCTGGATTTTGGAAACTCCAAATGGAATCACCCTTCAGAGACATCCC	20	81
1704	A_23_P162866	HSP90AA1	CTGGGTATTGATGAAGATGACCCTACTGCTGATGATACCAGTGCTGCTGTAACTGAAGAA	21	4
1705	A_24_P403928	PAPLN	GGGTGATACGGCCAGGCTATTGTGTGTGGTAGCAGGAGAAAGTGTGAACATCAGGTGGTC	21	5
1706	A_23_P37359	CIDEB	CTCGTGACAGAACCTTTCAGCATAACGCCTCACATCCCAAGTCTATACCCTTACCTGAAG	21	6
1707	A_23_P30582	SLC9A3	CCGGATCCTGAATGTCTTCCACGAGCTGAACCTGAAGGATGCCATCAGCTACGTGGCTGA	21	7
1708	A_23_P250499	GPI	TTCTACCAATGGGCTCATCAACTTCATCAAGCAGCAGCGCGAGGCCAGAGTCCAATAAAC	21	8
1709	A_23_P170736	MMP17	AGCCCCCCACATGGTGCCGCGGCACGTCCCCCCTGTGACGCGTTCCAGACCAACATGACC	21	9
1710	A_23_P135863	NOL4	TGTGACCGAGTAATGTGCACTTTTTCTTGTAACTGTGGACATTGCTATGCTTTTTTCTTC	21	10
1711	A_23_P99906	HOMER2	CAGGGATGTTTATATCTTTCATAAGGGCTGTTGCAACCATATGAACTGAAAAAACACGCA	21	11
1712	A_23_P123843	DAB2IP	AATGTACAGAGGAAGCTGTTGGTGTTCTAAGACTCTGTGTGGCTGTGCAATTTCTGTACA	21	12
1713	A_23_P145238	HIST1H2BK	GGTCCATTCCTTCTCTCTAATAATCATTTACTGTTCCTCAAAGAATTGTCTACATTACCC	21	13
1715	A_23_P433791	C1orf124	ACGCATATAAGATTGTAATTTTAAGATGTTTTGTGTCTCAGGGTGCTACATTCACTCTTG	21	15
1716	A_23_P218456	ILF3	GTTTTTGAGTTTTTGCAGTTCAGTATCCCTCTGTCTATTCACACTTCGTGTTAGTGGTAA	21	16
1718	A_23_P80213	TOP3B	TTGTCGACTCCATTGCTGGCATGGATGAGTTGATGGAGGTGTCTTTCTCGCCCCTGGCGG	21	18
1720	A_23_P116482	BET1L	TGCCTGCATTGTATCTCCATCTGGTCACTGCAGGTGCCAACCCTTCATCCCCCATGTTTT	21	20
1722	A_23_P426636	AHNAK	GAAAAGTAACATTCCCTAAAATGAAGATCCCCAAATTTACCTTCTCTGGCCGTGAGCTGG	21	22
1723	A_24_P912204	MIDN	AACAGTCCGTGATGCAAGCTCTCGAGAGTCTCACGGAGACGCAGGTCAGTGACTTCCTGT	21	23
1724	A_23_P149180	ECM1	GAACAGAAGGAAGGAATGCCAGCTCCATTTGGGGACCAGAGCCATCCAGAACCTGAGTCC	21	24
1726	A_32_P44394	AIM2	GAAGGAGATAAGGTTCGACTTACATTCTTCACACTGTCAAAAAATGGAGAAAAACTACAG	21	26
1728	A_23_P156315	LARP1	CTTTCCAGGCTGAAGTGATTCATTCATTATTCTAGTCCTGCTTTAGTCCTTTGTAATTTG	21	28
1729	NM_005427_1_1638	TP73	ACCTCCCAAGGGTTACAGAGCATTTACCACCTGCAGAACCTGACCATTGAGGACCTGGGG	21	29
1730	A_23_P10952	PGM5	GCAGTGCTGAGCCCTCTCATAGCCATCGCACTGAAAATATCCCAGATTCATGAGAGAACT	21	30
1731	A_23_P217049	FREQ	CTTTTGGCAGCAAAACCACCTGCGTGGCTAGGATGATTAATTATGAGGATGATGATTTTT	21	31
1735	A_23_P416751	ZNF610	ATGTGGCAAAATCTTTAGTTAGAATTCACACCTAGCACAACATTGGAGGACTCAGGAGAA	21	35
1736	A_23_P45338	EFHC2	ACGTGCACACACACTGGAAACATATGCAGTATTTATATTTGTAATGCCCTTTTTTCTATC	21	36
1737	BM922263_1_469	C19orf59	ACACAAAGGTACAGAAAATCTTGGAGGTGCTGCAGAAAATGCCACAGTCCTCACCTCAAT	21	37
1738	A_23_P55578	RIOK3	CTTTAGTGGGTAGAACAAATGGAAATTTGGTTTCAGAATGGCTGACAGAAATCGACATAA	21	38
1739	A_23_P207476	SPAG9	ATTACTTCCTCAACTGCTATTCTCAAGACATCAGATGCTCAGCTTGGAAGACTATTGTTG	21	39
1740	A_23_P52362	SLC18A3	TTGTGCACTCGCTGGGCTTTGAGCAGCTCAGCCTTGGCATGGGACTGGCCAACCTGCTCT	21	40
1741	A_23_P164028	PSMC5	GACATTTTGAAGATTCATTCTCGGAAGATGAACCTGACCCGGGGGATCAACCTGAGAAAA	21	41
1743	A_23_P57570	A4GALT	GTGCTAAGGGGATGGGGAAGAAGGGACAAGATTCCCAGAGAGGAGAGGAGGCTGTTGGTA	21	43
1744	A_23_P309198	C21orf67	CTGCCCACACTTTCTCCGTGAAAGGAAAACAACTATGAGTCTGCCAAACGCATCTCAGAT	21	44
1745	A_32_P99311	ZNF233	CACAACAGAGAAACCCTATAAAGAATGATACAATATGTTTCAATCAGAACCTTCACATCC	21	45
1746	A_23_P216984	RAB14	ATAGGTAACACCTCAGCGTACTATAGAAAATGCACTCAGCTCAACTGCTGTGTTTAAAAT	21	46
1747	A_23_P340722	XPOT	ACAAACCTTTGACCTGGCAGATGCACAAACAGTATTGGCTTTATCTGAGTGTGCAGTGAC	21	47
1748	A_23_P75441	NUDT22	AATCTTCTTTGTGGAGACACAGAACGTGCGGAGATTGCCCGAGACGGAGATGTGGGCTGA	21	48
1750	NM_001982_1_4560	ERBB3	TTGGAACTAGGCTCTTATGTGTGCCTTTGTTTCCCATCAGACTGTCAAGAAGAGGAAAGG	21	50
1751	A_23_P51621	EDARADD	ATTCAGATATGAAAAATCAGGGAGAAGAAAATGGCTTTCCAGATAGCACTGGAGATCCTC	21	51
1752	A_24_P23625	HS3ST3B1	TTGCGGTGTTTGAACAGTAGTCTGTTAACTTAGTAGGTGGTACCTGGAAAGGTATTTTAA	21	52
1753	A_23_P60405	DDX31	TAGAAAGAAGAGGAAAGCACACGTGAAAAGGCCTGACCTTCATAAGAAGACCCAGAGTAA	21	53
1754	A_24_P219053	KIAA1704	CACAGAGAGACTAATCCCAATACAAGAATATTGACAACAAAAGGACAAAGTAGTTATTGC	21	54
1755	A_23_P102950	RSPH1	GGGTTTTTAGTCTTTCTTTCTCAGCTGTATGTTAAGTTGGTTGACAAATGCAAATAAACG	21	55
1756	A_24_P254088	ZNF440	TGCCTTCTTCCCCAAAACCAGCAGTGCCATACCTGCTGTCAGCAAGGGTGTAATATACCA	21	56
1757	A_23_P259166	TCEAL4	ATTGAAGACATTCCTTATGTGTAGTGTCCCTGGCAGGCATTTACCAGGCCATGTGCTTTA	21	57
1758	NM_002970_1_943	SAT1	CATTCTCGTGAGTCATTTAAATGTGTACAATGTACACACTGGTACTTAGAGTTTCTGTTT	21	58
1760	A_24_P127928	RAB3GAP2	CTTTTTGCCAAGTTGCAAAGTTGTATCCACATCAGGTCACTGTAAAAATGTATTATCTTG	21	60
1761	A_23_P345666	ZGPAT	CCTCTGGCACGCAGCACGCATCACCGATGTGGACAACGGCTACTACACAGTCAAGTTTGA	21	61
1763	A_23_P37545	FLJ11506	TCTGCCCTTCCAAGCCTGTAACCTCGGAGGACTATCTTTTGTTCTTTATCCTTTGTCTTG	21	63
1764	A_23_P431381	C14orf80	TTCCAAGGCCAGGTGGCCACAGGGACGATGCAGATGCAGAGCCCACGTCACATGCTCGCT	21	64
1765	A_23_P117635	ATXN3	TGCATCGACCAAAACTTATTGGAGAAGAATTAGCACAACTAAAAGAGCAAAGAGTCCATA	21	65
1766	A_23_P37041	SLITRK1	GGCAGTTGCACGAAGGCATGAATGTATTGTAAATAAGTAACTTTGACTTCTGACAAAAAA	21	66
1768	A_23_P397969	FOXK2	CTGAGACTTTCAGAATCACACAGGCCCTTTCCGTGGATTTCATTTGGGGCAAAGAAACAA	21	68
1769	A_24_P125469	LIPG	TATAGAGCCATCCATAAAATCCTAAGCCCTTTTATTAATGTATAACCAGGAGAACATCTG	21	69
1770	A_23_P82169	SOX4	GCGGAGGAGGACACGAACTGGAAGGGGGTTCACGGTCAAACTGAAATGGATTTGCACGTT	21	70
1773	A_24_P72012	NUDT12	TTTTCATAATGTTAAAATAGGAAAGTAGAATATAAAGTATCAACAAGTGTAGTTATACAT	21	73
1774	A_23_P65768	C15orf15	TCCTGCATTGCCATCTACATAATATCAGATATTACGGATGTTAGATTGCATCTCAGTGTT	21	74
1775	A_23_P200047	KIAA0562	AATTAGGAATACTAATTAATTGAATTTTCACTCATGAGTATGTTCTGAATATTTAATATT	21	75
1776	A_23_P22332	INPP5D	AATAATATTAATAATAATAATGGCCACATGGATCGAACACTCATGATGTGCCAAGTGCTG	21	76
1777	NM_000208_1_4287	INSR	TTCCCATTTTCGCTTTCCTCTGGTTTGAAAGCCTCTGGAAAACTCAGGATTCTCACGACT	21	77
1779	A_24_P128291	ZNF138	TAAGGAACACCAAGGAGGTTATAATGGACTTAACCAATGTTTGAAAATTACCACAAGCAA	21	79
1780	A_23_P47357	RPS25	AAGTAATTTACACCAGAAATACCAAGGGTGGAGATGCTCCAGCTGCTGGTGAAGATGCAT	21	80
1781	A_23_P203173	IL10RA	CTGACTTGTCTAATTCATAGGGATGTGAGGTTCTGCTGAGGAAATGGGTATGAATGTGCC	21	81
1782	NM_012474_3_703	UCK2	AGGCAGGGATCTTGAGCAGATTTTATCTCAGTACATTACGTTCGTCAAGCCTGCCTTTGA	21	82
1789	A_23_P104188	ELF3	AGGTTCTCCAGAGTCGGAACTGAGGGTTGGAACTATACCCGGGACCAAACTCACGGACCA	22	4
1790	A_32_P79504	FANCM	TTGGAAGTTGAATCTTATTTACAAATGGAAGATGTTACCTCAACATTTATTGCTCCCAGG	22	5
1791	A_23_P393754	FAM125A	CTGGACAGAAGCCAGTGCCTTTAAGTCATTTGTGTCAAAACCCTCTGGGGTCCGGAGGCT	22	6
1793	A_23_P94275	DKK4	ACCCAGTCCAGGAAAACCAACCCAAAAGGAAGCCAAGTATTAAGAAATCACAAGGCAGGA	22	8
1796	A_23_P2258	CCDC62	GGCAGAAAGCAGACACCAATACTGAATGAATACTTAACCGTAAAACTGAAAGAGGATTCT	22	11
1797	A_32_P95729	FANCI	CACATGAAGCTCAGCACCTCACGAGACTTCAAGATCAAAGGAAACATCCTAGACATGGTT	22	12
1800	A_23_P11582	SLAMF7	ACTCACTGCTCACGATGCCAGACACACCAAGGCTATTTGCCTATGAGAATGTTATCTAGA	22	15
1801	A_23_P92687	DAP	ATCAGGTTGTCCTCCGATTTTTAGATGAGTTTCCTGTCTAGAGATGTCCTAGTCTGCTCA	22	16
1802	A_23_P163027	PARP2	GGTCCGTATGCGGTACCTTTTAAAGGTTCAGTTTAATTTCCTTCAGCTGTGGTGAATGTT	22	17
1803	A_23_P135914	SF3B3	TTAATTGGTTTTCTTGTAAATACAGTTTTGTACAATGTTATCTCTGTGGGAGGAAGGAGG	22	18
1808	NM_003768_2_2347	PEA15	TAAAAAGACTAACCTGCCCACCCACTCCTTATATTGCTGTGAGATTGCCCCTATCTTGTG	22	23
1810	A_23_P101185	NARS	AGGATTTGAAGTAAGAACATAATTTTGGGGAGAGTTTTTTAGTGATTCACAGTATCCCTC	22	25
1811	A_23_P44257	COMMD8	AACATTTTACTTCTGCGCTTCTATGTTTGGGAAACATTGCTCTGATAAAAAATAGCTGTC	22	26
1812	A_23_P380998	R3HDM1	AACCACTTACATTCAAAGGGGAACAGAAATCATTCTAAGCAGGAAAATACTTCCACTTTT	22	27
1813	A_24_P294832	PTP4A1	AGCCCAGGCATGCAGTCACATTTAATCACATCCCCCTTCTAGAGTGCTTCAAAATGATGT	22	28
1814	A_23_P98490	OR8K5	TGCTTAACCCTTTGATTTACAGCTTAAGAAACGAAGAGGTGAAAAATGCCTTCTATAAGC	22	29
1815	A_23_P28843	TBC1D20	TGCCAGAGCAGCTGGGAGCCCTGTCCGCTGAGTTACACTAAGCACTTTATTTTTATTTAT	22	30
1818	NM_001845_2_6290	COL4A1	AGGAGGGCAGATTCGGACCACTAGGCCTGAAATGACATTTCACTAAAAGTCTCCAAAACA	22	33
1819	A_24_P918397	SLC25A28	ATGACCTGCTCTAGACTGTTATAGAGGGATAAGCAGCTCATTCCCCTGGTTCCTAATAAA	22	34
1820	A_23_P393015	MYLC2PL	TCACGGTGAAGAGAAGGATTAGGGGATCACAAGTCTCCCCGACATTCAGGGGCAGCAAAC	22	35
1821	A_23_P40010	C2orf59	TTTGGGAACATCTGCCTTTTCAGTCTCTTCTGAATTCTGTTTATGTGGACACCCCATGTC	22	36
1822	A_23_P161759	MPZL3	GCTTTGTGTCCGTTGCGCTGAGTGCCTGGATTCAGACTATGAAGAGACATATTGATGAAA	22	37
1824	A_23_P54622	KIF22	TCCCCAAATGCCGAGATCCACATCCTGAAGAATAAAGGCCGGAAGAGAAAGCTGGAGTCC	22	39
1825	A_23_P162596	ACTR6	TTAACGGCTTCACTGGACAGTTTTCCTTAGAAGGTAGTTTTGTGTGACTGTGACTAAACT	22	40
1828	A_24_P920298	C9orf90	GAATAATACTGCCCAAGTGAGACAACGATTCTGGATTCTGTTTTCAGTGTGGGGGATCTT	22	43
1829	A_23_P89746	RAX	AAACTTGGCCATTCCCAGGAGGCTTGGAGACCCCCAGATAACCATAACAGGGAAGCAGGG	22	44
1831	A_23_P87192	FEN1	TTTTCTAGCGTGACCCTTTTCAGTAGTGCTAGTCCCTTTTTTACTTGATCTTAATGGCAA	22	46
1832	A_23_P111978	KCNK9	GCGCAACACTGACGTGTCTATGGAGAACATGGTGACTGTGGGCTTCTTCTCCTGCATGGG	22	47
1833	A_23_P33723	CD163	ATTCACCTCTCTCACTGACTATTACAGTTGCATTTTTATGGAGTTCTTCTTCTCCTAGGA	22	48
1834	NM_016245_1_1682	HSD17B11	AGCATCACTGGGGGATTTAAGGAGAATTGAGAGAATGTACCCACAAATGGCAGCAATAAT	22	49
1835	A_23_P217821	DHCR24	TTTCCTGGTGGCCGCTGAGATCCGCATCATCCCTGCCAAGAAGTACGTCAAGCTGCGTTT	22	50
1837	A_23_P105705	FGF6	GTCACTCATTTCCTTCCCAGGATCTAAGGACCCACAAAAGAAGGCTTACAGATTTAAAGC	22	52
1838	A_23_P358410	SRGAP3	GAGGTGTTGCCTAGCTGATTTTCTGCTGTGCAGAGCTAATGCTGACATTTCATGTCAACT	22	53
1839	A_23_P139376	RPS3	CCAAAGGCTGCGAGGTTGTGGTGTCTGGGAAACTCCGAGGACAGAGGGCTAAATCCATGA	22	54
1843	A_24_P139208	USP25	CAATATACAGCAAGGTGATTATTTCAAGAGAATCCCAAAGTACTTGAATAAGGGCTATTG	22	58
1844	NM_002847_2_3895	PTPRN2	TGAATGCTTACCTGTGAGATAACCACAACCAGGAAGAACAAATCTGGGCATTGAGCAAGC	22	59
1846	A_24_P348885	CYB561D1	CCTCCCTCCTCTCAAACTCTCCAGTGTGGTGTGAACTCAGAAGAAACGGTTACTGGGGCT	22	61
1847	A_23_P162192	OVCH2	ACCAAGAAACCAATGGACTATGATATTGCCCTTTTGAAGATGGCTGGAGCCTTCCAATTT	22	62
1848	A_24_P41629	LOC402176	ATGAACACAAAGGGGGAAGAGGAGAGGCACCGGTATACATTCTCTAGGCCTTTTAGAAAA	22	63
1849	NM_000051_2_9051	ATM	TGATCCACTCTTTGACTGGACCATGAATCCTTTGAAAGCTTTGTATTTACAGCAGAGGCC	22	64
1851	A_23_P413157	CXorf58	AGTGATCTCAAACCGTCTACGAAATGAAATGAAGTTTCTGTTACAGAGACCAGTAACGCA	22	66
1852	A_23_P305677	UBE2D2	ATATTCTACGATCACAGTGGTCTCCAGCACTAACTATTTCAAAAGTACTCTTGTCCATCT	22	67
1853	A_24_P271014	PPP4R1	GATTTCAAGAGTCAAGAGAAAGTACAGTAAACACTATTATCTTATCTTGACTTTAAGGGG	22	68
1854	A_24_P370682	TRIM11	TCAAGGTACTGTTCTGTTTCTCTTTACCCCTCTGCTTTATTTATTGTAAGCATTCCCACG	22	69
1857	A_32_P140289	THAP3	CTTAGATTCCCTGAAGAAAAAACTCTTCCTCACTCTGAAGGAAAATGAAAAGCTCCGGAA	22	72
1858	A_32_P526255	PNPLA1	GCTGAAGACTCAAACTGGGTGAATAAGGTCTTCAAGAAGAACAAGCAAAAGACAAGTGGC	22	73
1859	A_23_P251717	WDR45	AATACTTCCAAGAACGTCAACTCTGTCATTGCCATCTGCGTAGATGGGACCTTCCACAAA	22	74
1860	A_23_P349928	SP100	TGTATAGGAGGATGGTAGTTTTTTCACCTTCAGTTGTCTCTGATGTAGCTTATACAAAAC	22	75
1861	A_23_P115059	RIT1	CTGTCTGCTTTTAAATTGTCACATTAGAATTTGTTCTACCAATGTTTTGGGTTCTGTTGC	22	76
1862	NM_005555_2_1859	KRT6B	AGCTCCTGTTGCTTACCATCAAGTCAACAGTTATCAGCACTCAGACATGCGAATGTCCTT	22	77
1864	A_23_P259555	OR12D3	TTCTTTCCATTGTCACAGGCAGCATATCCATGGGAGCTTTCTTTCTGACTCTTCTCTCCT	22	79
1866	A_23_P206498	C16orf13	ATGCCAGCCAACAACAAATGCCTGATCTTCCGGAAAAACTAAGCCCCTCCTTCACCCCCG	22	81
1874	A_23_P217080	AK1	AGACGGAGGAAGCCGCTTATCCTGTTTTCATGGACAGCTGAGCACTAAAGGAATTTCTAA	23	4
1877	A_23_P7191	LGI2	GTAGGTAGATGTTTTGCCACAAATATGAATGTGTTTGTTGTTTCCTGACTTTAAGCAATG	23	7
1879	A_24_P25326	ZMYM6	AGCACTATTTAAATCAGTGTCTGTAACTCAGTTTTGGATAAATGCAAAGACAAGTTACCC	23	9
1880	A_23_P118293	FAHD1	ATGAAGATTTCACCTGTTTACTTAGGGTATCTACCCAGACCCATCGATTCTGAGTTCGGG	23	10
1883	A_23_P116736	PIWIL1	TCAAACCGCCTTTACTACCTCTAACCTGCAGAAGACGATGCAGCCGCTTTTCTTTTTGAA	23	13
1885	A_23_P403542	PITPNM2	TCCAGCCTGCATCTTGTTAACTCGAGTTTCTCAACTGTTCAACCTCACTGGTTTTGCACT	23	15
1886	A_23_P153640	ANKRD27	GCAGTATTTCTAGAAACATCCCTTTTTGTTGAGAACCTCCCTTGAATGTCTGTCACACTC	23	16
1888	A_23_P153651	FSD1	CTCCTGGTGCCTGCACGTCAACAATTGGCTGCAGGTCAGCTTCACGGCCAAGCACGCCAA	23	18
1890	A_23_P42112	GPR31	TTGGACCGGTACCTCCGTGTGGTCCACCCTCGGCTTAAGGTCAACCTGCTGTCTCCTCAG	23	20
1891	A_23_P157338	VWC2	CTAGATGACTCTGGGAACTATCAGTCAAAGAAGACTTTTGATGAGGAATAATGGAAAATT	23	21
1892	A_23_P136172	TMEM68	TTAAATTTCTGTATCTGTCGCCCTGAGCTGATTTTGAAAGATGGTATAAGCTAGGGGTTA	23	22
1893	A_23_P5258	OR10H4	TCATGTGCTTTCCCTCTTGAAGTTGGCCTGTGAAAACAAGACATCATCTGTCATCATGGG	23	23
1894	A_23_P143992	ATG7	GATAATGTCCTTCCCGTCAGCCTGGCATTTGACAAATGTACAGCTTGTTCTTCCAAAGTT	23	24
1895	A_23_P111698	MAFK	TGGGAGTCGGGACATATAATGGAAAGGCCCTCGGGAAGTTCCGCGTCCTCTGTGGGGGCT	23	25
1897	A_24_P256526	SP2	AAGTCATCTATCACAAATATCTGTGAATTCCCATGATCAGACCTACCTTACAGGTGAAGA	23	27
1898	NKI_NM_014109	ATAD2	CAACATATTTCAGTTGGAAAATTTGTATGCAGTAATCAGCCAATGTATTTATCGGCATCG	23	28
1899	A_32_P527232	TMEM112B	CGCCCACCTACGTCCGAGCCCAGCGCTACAAGTACTGGTTCTCCCAGCCTGGGGAGCAGG	23	29
1900	A_24_P187750	ARF3	TTCTGATCTTAGGGGTTGGATGGGTCATCTGTCCTTGGTCAGAATTTTCTCACCCTAGTA	23	30
1901	AB040885_1_4458	POLR3E	TAAGCTGTATGTGCCAATAGTTTGAACCTAAACCAGTGGTTCCCAGATGCCAGTCTGTGA	23	31
1902	A_23_P89270	SERPINF2	TTCCTCCAGAGCCTGAAAGGCTTCCCCCGCGGAGACAAGCTTTTCGGCCCTGACTTAAAA	23	32
1903	A_23_P135205	ARPC5L	GTGGACACTCTTGGGCTCATTGTAAAGTGCCTGCTGCATCAATAAAGCTCTTGGCTTATT	23	33
1904	A_23_P127760	MS4A12	GTGTTTAATATCCTTCTCTTTTAGAGAAGTATTAGGTTTTGCCTCTACTGCTGTTATTGG	23	34
1905	A_32_P224522	SLC25A23	CTTACATTCTGCACTTCATAGTTGGATTCTGAGCTTAGGATCATCTGGAGACCCCATGGA	23	35
1907	A_23_P369201	SCARB1	TTGGAGTAGTAGTAAAAAGGGCTCAAAGGATAAGGAGGCCATTCAGGCCTATTCTGAATC	23	37
1908	A_23_P34911	CD1B	CATTCGCAATAAGTACCAAGAAGCCCAAGATATCAGCCCAAAAGTCAATCTTATCATATT	23	38
1909	A_23_P65110	RACGAP1	TTGTGGTAAGAAAAGCTACAGTCATTTTTTCTTTGCACTTTGGATGCTGAAATTTTTCCC	23	39
1910	A_23_P12044	TMEM51	GCCTGATGAACGTAGGCACGTGATGCGTAATAGTCTTCAATGGTACACTTAACTAGTCTC	23	40
1911	A_23_P18205	RAD54L2	GAGGTTGGGTTCAGCTCCAATGATGATGAGGATAAAGACGATGATGTGATAGAGGTCACT	23	41
1912	A_23_P215419	ICA1	TGACCTCGACCCACTCTCAAATCCTGATGCTGTTGGGAAAACCGATAAAGAACACGAATT	23	42
1913	A_23_P104124	LCE3E	TCCAGATCCTGATGCTGAGACAAGCGATCTTTGGAGGAAACAAGAATCCCAAGAGGCCAA	23	43
1914	A_23_P434430	ZNF439	CTTGCTTAATTGCTTTCATAGACATGTAAAGACACACCAGAAGGAAACCCTATGAATGTA	23	44
1915	NM_012121_3_2389	CDC42EP4	AGCTCGGGTATGAGCCCCTGAGGTTGACTGCCGGTTATTTTTCTGTCCTGGGAACAGCCT	23	45
1916	A_23_P139244	OR56B1	CCTACAGTTTATGCACTTCAGACCAAAGAACTTAGGGCAGCCTTCCAAAAGGTGCTGTTT	23	46
1917	A_23_P44264	EMX2	TCCAAGATCATAGACTTACTAAAGAGAGTGACAAATGCTTCCTTAATGTCTTCTATACCA	23	47
1919	A_32_P102062	FOXO3	TTTAACTTTGATTCCCTCATCTCCACACAGAATGTTGTTGGTTTGAACGTGGGGAACTTC	23	49
1920	A_24_P326708	BRSK2	TTTTGTGTTTTAGTCCCTTGCTCCTGCTTCTTTCTACACACACATCTAAAGACGGTGCGG	23	50
1921	A_23_P13820	SLCO1A2	TAATGGATTCCACATGTTTACACTGGGGAACTTTGAAATGTGGTGAGTCAGGGGCATGCA	23	51
1922	A_23_P91919	SERP1	TCACCAATTAAGTGCAGTTTATATTCAGGTTGGATTATGCATGTTTAGGTAAACGAAAGC	23	52
1924	A_23_P50108	NDC80	AAAGTGGGAAATAACTTGCAACGTCTGTTAGAGATGGTTGCTACACATGTTGGGTCTGTA	23	54
1925	A_23_P355377	SLC12A5	GCAATGCAATGAAGTTGAAAACCCTTGTAAATAGGAGAGGTTGCAAACCAAATCAAGAGT	23	55
1927	A_23_P114862	ANGPTL7	AAGGAGCTTCCTTTTAAATTTTGTCTGTAGGAAATGGTTGAAAACTGAAGGTAGATGGTG	23	57
1930	A_23_P315320	IL27	GGAGTTGCTGCTGCTGTCCAAGGCTGGGCACTCAGTCTGGCCCTTGGGGTTCCCAACATT	23	60
1931	A_23_P89665	KRT33B	GCTGTGGGCCTTGCAACACCTTTGGGTACTAGATACCCTGGGGCCAGCAGAAGTATAGCA	23	61
1933	A_23_P134464	PMPCB	GATACGCAGTAACATGTGTTGGCTTCGTGATTAAAATGCTCCTAATCAAGATTGTTTGAA	23	63
1935	A_23_P250824	RABGEF1	AAATGTCAGAGCATTTTTTAAAGGTACAGTATATGGGGATTGTTTCGTTTTTCCTAGCAG	23	65
1936	A_23_P157669	NDUFB9	GGAGCGGCCCATGTAGAAAGAGAGAGACCTCATCTTTCATGCTTGCAAGTGAAATATGTT	23	66
1938	A_24_P182620	CELSR2	TGCTTTTCATCTGAGTCACCATTTACTCCAAGCATGTATTCCAGACTTGTCACTGACTTT	23	68
1939	A_23_P77079	MYEF2	CCTGCAGAATAATGAATGGCATAAAAATCAGTGGCAGAGAAATTGATGTTCGCTTGGATC	23	69
1941	A_23_P215109	CPA5	AGTACATTTTTGGCAGCATCAGCACCACCCTCTATGTGGCCAGTGGGATCACCGTCGACT	23	71
1944	NM_004130_2_1720	GYG1	TTCTGGATATTTGAAAATAGCAGTGTGTTCTCTGATGGTTACCTGCAGTGGCACCCTGTA	23	74
1945	A_24_P201702	CLEC2B	ATTGGAATTCAAGTAAATACAACTGTTCCACTCAACATGCCGACCTAACTATAATTGACA	23	75
1947	A_23_P13297	OR1S2	AAGACTTTGTGTTCCTTTCTTCAGATCAGCAGAAATATGCATCAAGAAAACCAAACCACC	23	77
1948	NM_005510_2_1246	DOM3Z	TTCCTGCCCATATGGTATGTGGAAGCTATGACTCAGGACCTCCCATCACCCCCCAAGACT	23	78
1949	A_23_P104344	PIP4K2A	GAACAGTATTCAAAGCGCTTTTTGGACTTTATTGGCCACATCTTGACGTAACCTCCTGCG	23	79
1950	D29954_1_4142	NCAPD3	AGCTTAGGAGTGCTGCCTTTCACTTTAAATTCTGGAAGCCCAGAAAAAACGTGCAGTCAG	23	80
1951	A_23_P2114	C11orf59	CAGCCTCACTGCGGCTTATACAGTACCCTAACCTGCTACTAATCACAGAGAAAAATGTGA	23	81
1952	A_24_P399630	PRKACA	AATCCTCTCTGCCAATCCTGCGAGGGTCTAGGCCCCTTTAGGAAGCCTCCGCTCTCTTTT	23	82
1953	A_24_P175347	DERL1	CCACACTGAATGTAGTCTTTCAGTACGAGACAAAGTTTCTTAAATCCCGAAGAAAAATAT	23	83
1958	A_24_P107303	IL10RA	AGGCCTGTGCGTGCCATCCAGAGTCATCTCAGCCCTGCCTTTCTCTGGAGCATTCTGAAA	24	3
1959	A_23_P208812	ZNF507	GAAGAAGTCGTTGATGTGATTTTTGAGGAAATGACAGATGTGACTTTGGAACCAAACTTG	24	4
1960	A_23_P40433	C21orf63	AAATGCCAACCTAATGAATTAAAAAACAAAACCGTGTGTGAAGACCAGGAGCTGAAACTG	24	5
1961	A_23_P257316	SLC10A3	TTCATCCTGGCAGGCATCCGGCTACCCATCGTACTGGTGGGTATCACGGTGCCCCTGGTT	24	6
1962	NM_013957_1_2416	NRG1	TATATAATAAAGTATTCCACCTTAAATTAAACAATTTATTTTATTTTAGCAGTTCTGCAA	24	7
1963	NKI_NM_005563	STMN1	CAAGCGTGTTTCTAGAGAACAGTTGAGAGAGAATCTCAAGATTCTACTTGGTGGTTTGCT	24	8
1964	A_23_P168637	PSMG3	AGGACCTGAATCGTTGCTTGTGTTTGAGAATTGGAGGAATGAGTCAGCAGGCGTGGCTCA	24	9
1965	A_23_P144980	PIK3R1	CCTTATCCAGCTGAGAAAGACGAGAGACCAATACTTGATGTGGTTGACTCAAAAAGGTGT	24	10
1966	A_23_P167256	PHF17	TTACTTCCCAGAGCCAACCACTAGTGCATATGTTAGGGAATCTGGGCTTCCAACATGAAT	24	11
1967	A_24_P163845	CWF19L1	AGCCCTATGACTTTACTCTGGATGACTAAAACAAAGGGAAGAACTTTTTATGAACTCCAC	24	12
1968	A_23_P53763	C13orf18	TGTGTCAAGGAAAGGGCTTTATTTGTGAATTTTGCCAGAATACGACTGTCATCTTCCCAT	24	13
1970	A_24_P412734	PRSS36	TGGCTGCTGCTGTCTCCATCTTGACACAACGAATCTGTGACTGCCTCTATCAGGGCATCC	24	15
1971	NM_014112_1_9376	TRPS1	GCACTTTGAGATCCTTGGTTGAAAGGCACCATAGGAGTGCCAAGTATTATTATGTGGCCA	24	16
1973	A_23_P49657	MYH1	TTATCTAACTGCTGAAAGGTGACCAAAGAAATGCACAAAATGTGAAAATCTTTGTCACTC	24	18
1974	A_23_P407472	RHO	GCTGAGTCCCTGATGTCATCCTTACTCGAAGAGCTTAGAAACAAAGAGTGGGAAATTCCA	24	19
1976	NKI_NM_001168	BIRC5	TTCACAGAATAGCACAAACTACAATTAAAACTAAGCACAAAGCCATTCTAAGTCATTGGG	24	21
1977	A_23_P202269	ANK3	GTGTCATATTAGGTTAATAAGGCTGCTGTGTTTTAAAGGGCATTTTTATTTGGGTTTTGG	24	22
1978	A_23_P414252	SNX8	CATCGTGGAGCAGGAGAACGCGATTCAGACGATGGAGCTGCGGAACTACTTCTCCCTGTA	24	23
1979	A_23_P138938	PGR	CTCATCAAGGCAATTGGTTTGAGGCAAAAAGGAGTTGTGTCGAGCTCACAGCGTTTCTAT	24	24
1980	A_24_P166073	NAP1L5	AAAGTATAATGACATCTATAAGCCCCTACTCGCCAAGATCCAAGAGCTCACCGGCGAGAT	24	25
1981	A_24_P915926	COBLL1	GTCTCTGTGATATACGTCTTGATGTTTGTTCTTTGACAAAACACTTCATTTATCACTCAG	24	26
1982	A_24_P33705	RGS12	GCACGTCTGCTCGGAGATCATTTGGGAGATCCAAGAGATTCAGTATCACTCGCTCCCTTG	24	27
1983	A_23_P72411	CYP4X1	ACTTAGCCGACATTCCATGCCCTGACCAATCCTACTGCTTTTCCTAAAAACAGAATAATT	24	28
1984	A_23_P145096	PLA2G7	AAAGCATTTAGGACTTCATAAAGATTTTGATCAGTGGGACTGCTTGATTGAAGGAGATGA	24	29
1985	A_24_P51118	MTAP	ACCACCGCCGTGAAGATTGGAATAATTGGTGGAACAGGCCTGGATGATCCAGAAATTTTA	24	30
1986	A_23_P30223	SRD5A1	TACAACTGTCTTTGATGGCATTTTCAGAACAATAAATGTCACAATCCCTTCTATAGCCCC	24	31
1988	A_23_P16078	PAFAH1B3	ACGGACACACAGCAGAGCAGGTGACTGGTGGCATCAAGGCCATTGTGCAACTGGTGAATG	24	33
1989	A_23_P211541	MCHR1	GGCATCATCTTTTTGCTCTAGCCCTTCCTCTCCAAAATAAAATCAAATAAAGGAAAATCT	24	34
1992	A_23_P200989	PTPRF	GTGGGGTTGGGGCAAAGCCTCCTTTTTAATACATTAAGTGGGGTAGACTGAGGGATTTTA	24	37
1993	A_23_P16781	PIP5K3	AAGAGGCCCACGGCGTTGGCCAAAATTCTTGGAGTTTACAGAATTGGTTATAAGAACTCT	24	38
1994	A_23_P201079	PRDM2	GGCTGTTCCTTATCCTAATGATGCGCTTTTGTCCCGTAAATGTTAACACTCATGAAGCAT	24	39
1995	A_23_P42695	C7orf24	GCTCTGGTAAAAGATAGATTTGTAGCTCACTTGATGATGGTGCTGGTGAATTGCTCTGCT	24	40
1997	A_23_P54165	KLHDC2	CTTTGGAGGATTTACCACTGATAAACAGCCACTAAGTGATGCCTGGACTTACTGCATCAG	24	42
2000	A_23_P2960	AKT1	TACAACCAGGACCATGAGAAGCTTTTTGAGCTCATCCTCATGGAGGAGATCCGCTTCCCG	24	45
2003	A_32_P168247	COX6A1	AAAGTATATGGGACCTTAAGCTCACCTTCTTTACTTGTATCAAATGATGACTGGTATACT	24	48
2004	A_24_P72064	GHR	AACTTAAATAGTATTTCCCATTTATCGCAGACCTTTTTTAGGAAGCAAGCTTAATGGCTG	24	49
2006	A_23_P17015	SCRN3	TAACCAGTGAGCTTGTAGCTCTGATTATCTAGCATTTTTAGGGTCATTCTCCTTAATAGG	24	51
2007	A_24_P176173	LTBP2	GTGATGACTTGAACGGGCCTGCTGTGCTCTGTGTCCATGGTTACTGCGAGAACACAGAGG	24	52
2008	A_23_P149975	FAM107B	AGGATTTAGTATGCTCCGTAGAGACAGTTCAGCCAGTCATTTCTGCATTGGAGAGACTTC	24	53
2010	NM_016623_1_1809	FAM49B	AAGCTGTGATGTGTGCGTAGAATATTACGTATGCATGTTCATGTCTAAAGAATGGCTGTT	24	55
2011	A_23_P142039	RFX1	CATCCTGGTGCTCCTCTCCAAGTTCGAGCCCGTGCTCCAATGGACCAAGCACTGTGACAA	24	56
2012	AB028948_2_8349	MED13L	AAGGCCTCCATTTTAAATGTCATTCATATATACCTTGTGGATGAGAGCTATATACTTTTA	24	57
2014	A_24_P237586	ANKRD37	CTTCCAAGTGAAGATCCATTTAAGAACACATGTATTTACATGCCTATAATATGCTGGTTG	24	59
2015	A_23_P105685	CLEC9A	ATGTGGGCCATGAAATTAGCAACCTGGGACTCAATAATACACTTGGGAATATTCTTCCAC	24	60
2017	A_23_P135031	C9orf4	TATCACTCGACATGATATAGACTCACCGCCGGCTTCAGAGCGTGTTGTCAGTATTTACAA	24	62
2018	NM_001769_2_638	CD9	TCACCGTGAAGTCCTGTCCTGATGCCATCAAAGAGGTCTTCGACAATAAATTCCACATCA	24	63
2019	A_24_P193570	CNOT1	AGAGTTCCTTTGTGATTACCATTATGGGTTCTGTGATGTGATCCCACCTAATTGTATCCA	24	64
2020	A_24_P155058	IKBKB	CCAGTTTGAGAACTGCTGTGGTCTGCGGGAAGGTGCCATCCTCACCTTGCTGAGTGACAT	24	65
2021	A_23_P119448	SAPS1	AGAGAGAATGGAGAGAGAGAAACATATATTATATATTATATAGAGAGAGGGAGGAGAGCG	24	66
2023	A_23_P25098	C12orf31	TGGCCTGGTAGACTCTTAAAACCTTGGAAAATGCCACATGGGATAGATGACGGATTAGAA	24	68
2025	A_24_P180242	STIM2	AACAGTAGAGAGTTAAGTTCCATATAGCAACAAAGTATGTTAACATCTAGGGAGTTTCTG	24	70
2026	A_23_P104346	PIP4K2A	GAACATCGACGTCTATGGAATTAAGTGCCATGAAAACTCGCCTAGGAAGGAGGTGTACTT	24	71
2027	A_23_P252145	C1GALT1	ATATGTCTATATATATGAGGAACTTGTGTTTTTTAAATGGTGGCCAGGTAGAGGAACTAG	24	72
2028	A_32_P203500	PCMTD1	CTTTTCTTAACCTGGGAAGTGGAACCGGATATTTAAGTACAATGGTGGGCTTAATTTTAG	24	73
2029	A_24_P307626	ATP1A4	TAAGGCCATTGCCAAGGGTGTGGGCATCATCTCAGAAGGCACTGAGACGGCAGAGGAAGT	24	74
2033	NM_002532_3_2256	NUP88	CACCAGGAGCTGACTCACACCTGAACTGAACACCATTGAAGGCTTAAACCCATATTGTAA	24	78
2035	A_23_P10458	C22orf26	CCAGGTGTGACCTTGTAGATGGCCTCTATTCTGGATTCACAGCTGCTGAGGAGGAGGAAG	24	80
2043	A_23_P48897	CCPG1	AAGTCAGAAGAGCTCATATATATAATTCTAATGTCCCACCTATGTCCATTCCATGTACCA	25	3
2044	A_23_P52017	ASPM	ATCACAAATCCCCTGCAAGCTATTCAAATGGTGATGGATACGCTTGGCATTCCTTATTAG	25	4
2046	A_23_P92410	CASP3	TGCACCAAGTCTCACTGGCTGTCAGTATGACATTTCACGGGAGATTTCTTGTTGCTCAAA	25	6
2047	A_23_P89343	SNX11	TCTGGGGATGGAGATGAGAAACAACACGCTCTCCTTCAGACAATGAGGCATTCTGTCCTC	25	7
2048	A_23_P171229	AMOT	TAAGACAACACCACAGGCCGCATGCTCTAATCGGTCTCTTTATATACTCAGGCAGCATAT	25	8
2049	A_23_P201071	PRDM2	AAACTGTTCCAATCATGAAAAGGGGGGATGATTTTGTAAAGTGGCATTTCCTGGTCAGTG	25	9
2051	A_23_P326785	TNP2	ACTCCTTGGCTTGTTCCTGCGTGTTTCACCCAAAGGAGAAAATGCTAGGATGAAGTCAAT	25	11
2052	A_23_P213832	SPINK7	CAAGAAGTATCCAGTGGTGGCCATCCCCTGCCCCATCACATACCTACCAGTTTGTGGTTC	25	12
2055	A_24_P940576	KLHDC5	CCAGTTAATTCTCTTCCTGGTTACATTCATTGGGTCTATTTGCCTAATGTTGACAATTAG	25	15
2057	A_23_P43248	TAF2	CGTTCGCATCATGGTCTCCATGTGTACCGCCAAAGTCAATTATGTTTGAAAGCCTTTGGT	25	17
2058	A_24_P347704	CTCF	CCAGAGTTCTATGGTCTTCTTCCCAAGAGAGTTTTTAATTGTAAATGCATACTTGGGAAG	25	18
2059	NM_006765_2_1318	TUSC3	GAAGCCAAGTGGGATTTGCATAAAGTGAATGTTTACCATGAAGATAAACTGTTCCTGACT	25	19
2061	A_23_P106362	AQP9	TCTACATCAAGGGATGCACCTTCAGTCAAACTGTCAAAAAGCCCAGAATTCCCAAAGGCA	25	21
2062	A_24_P912925	PLK4	AATGCCACATGAAAAGCACTATACATTATGTGGAACTCCTAACTACATTTCACCAGAAAT	25	22
2063	A_24_P372932	PEX5	CGGAGAACATCTGGAGCACCCTGCGTTTGGCATTGTCTATGTTAGGCCAGAGCGATGCCT	25	23
2064	A_32_P725218	METTL2A	TTCTTCAAAGAGCCTTGAACATAAAACACAGACACTTCCTGTGGAGGAGAATGTAACTCA	25	24
2065	A_24_P128683	C2orf24	TTTCACTTCCTCAGCCTCAGCAATGTTCCCTTTTCAGTGTCATGGAGCTGGCTCGCCTCA	25	25
2066	A_23_P156076	AGXT2	GACAACCCTTTTTGGTGAGGTTGGAAGATGGATGGAAGCCAAGTGCTTAGTGATGTCAAA	25	26
2067	A_23_P126735	IL10	CCTAACCTCATTCCCCAACCACTTCATTCTTGAAAGCTGTGGCCAGCTTGTTATTTATAA	25	27
2068	A_24_P254079	ICAM5	CACCAATGCGCATGGCACGGACTCCCGGACCGTCACTGTGGGCGTGGAATACCGGCCAGT	25	28
2071	A_24_P377328	SLU7	CTATGACAAGGGATCTGAAGTGCATCTACAGGCAGATCCTACAAAGCTAGAGCTGTTGTA	25	31
2072	A_23_P70547	HSPA1L	GAAAGGAATTGGAGCAGATGTGTAACCCTATCATCACAAAACTCTACCAAGGAGGATGCA	25	32
2074	A_24_P107918	CBFB	GCAAGGTATATTTGAAGGCTCCCATGATTCTGAATGGAGTCTGTGTTATCTGGAAAGGCT	25	34
2076	A_23_P99710	KIAA0586	GCAAGTTGAACACAAACCATCACAAAGTTACCTACGTGTTAGAAATAAATCTGATATTGC	25	36
2077	A_23_P134637	KIAA0415	CCACAGAGCTGCTGACCCTGCTGAAGATGCCTAGCGTGGCCCAGTTTGTGCTCACACCCA	25	37
2078	NM_017750_1_2192	RETSAT	AAGGGAAAGCCACGGAATGTGTGTGAAGCCCAGAAATGGCATTTGCAGTTAATTAGCACA	25	38
2079	A_23_P16673	CNN2	TGCCCCGGGGCCAGGTGGAGAAAGTGAGGGCCGTACAAGGAAGTGAAATTCTGAGTTGTT	25	39
2080	A_23_P208973	RANBP3	ATCCTCAACACCAAGCTGTGGGCCCAGATGCAGATCGACAAGGCCAGCGAGAAGAGCATT	25	40
2081	A_23_P95612	BBS10	ATAATATGATGCATCTTATCATGGACAAGGACAGTGTTTTCTACCTTTATCAGTTCTCTG	25	41
2082	A_32_P227605	RGS9BP	AGAAAAATGACGTAACCACAGCGTGTACTATGAAAGCTGTTATTTTAATAAAGAACGCTG	25	42
2083	A_32_P459849	VGLL2	AGAGAAAGAGCGCCCACCAGAGGCAGAGTACATCAACTCCCGCTGCGTCCTCTTCACTTA	25	43
2084	A_23_P122805	FLJ14803	ACCGTGTATCAGTGTTAGATGTGCATCCCGTTTTGTCATTCCCTCAGACTTTGAATACAG	25	44
2086	A_23_P68311	GPR113	AAATTAGCTAAAGGCACCTAATGAATAAGCCTGCCTTTGCTCCAGAAATAATCGACAGAT	25	46
2087	A_24_P96749	EIF2C1	TCAAGATCAATGTCAAACTTGGTGGCATTAACAACATCCTAGTCCCACACCAGCGCTCTG	25	47
2089	A_23_P355385	PPP6C	TAAGAAATTTCAGCAGCAAAGTTGTTATTCAGTGGGCACGATGGACTCCAAATGCCTCAA	25	49
2090	A_24_P126471	SLC12A9	GCAGTATGGGGCATGGCTCAGCCTGGTGGACCGTGCCCAGGTGAAGGCTTTTGTGGATCT	25	50
2091	A_23_P378555	PARP15	TTCTTGGAACATGTTAAGACATCGAATGGTGGCGGGTTAAACTGTACTGCTTAAGTGGAG	25	51
2092	A_24_P63608	NOLA2	ATTGAGGTATACTGCCATCTCCCAGTCATGTGTGAGGACCGAAATTTGCCCTATGTCTAT	25	52
2093	A_23_P364625	LRRC19	AATATGAGCTGATGGAGCTGGGCGCTAAATAAGGGTATAATATGCTACTTCTGTGTATGT	25	53
2094	A_24_P369694	PPP2R5C	CGAATTAGAAGAGATTTTAGATGTCATTGAACCATCAGAATTTGTGAAGATCATGGAACC	25	54
2095	A_23_P74688	ATAD3B	ACGGCATATGCCTCCAAGGACGGGGTCCTCACTGAGGCCATGATGGACGCCTGTGTGCAA	25	55
2096	A_23_P310022	KIAA1217	ACGAAATGTAACTGTTACCGAGTTAAATGTTTTTCCGCTTTGAGGGATGTAACCACATCC	25	56
2098	A_23_P204016	CACNB3	CTCACCCTGCCAGGAAGCTTCTTAACATGTGACAGGACCAGGGACCAGGAGCATGGTGAA	25	58
2099	A_24_P220855	ITIH5	TGTAAAGAAATTTGGACAATTTGAGTAGAAATGGTGTGGTATGTGCACATAGAAACTCTC	25	59
2100	A_23_P357995	ZBTB8OS	ATCAATTGGGTGGGGAGAAGAATTTTCATTGTCCAAGCACCCTCAGGGAACAGAAGTCAA	25	60
2102	A_23_P51918	SEC16B	AGCAACTTTGACTACTTCCTGTCTTAGTAATAGACCAATACATGGCTCTATTTAGCAAAG	25	62
2103	A_24_P9671	DNAJA1	ATCCAGGTCAGATTGTCAAGCATGGAGATATCAAGTGTGTACTAAATGAAGGCATGCCAA	25	63
2104	A_23_P124873	SCRIB	CTGTAACTAGTGATGTTTGTACAACCAAAGACTCTATTTTGTGGTTTAAGGAGAATAAAG	25	64
2105	A_23_P117576	ENTPD5	TTGGAGACCTGCATTTGCCAACACCTTTTTAAGGGGAGGAGAGAGCACTTAGTTTCTGAA	25	65
2106	AK091717_1_2380	FNTA	TAATGGATGTGAGGTAGCCGAAGTTTGGTTCAGTAAGCAGGGAATACAGTCGTTCCATCA	25	66
2108	A_23_P54953	SAP30BP	AGATCCAGAAGCTTTATGAACGAAAGATAAAGGAGGGAATGGATATGAACTACATTATCC	25	68
2109	A_23_P85903	TLR5	AACAGTAGAAAGATCGTTTGTCTTGTGAGCAGACACTTCCTTAGAGATGGCTGGTGCCTT	25	69
2110	A_23_P206290	GPR114	GTGGACAAACCACTCAGCCTCTGTGTGCCTCAGTTTTCCTATTTGTAAAATAGAGGCCAT	25	70
2111	A_23_P156970	MEST	AAGGACCAATAGCATCTGTGCCAGAGATGTACTGTTATTAGCTGGGAAGACCAATTCTAA	25	71
2112	AK027235_1_1334	CRTAP	AAGGAAAGGAACCTTAAGTAAGCCTCAGCCAAAGGTTTTATGCATTGGACTTCCTGTGCC	25	72
2113	A_24_P295963	SLC38A2	AGGTTCAAAATCAAGTGCCTAGGGAAAATTCCAATGGATGATTTTCTGGGAGCTATCTTG	25	73
2114	A_24_P95198	KIAA0515	TAAGTAAGAAACAAGGAAATCACTCCAGATTCTGTCATTCCAAGGAAAGGGAAGGGGACA	25	74
2115	A_24_P8721	HIST2H2AC	AGGGCGGCGTTTTGCCTAACATCCAGGCCGTTCTGTTACCAAAGAAAACCGAAAGCCACA	25	75
2116	A_23_P402157	KCTD17	GCACAGAGGAGCAAAGTCCCTGAAGGCCCTCAGGCAGTATATAGGGGCCGCCCACCTTCA	25	76
2120	A_23_P82913	TRMT12	AATTCTGACCTCAGTTCTGGAATTGAAGTTTCAGTATGTTTTGGCCTCGGGTTTCGTTAT	25	80
2121	A_23_P56938	REL	CAGTATTCAGGTATTGGCAGTATGCAAAATGAGCAATTGAGTGACTCCTTTCCATATGAA	25	81
2122	A_23_P137016	SAT1	GAAATAATAGAATGAGCACCCATTCCAAAGCTTTATTACCAGTGGCGTTGTTGCATGTTT	25	82
2128	A_23_P123022	YWHAG	GACATCTGCAGACGGCAATGAGAAGAAGATTGAGATGGTCCGTGCGTACCGGGAGAAGAT	26	3
2129	A_23_P332509	NAG	ACTGGAGCAAATCACGGCAGTCACTACGGTGAATGATTCCAATTGTGACCAAGAACTTCT	26	4
2130	A_23_P256632	PGGT1B	TGAGCCAGTAATCTTTATACTGGGTTTCAAGAAAATCTTTGTTGAAGTTTGAACCACAAC	26	5
2131	A_23_P24404	MAP4K2	TGTTCCACATTTCCTTTCTACTCTTTCTGCCAAGAGCCTGCCCCTGCATTTGTCCTGGGA	26	6
2132	A_24_P299318	FAM101B	ACTTAATTTGAGCGAGTACCTTTTCATTTGACACTTTTCCTGTTTCTAACCTTAGGAAAC	26	7
2133	A_23_P204550	SCYL2	TGTGACTTCCCTGACTACTACCTTCATATTTCATTTCAAATTCAAACTTCTGAGGTTGCA	26	8
2134	A_24_P687	CDH6	ACAGCTCGCGACAACACCGATGTCAGAGATTTCATTAACCAAAGGTTAAAGGAAAATGAC	26	9
2135	A_24_P363023	C4orf16	AGTTCAGGACCAGAAGATGACTTCGAATCTTGTTTGAGAAATATGAAGTCACAGTATGAA	26	10
2136	A_23_P83751	C11orf63	TGGCTGCTTTCAAAGTCCTTCACATCGTATAGACAACATTTGATAGGAAGGAGACCAAAA	26	11
2138	NM_001425_1_369	EMP3	GCACGTGGAACAACGACACCAAAACATGGGCCTGCAGTAATGTCAGCGAGAATGGCTGGC	26	13
2139	A_23_P9006	TUSC3	ATGTTGGAAAAAGACGGATAATTTGCCTAGTGGGATTGGGCCTGGTGGTCTTCTTCTTCA	26	14
2140	A_23_P122041	PPP2CA	CATTAACACCTCGTGAATACAATTTAACTTCCATTTAGCTATAGCTTTACTCAGCATGAC	26	15
2141	A_23_P27094	PFN1	AAACCATTTTATTTTTTGGGCCATTACCCCATACCCCTTATTGCTGCCAAAACCACATGG	26	16
2142	A_32_P228699	PRDM10	AAACTCTTAAGATATCTAGGTCTAAAAAGCACTTCATGAGATGCTAAAGCTGACCCACTG	26	17
2143	NM_002659_1_1016	PLAUR	AATGCAACGAGGGCCCAATCCTGGAGCTTGAAAATCTGCCGCAGAATGGCCGCCAGTGTT	26	18
2145	A_23_P201711	S100A6	TTGGCTCGAAGCTGCAGGATGCTGAAATTGCAAGGCTGATGGAAGACTTGGACCGGAACA	26	20
2146	A_23_P415040	ARL8A	TTCAACGAGGACATGATCCCCACCGTGGGTTTCAACATGCGCAAAATCACCAAAGGGAAT	26	21
2147	A_24_P230948	PER3	TCCCTTTGAACATTCTCCCATTCGATTTTGTACTCAAAACGGAGACTACATCATACTGGA	26	22
2148	A_32_P459242	LOC389199	CCCGCCCCACGAGTGGGTCTTCGCAGGGCCCCCTCTGACGCACACGGGGACCAGCCACGC	26	23
2149	A_23_P417684	ZNF471	CCTGTAAGTTACTTTTACATTGACAGTTCTGAAATTCATGTTGAGTGTTAATTAGGCAGG	26	24
2150	A_23_P435941	SAMD1	GGGCGCAAAGAGAAGCCATCTGATCCCGTCGAGTGGACCGTGATGGATGTCGTCGAATAT	26	25
2151	A_23_P131208	NR4A2	AAGTTTTCTGCTGTAAAGAAAGCTGTAATATATAGTAAAACTAAATGTTGCGTGGGTGGC	26	26
2152	A_24_P159548	SLC46A1	TTTGGGGCCCAGGACATCTTAACCCTTTATGAACTAAGCACACCCCTCTGCTGGGACTCC	26	27
2153	A_23_P132910	FLJ20273	CACGGGATTTTTGTTGATGGCTGAATTCTTGTGGATTCATAAGAGGATCATGCCCTTAGC	26	28
2155	A_23_P387943	CASP2	TGATAAAATGTTCCTTTTGACAATATACACGGATTATTATTTGTACTTTGTTTTTCCATG	26	30
2156	NM_000043_3_2426	FAS	CTTGTCATACCCCCAAGTTTCTAAGATTTAAGATTCTCCTTACTACTATCCTACGTTTAA	26	31
2157	A_23_P78867	RYR1	GAGTCTTATGTCTGGAAGATGTACCAAGAGAGATGTTGGGATTTCTTCCCAGCTGGTGAT	26	32
2160	A_23_P163143	ACYP1	GTGCGTCATATGCAGGAATGGCTTGAAACAAGAGGAAGTCCTAAATCACACATCGACAAA	26	35
2162	A_23_P94546	GKAP1	TACCAGGGTGGCAGAAAAGGGAAAAGAAACTCTGAATCCGACCAGTGTAGGTGATTACAT	26	37
2163	A_23_P383819	TBX3	GGGGATTTAAAGGGAAGGAGTGGGCAAAACACATAAAATGAATTTATTATATCTAAGCTC	26	38
2164	A_24_P294199	PLCL1	TATAAGTTCACAAAATGGTGCCCTATATGGGGTATTGGACATAGATATTTTCACAATGTC	26	39
2165	A_32_P18547	C21orf57	TGAATTTCCCCAGCCTGATTTTCCAGATGACTACAATTTGGGAGACATTTTCCTAGGAGT	26	40
2166	A_23_P107394	HES7	CCAGCGCCGCGCCCATCCCTGGACCCCGCCGCACCGGCCCTTGGCCCTGCGCTGCACCAG	26	41
2168	A_23_P251992	LRBA	CCCTAGGATGAGCAGAAGTACCTGGAGCATCATTCTCTTCTACCACATCTGAATGTAACT	26	43
2169	A_24_P388322	COLEC11	ACAACCAGGTCTCTCAGCTGACCAGCGAGCTCAAGTTCATCAAGAATGCTGTCGCCGGTG	26	44
2170	A_24_P293358	C21orf25	AAGAGGCTGAGACATATTTAAGAATTCCAAGAGGATATTATGTGTCAGAATTTCAGACAC	26	45
2171	A_23_P106985	MLLT6	AGAGCCTGTGCTGAGGTCCAGGGAGTGTGGAGAGCTCCTGGTGTCGAGGACTGAGACTGA	26	46
2174	A_23_P385162	METTL7B	CCCCCTCCCTTGAAGTGGCTACCTGTTGGGCCCCACATCATGGGAAAGGCTGTCAAATAA	26	49
2175	A_23_P126970	TIMM17A	CTTGCGGACTTCTCTGCCTGGTTTTGTGTGTTCTGTTATTCAAACAATAAAAAGCTGGTG	26	50
2176	A_23_P70794	RAB23	TGAAGTGTGGTGATGCATCTAACACCTTTTGCTGCTCACTGAGAACCCAGCTTTGAACTT	26	51
2177	A_23_P40535	CRKL	GAGATACTGCATGTTTGCTGTTCCACAAAGCAGTGGCTTAGCTGCCATCTTGCTTTTCTT	26	52
2179	A_23_P119344	TEAD2	CGGCAGCTGCCTGAGCGATACATGATGAACAGCGTCCTGGAAAACTTCACCATCCTCCAG	26	54
2180	A_23_P208265	RPS5	GCAGGATTACATTGCAGTGAAGGAGAAGTATGCCAAGTACCTGCCTCACAGTGCAGGGCG	26	55
2181	A_23_P319512	KLF11	CGGGGAGCTGGTTTTGATGAAAGTATGTTAACTTTTCTTTTCCACTTGGGACCCCGTTCA	26	56
2182	A_23_P75677	OR8A1	TTCCTTGTTTTTGTCATTGCTGAGTGTTACATGCTGACAGTGATGGCCTACGACCGCTAT	26	57
2183	A_23_P18325	PDCD10	CCAACCGACTAATTCATCAAACCAACTTAATACTTCAGACCTTCAAAACTGTGGCCTGAA	26	58
2184	A_23_P1722	C11orf52	TGGACTTTAATTAATGGTATCCTTTTTCACACACCTTAAACTCCAAAGCTGAAGGGGAGG	26	59
2185	A_23_P27096	PFN1	TGATCAACAAGAAATGTTATGAAATGGCCTCCCACCTTCGGCGTTCCCAGTACTGACCTC	26	60
2186	A_23_P22596	EGFL6	GAGCACCTGGTACCATCAAAGACAGAATCAAGAAGTTGCTTGCTCACAAAAACAGCATGA	26	61
2188	A_23_P133786	DLK2	CCTGTTGCTACCCTGCCCCACACTATGCTCCAGCGTGCCAGGACCAGGAGTGTCAGGTTA	26	63
2191	A_23_P100754	SMURF2	TGGAAGGTAAACACCCGGTTAAAACACTGTACACCAGACAGCAACATTGTCAAATGGTTC	26	66
2195	A_32_P182394	ZNF77	TGTGGGAAGACCTTTATGTATTACTCCTACCTTACACGGCACGTAAGAACTCACACAGGA	26	70
2196	A_24_P97687	HTR1A	AACTCTCTGCTTAACCCCGTCATTTACGCATACTTCAACAAGGACTTTCAAAACGCGTTT	26	71
2197	A_23_P350551	C12orf57	AGTTGGCCCTCCCTTGTGCCACTGCCAGGGGAGGAAAGGCCTTGATGTTCCAGACAATAA	26	72
2198	NM_001254_2_2130	CDC6	ACCACTTGTGTATCTCTAGCCAATGTGCTTGCAAGTGTACAGATCTGTGTAGAGGAATGT	26	73
2199	A_23_P81212	MRPS18C	ATGGGGTTTATGCCAGTTACATACAAGGATCCTGCATATCTCAAGGACCCTAAAGTTTGT	26	74
2201	A_23_P79794	TGIF2	CCAAAAGATAGATCAGGACGACAGCCTTTAGTTTTCCTGAAATCACCAGGTCAGGCACAA	26	76
2203	A_24_P381199	TRIM6	GGTAGAGAGGTGCAATATGTTTTTTGAACCAGCTATAAAAGAAATTAAGAGGTACATGTG	26	78
2205	A_23_P64090	RAB1B	CAAGAAGGTGGTGGACAACACCACAGCCAAGGAGTTTGCAGACTCTCTGGGCATCCCCTT	26	80
2206	A_23_P140827	ELMO3	ACCCCCCACCAACTTCAACTTCTGCTATGACTGCAGCATCGCTGAACCTTGACAGTGTGG	26	81
2207	NM_003914_2_1537	CCNA1	TGGAAGCACTTCCAGAACTTCACCTCCATATCAGAAGTGCCAATAATCGTCATAGGCTTC	26	82
2208	A_24_P318967	PDXK	CCCAATAACCTCAAGGTGGCCTGTGAGAAGACCGTGTCTACCTTGCACCACGTTCTGCAG	26	83
2213	A_23_P309973	C14orf50	AAAGCTCAAAACGTCTTTGAGAAAAAGTATCATCAAGTAGACGTCAGATTCCCAGCCGAG	27	3
2217	A_24_P477127	PKD1	CCAGATACGCAAGAACATCACGGAGACTCTGGTGTCCCTGAGGGTCCACACTGTGGATGA	27	7
2218	A_23_P148600	INE1	AATCCTGGGTGCTGTTACCTGAAAAAATAGCAGGTGTTAGACGAAAGAACAGATGTCTGG	27	8
2219	A_23_P75630	APOA5	GAGCCCATGTTTCCTGACATAGCTCTACACCTAAATAAGGGACTGAACCCTCCCAACTGT	27	9
2221	A_24_P83075	C21orf86	TCTTTAATGATTTCCGAGCCACCGAGTGCACTGGGCGGCCCCGTCTCTGTTTTCATTCCC	27	11
2222	A_23_P84018	PPIC	AGGGAAATTTGACTAGTGTAATCTGAGATATGTCATAGGGATTTCTTTCTGACAAAAGGG	27	12
2224	A_23_P151093	YARS2	TGGACGAGAAGGATTGGATTCTGCTAAAAGGTGTACACAAGCCCTTTATCACAGTAGCAT	27	14
2225	A_23_P91293	VAPB	ACAACTGTCATAGGCAGGGAAATTCTCAGTAGTGACAGTCAACTCTAGGTTACCTTTTTT	27	15
2226	A_23_P22173	ZNF638	AGGAAATGAAGGAGATATCGTAAGGGATTCCATTGGCTTCATTTCTTCTCAGGTGCCCGA	27	16
2227	NM_004703_1_2623	RABEP1	ATGTCAGTGAGCAAGTCCAGAGAGATTTTGTAAAGCTTTCACAGACCCTTCAGGTGCAGT	27	17
2228	A_23_P7952	GNMT	AACCTACATTCCCTGCTACTTCATCCACGTGCTCAAGAGGACAGACTGAGTGTGGCCTCA	27	18
2229	A_23_P309701	PTPN2	AACTGGTAAATTTTGCAACTGTATTCATACATGTCAAACACAGTATTTCACCTGACCAAC	27	19
2230	A_32_P60065	F2RL2	TATTTTTCCCTTAACTCAGTGATTAGACAGGAAGGAAGACATTAGTGATTAGACAGGAGG	27	20
2233	A_23_P64098	RIN1	CCCTGTCCTGTGTCTGCCACCACCTTTGTCTGATACTTGTTTCCAGGGAAGCTGGGGGAA	27	23
2235	A_23_P109462	THOC5	CTGGATGTTTACCTGGAGACCGAGAGCCATGACGACAGTGTGGAGGGGCCCAAGGAATTT	27	25
2236	A_23_P44228	VPS37C	ACGCTAGGTCAGCGCTGCCGGTTCTTTACCAAATGTGCTTGCTTCTCCTAAGTTATTTAT	27	26
2238	A_32_P42574	C1orf198	ATTTCAGGAAGAGCCTCCCTTTCTTTGCGTCTCCCTTTCTTTAATTAACATTTTCAAAAG	27	28
2242	A_24_P139229	POFUT2	AGCCCGGTCCGTGATGTTAGACAGAGCCGAGAACCTACTTCACGACCACTATGGAGGGAA	27	32
2246	A_23_P210891	C20orf134	GGCCAGGAGAAGGTATTTGGGACCCATGGGACCCTCATTTTGAACTGCAGTTTGAATCTC	27	36
2247	A_23_P9170	TLN1	AACTGCTGGACCATGTACTGCTGACCCTGCAGAAGCCAAGCCCAGAACTGAAGCAGCAGT	27	37
2248	A_23_P131010	HAPLN4	ACGTCCCACCCCTCAGATATTTCTTTGAAGGGAGAGCAAACCCACCCTGTCCTCTGACGT	27	38
2249	A_24_P182892	SLC19A3	AAATTTTAAAGAGTTGTTAACATTTTTTGATGAATTCTGCTGAAAATTATCTGAACATAC	27	39
2250	A_24_P227450	ACAD10	AGCCATGATTAAAATGGTCGCCCCGTCCATGGCCTCCCGAGTGATTGATCGTGCGATTCA	27	40
2251	A_23_P304464	GATA1	ATGCGGAAGGATGGTATTCAGACTCGAAACCGCAAGGCATCTGGAAAAGGGAAAAAGAAA	27	41
2252	A_23_P217998	JAM3	CTGCTTGTCCAACAGGGTGTCAGGATTTAAGGAAAACCTTCGTCTTAGGCTAAGTCTGAA	27	42
2253	NM_000094_2_9057	COL7A1	TATTTCAGTGACTTGGTCCCGTGGGTCTAGCCTTCCCCCCTGTGGACAAACCCCCATTGT	27	43
2255	A_23_P26476	WDR24	CCAGGAGCACTGGTACACTTCCTACATCGACCTGCTGCAGCGCTTCCGCCTCTGGAACGT	27	45
2256	AF205218_1_4040	IVNS1ABP	TGCCTAATATGATGACTGTTTTTAATATGGATCTGTATGTGTTCTATTCAGCCCAAGGAA	27	46
2257	A_23_P80278	SFI1	CTGGGCTGTCGGGGAGGCCTCAGGCCACCTCCAGGAACAGAACACAGTTTTAAGTTTGAT	27	47
2258	A_23_P161399	MXI1	AGTTAAGTTCAGCACTTGTCTCATTTTAATGTAAAGATTTGCTTCCATTTTCCTACAGGC	27	48
2259	A_24_P740705	RPS19BP1	TTCACCGAGGAAGACTTCCAGAAGTTCCAGCAGGAATACTTCGGCAGCTAGGCTCCCTGG	27	49
2260	A_24_P186370	MSN	GACTAAGAAGGCTCAGCAAGAACTGGAAGAACAGACCCGTAGGGCTCTGGAACTTGAGCA	27	50
2261	A_23_P120073	DUSP28	AAGCTGTTGATGAAGACATTGTTGAAGGGCAACTTGGGTGATTGGGGAATTATTCTCTTC	27	51
2262	A_23_P400465	GTF3C6	GCACTTGGAAATAGAAGATTCTGGTCCTCTTATTGATATACCTTCTGAGACAGAAGGTTC	27	52
2263	A_32_P129419	NARG2	CTAAGCAGCCTATGAAAAGGTGAAAGTTGGAGAGATTATAGGCTATGAACATGGGAGATG	27	53
2264	A_23_P256773	TSSC1	GGGAGAGCCGCTGTTCCCTTCCTGTAGCAGCAGCATTTATGAATGGGGTGAATGGGGCTA	27	54
2265	A_23_P216259	TPD52	GCTGCCATTCTTGATTGCTAGAGTTTTTGTTAGTACTTTGGATGCAATTAAAACTATGTG	27	55
2266	A_24_P130936	DDX3Y	AGAACATCACACAGAAAGTAGTTTGGGTGGAAGACTTAGATAAACGGTCATTTCTACTGG	27	56
2267	A_23_P204158	TMEM118	TAAGGAAATAGAACAGTCTGCTGGGAGTCAGACCTGGAATTCTGATTCCAAACTCTTTAT	27	57
2268	A_23_P212937	GRSF1	AGGGTTTATGGATAAAGCTGTACTTCTGTCACAATGTGGCAGTACTTTCTGCTTTAATAT	27	58
2269	A_23_P7882	C6orf85	CCGTGGCCTGAAGGTTCCTAGAGACGTCAAGAAATGAATATCTTACACTGTGATTCTGTG	27	59
2271	A_23_P121795	SORBS2	CGTTTCAGGCTCTGTATAACTATACTCCCAGGAATGAAGATGAGCTGGAGCTCAGAGAAA	27	61
2272	A_23_P81721	SLC25A27	TAAACAAGGAAGGGGACTTTTGTATAAATCATCGACTGACTGCTTGATTCAGGCTGTTCA	27	62
2273	A_24_P288754	PIGA	CTTTCTGGATACCTTAATTGTAACTGTCAGTTTGCACTGGTCGGTATATGGAAACACATT	27	63
2276	A_23_P206059	PRC1	TCTCAATCACTACTCTTCTTGAAGCACTATTATTTATTCTTCCGCTGTCTGCCTGCAGCA	27	66
2277	A_23_P91350	RP5-1022P6.2	AGCTTCTTATGTGCCTGTTATATTCTCCAGTAAGATTGTAAGCCCCTTAAGGGCAGGGAC	27	67
2278	A_23_P35075	SESN2	GGAGAGAAGAGGCCCCGGCATGGGGATCTGGGTTCTAGAGGGCATGTGATGACTGTAAAT	27	68
2279	A_23_P95287	NEDD4	ACTTAAAATTTTCCGGGGAACTACTAAAATGTGGCCACTGAGTCTTCCCAGATCTTGAAG	27	69
2281	A_24_P279797	MGC3207	TTTTATGTGTAAAGATCATAAAACGTTGTAAGTTTTCTAAAACACATAAGCTCTCAATAA	27	71
2282	A_23_P31376	LRRN3	GCCTCTCTCCAGAAATGAACTGTGATGGTGGACACAGCTATGTGAGGAATTACTTACAGA	27	72
2283	NM_014680_1_6858	KIAA0100	CAGGACCCTATTCCCTTGGGGTCAAGTGAAAGGGTAGGGGGATAGTCCTGATCAAGTGTG	27	73
2284	A_23_P41693	ST8SIA4	AACTGCCTATCCGTCATTGAGACTTATTCATGCTGTCAGAGGTTACTGGCTGACCAACAA	27	74
2285	NM_007312_3_2147	HYAL1	ATGCATCTACTTGGCAAGGTCATAGACAATTCCTCCAGAGACACTGAGCCAGTCTTTGAA	27	75
2286	A_23_P142096	GPR32	GTCCCCGTTTAACGTGGTGCTGTTGGTCCATCTGTGGCGACGGGTGATGCTCAAGGAAAT	27	76
2287	NM_001237_2_1289	CCNA2	TTCACCAGACCTACCTCAAAGCACCACAGCATGCACAACAGTCAATAAGAGAAAAGTACA	27	77
2288	A_23_P36882	NTS	AAATGTTTGCAGTCTTGTAAATAATTTGAACAGCCCAGCTGAGGAAACAGGAGAAGTTCA	27	78
2289	A_23_P145357	BAK1	AAGGACTATCAACACCACTAGGAATCCCAGAGGTGGGATCCTCCCTCATGGCTCTGGCAC	27	79
2291	NM_004772_1_1899	C5orf13	CAGTTGTGTACTGCTGAAAATGCAGGCTTTTGTAACAGTGTGATCTTTACTGATGCACTC	27	81
2292	A_23_P55821	CRB3	AAGGTACTTCAAAGACTCTGCCCCTGAGGTCAAGAGAGGATGGGGCTATTCACTTTTATA	27	82
2297	A_24_P46689	SASH1	CGTCTCTCCTGGGTGCATTTCGTCTGTGTCAGATTGGCTCATTTCCATCGGTCTGCCCAT	28	2
2298	A_23_P252614	RPS10	GTCGTGGACGTGGTCAGCCACCTCAGTAAAATTGGAGAGGATTCTTTTGCATTGAATAAA	28	3
2300	A_23_P53856	PFAAP5	AAAGGCTACAGTGCCTCACAAAGGATGTTCCCAGCAAGTTGTTTAAATTCCCAGCAAGTT	28	5
2301	A_23_P372910	RORC	TTGGGCTGCAGCGAGCTCATCAGCTCCATCTTTGACTTCTCCCACTCCCTAAGTGCCTTG	28	6
2302	A_32_P9543	APOBEC3A	TTGGCTTCATATCTAGACTAACACAAAATTAAGAATCTTCCATAATTGCTTTTGCTCAGT	28	7
2303	NKI_NM_020188	C16orf61	CTGGGTTGATACCTGAAAGAATCCTGTCTTATTTGGTCTCCATAATCCTTTGAATGGAAA	28	8
2304	A_23_P210327	CEP68	AAACTGAAGCTGTCAATAGTGAAGGAAAAAGGGGAATTCTTCGTTGCTTTGGCATTGACA	28	9
2305	A_23_P78458	ZNF350	CCAGTGTGGAGGATTAATTGAAAACCAGGACCATAAACTTTCAGAACTTTGTATTATGCA	28	10
2306	A_23_P162879	C14orf153	CAATTTTGCCATCACCTTCTTCATGGGAAAAGTGGCCCTGGAAAGGATTTGGAACAAGCT	28	11
2307	A_23_P49136	ADAD2	GGGGAGTGCCCTATCTGAGGAGCGTTGTGGGGAGAACATGGGTTGTGCGGGGTGAAACTG	28	12
2308	A_32_P224094	ZNF143	CATATTTATACTGTATCACATCGAGTGATTATAGAAATCCATATATATATTGCTTGTATA	28	13
2309	A_23_P501887	DHPS	GCTGATGCCCATTCTGGACCAGATGGTGATGGAGCAGAACACAGAGGGTGTAAAGTGGAC	28	14
2310	A_24_P135753	PTPLB	ATAATAAAAGGTTGGCATTGATATGGTACAACCTGCAAATTACTTGCAGTTCTGAGTTTC	28	15
2311	A_24_P372901	MVK	AGCTAATTAACAAGTGGGCCTTCCAAGGGGAGAGAATGATTCACGGGAACCCCTCCGGAG	28	16
2312	A_24_P348203	LRRC8E	ATGGAGGGATTAACTCAGTCATGGCATTCTCCGACCAAAACCACACCTGTGTCTCTGGCA	28	17
2313	A_23_P429461	FUK	CCCTATGGCTTAGAGTTGTAGACTTACACTCAACCCTCATGTGAGCGTGGGAGTGAGGGT	28	18
2314	A_23_P1676	LOC219854	TACCCGTACCTTAGGATTTCCAACTGTTTTGAAAGGGAAATAGTAACAGTGATCTGCTTA	28	19
2315	A_24_P158385	ZMYND19	AATGCCAACGGGGATGTAGTGGAAGAGGAGGAGAACTCTTGCACCTACTATGAGTGCCAC	28	20
2316	A_23_P393670	SALL3	GGTATTCCAGTGAAACTCATTTGATGGTTTCTTTTGAATTAGTTAGACACTTGAACGGTG	28	21
2318	A_23_P253738	CLN8	TGATCACTTGTCAGTGCGCTTTCTCTTTCGATAGTGAAATCCTTCTCTATACCTATGTTT	28	23
2319	A_24_P238365	ZBTB34	TATTCCCAAGCAGCCTCACAGCCAACCAATGTATCAGAAGCTTTTGGAAGTTTGAGTAAT	28	24
2321	A_23_P50052	C18orf12	TCCCGTCAGGTCCCTGCTTTGCATTTGCACCTGCCCCCCTTTTGTTTGTAGTCTAAGTGA	28	26
2322	NM_003236_1_3349	TGFA	TAAGGGAGGAGAATTTGTGCTTCTGGAGCTTCTCAAGGGATTGTGTTTTGCAGGTACAGA	28	27
2323	NKI_NM_000224	KRT18	AGGACTTTAATCTTGGTGATGCCTTGGACAGCAGCAACTCCATGCAAACCATCCAAAAGA	28	28
2326	A_23_P13157	SCN2B	GTTTCAAGACCGCGTGGAGTTCTCAGGGAACCCCAGCAAGTACGATGTGTCGGTGATGCT	28	31
2327	A_24_P254904	USP48	CCTAGGCACCCTTGGCGTCATTCCTGAATCTGTCATTTTATTGAAGGCTGATGAACCAAT	28	32
2328	A_23_P8028	OR2J3	AGTCAACCACTGGGCTTCAGAAAGTGTTTGGAACATGTGGAGCTCATCTTATGGCTGTAT	28	33
2331	A_23_P110742	THOC3	CTGTCTTCTCTGCTTCTGGGTGCATGGTAGACTTTGTGGCATTTGATACAACTTGGACAA	28	36
2332	NM_000903_1_2301	NQO1	GTGGTTTTTGCTCTCGACATATCCACAATAGCTGACGGCTGGGTGTTTCAGTTTGCAAAA	28	37
2334	A_23_P109304	SLC5A3	AAAGAGAGAAAGAAAGAAACGGATGATGGAGGTCGGTACTGGAAGTTCATAGACTGGTTT	28	39
2336	A_23_P202964	TMEM123	TCTGAAGCAAAGAAAGGATCAAAATTTGATACTGGGAGCTTTGTTGGTGGTATTGTATTA	28	41
2337	A_24_P389348	PHF20L1	AAGGGCTAAAAGATGAGGAAGATTTCTTTGATTTTAAAGCTGGAGAAGAAGTTCTGGCTC	28	42
2338	A_23_P215070	TSGA14	AGAGCTGTTCTAATCTGCGTTTTGCATGTTAAGTGTTAATATCAAACATTCTTTACGTGC	28	43
2339	A_23_P143127	EML4	ATGAATCCAAGTGTTTCATGTGAAGATGTTGAGCCATTGCTATCATGCATTCCTGTCTCA	28	44
2340	A_23_P157038	MGC40499	GCCCCTTAATTGGCAGGTGTATGTGCTGACAGTACTGAAAGCTTTCCTCTTTAACTGATC	28	45
2341	A_23_P259344	CECR6	GACTAGACCCTCTCTAAAGACTGTTCCATTTTAACATGTCCTGATTCTGCATCCGTGGGT	28	46
2343	A_24_P359545	CCBL2	CCAAATTTATGTGGTTGTTACACTTCCATAGTTGTCTTAGCCGAATCCTTCCATATTCTT	28	48
2346	A_23_P24384	CCDC88B	TGGCCTGGGCTGATCTTGAGCCTTAACTGGACATGAGGGGCATGAGAATAAAGCTGAACT	28	51
2347	NM_002035_1_1816	FVT1	ATGCTTTCTTGTCTTTAGACTCAAATGCTTAGGGAACGTTTCATTTCTCATTCATGGGGA	28	52
2349	AB046794_1_5069	FAM29A	AGATACATAGTTGCTCTAGAGATCACCTTTTTCTTTATGCATTGTGAATAGCAGTCTGCA	28	54
2350	A_23_P39263	ZNF57	CACACGCAAGAGCAGCTCTATAAATGTGAACAATGTGGGAAGGCTTTTACCTCTTCCAGA	28	55
2351	A_23_P433107	ZNF561	CAGGCCACTATCACAAAATACCACAGACCAAATGGCTTACAAATTTGTTAATTTTAAATA	28	56
2352	A_23_P84084	GFRA2	GTGGAGAAGACGCCTTCTTTGCCAGATGACCTCAGTGACAGTACCAGCTTGGGGACCAGT	28	57
2353	A_23_P134334	NEUROD6	GTGGTCATTCACCTCCCCTGTCTAATTAAGACAAAGCAGATGCTTGTGGGCTGAGTAATT	28	58
2354	A_23_P19313	TBP	GACAAGTTGGTTTGAGGGAGAAAACTTTAAGTGTTAAAGCCACCTCTATAATTGATTGGA	28	59
2355	A_23_P9574	ECT2	TAATAGTTAACTGACTATAGATTGTTTTCTATGCCATGTATGTGCCACTTCTGAGAGTAG	28	60
2356	A_23_P7932	TREML2	GGACCAGGATACCACTCTGTCACTGTGTGACCCTCAGCAAGTCACTAACCCTTGGCCTCA	28	61
2357	A_23_P161314	AKR1CL1	CCGGCCCTAGAAAGGTCACTGAAGAAACTTGGACCGGACTATGTAGATCTCTTCATTATT	28	62
2361	A_23_P49905	MYL4	CAAGGACCTTACAGGCCCTCCCTGTTAATAAACAGCTCTAACACGGCCAGGCTGGGCTCT	28	66
2362	A_23_P210515	NCOA5	CCATGGCAGCCACAGAAAAAAGAATTTTTCTCTCTGAGCCAAGGTTGTTTTTTGTTTTTT	28	67
2363	A_24_P46911	KCNS2	TCTCCCTGAGGTGAACGTTGTTGGGTTGCTAGCAAGGGCAGTAGCTTAAATACTTTTGTT	28	68
2364	A_23_P407497	NRG1	TCTGAGGCATACACTTCACCTGTCTCTAGGGCTCAATCTGAAAGTGAGGTTCAAGTTACA	28	69
2366	A_23_P166640	ARL6IP5	CATTTAGGTTTCTGTAGCATTAAATTGTGAAGACAACTGGAGTGGTACTTACTGAAGAAA	28	71
2367	NM_001753_3_1818	CAV1	AATCACGCTTTCCTGAATCCAAACTAATCCATCACCGGGGTGGTTTAGTGGCTCAACATT	28	72
2368	A_32_P49508	HMGCLL1	ACGACCTCCCATGTTTGTTACATGCATCCAGTTTACCACACTTTACCTGTCATCAGTTAT	28	73
2372	A_23_P135722	BTC	AGAGAGTTGACTTGTTTTACCTAAGAGGAGACAGAGGACAGATTCTGGTGATTTGTTTGA	28	77
2373	A_23_P22232	KLRC2	TTGATAGAACGTTTCTTTGTGTCGTGATGAAAACTTTCTAAATTTCAGTAGTGGTGATGG	28	78
2376	A_23_P127926	WEE1	AGAGAAGACCTTCAGCAATGGCACTGGTAAAGCATTCAGTATTGCTGTCCGCTTCTAGAA	28	81
2377	A_23_P256637	PGGT1B	TGAATGTAAGCACACGGACTTCTGAACGCCTTCTAGATCTCCATCAAAGCTGGAAAACCA	28	82
2378	A_24_P359859	HDAC4	CTTGTCTGTCTGTCTCTGTCTTGAAGCTCAGCCAAGAAACTTTCCCGTGTCACGCCTGCG	28	83
2383	A_23_P209636	CDC42EP3	GCAGAGACTGTGGGCTACACCACATATGTTATTTGGAAATATAGGTATTTTAGTACAGTA	29	3
2384	A_23_P43049	DCTN6	AAATACATTTGAAGTCATCCCTGAGAATACGGTGATCTATGGTGCAGACTGCCTTCGTCG	29	4
2387	A_23_P307940	CAPZA2	CTACAAGATTGGCAAAGAGATGCAGAATGCATAAGATGAACATTGCATGACCGGATCATT	29	7
2388	A_23_P23941	ZNF37A	TGTCTCAGTAGGGTATTGCATTCCTAAACCAGAAGTGATTCTCAAGTTGGAGAAAGGCGA	29	8
2389	A_23_P344444	ASB17	TAACAATAGTACTCTACCCTTCGAGAGTAAGAGTAATGGTTGATCGTGAATTGGCTGACA	29	9
2390	A_23_P100355	PPP4C	TGGCCCAGTTCAACGCAGCCAATGACATTGACATGATCTGCCGTGCCCACCAACTGGTGA	29	10
2393	A_23_P217820	DHCR24	CCGGGAGGAGTTCTGGGAGATGTTTGATGGCTCCTTGTACCACAAGCTGCGAGAGAAGCT	29	13
2394	NM_001613_1_1201	ACTA2	CTGTCTCTAGCACACAACTGTGAATGTCCTGTGGAATTATGCCTTCAGTTCTTTTCCAAA	29	14
2395	A_23_P141180	TOM1L2	GCTACTGAAAAGAGGAATGTGTTGAATGTCGCGTTTGCTGTCCACTCGTCCTAGAAGTTT	29	15
2396	A_23_P105264	ETV6	TTTTGTTTTTGTTTTTGTTTTAAGAACCTGCAGTTTGACTCTTCATCGTTCATCTAGGGG	29	16
2398	A_32_P171061	ASCL2	CTGCTGGAGGGACACTGCTGGCAAACGGAGACCTATTTTTGTACAAAGAACCCTTGACCT	29	18
2400	A_23_P129738	LLGL2	CTACAGCTGCATCCGCCGGGAGGACGTCAGTGGCATCGCCTCCTGCGTCTTCACCAAATA	29	20
2404	A_23_P141802	SERPINB7	TCAGTCCACGCTGTTTAGAGCTGACCACCCATTCCTATTTGTTATCAGGAAGGATGACAT	29	24
2405	A_23_P252765	SMARCA2	AGTGGCTAAGGGCCATCGAAGACGGCAATTTGGAGGAAATGGAAGAGGAAGTACGGCTTA	29	25
2406	A_32_P34844	ADAMTS18	GTTAAATTTAGCAGCATACTTCGTTCCCATTCTAATTAAAGTCATGAGTTCTTGAATCCC	29	26
2407	A_23_P218346	TANC2	CAGAGGTGACAAACTTCAGTTTAATAGGTTTCTCACCAAGTTGTATGTTCCATTGGCCCA	29	27
2408	A_23_P15305	PRPSAP1	CATTTAGTTGTTTCAGCTCCAGGGAAATGGAGGTATTGATGTTGAACCTGGTTAGGGAAG	29	28
2409	A_23_P94255	TRPA1	AAAGCAGAAATACCGGCTGAAGGATCTTACTTTTCTCCTGGAAAAACAGCATGAGCTCAT	29	29
2410	A_23_P215096	UBE2H	TGTGAATCCTAGGTGGCCCTATGTCTTCTGTGGAGTTACAGTATAAAGCAGGGAGCTAAT	29	30
2413	A_23_P14683	SNRPA1	TTGGAACAAGTCTTGCTTTTCGAACATGGTATAATAGCCTTGTTTGTGTTAGCAAAGTGG	29	33
2415	A_23_P23394	TESK2	AATTGGTTAAATGGTTTATACAGGGACTGATTTGCTTCCCTTCCTGCCATGGCTGGAGCT	29	35
2416	A_23_P126426	DPH2	TAATTAAGATTAAAAGCTCAGTTTCTCAGTCACATTAGTCATTCAAGTGTTCAGACAGCC	29	36
2417	A_23_P257164	AMT	GGAATGATTGCTGACTCACAGTAGGGCTGCTATGCCTGTGTGTAAACTTGGGGATGGCTG	29	37
2420	A_32_P97763	PPP1R16B	ATCTGGGTTCTTTTTAACCCTCTTCTTTCTCAGTCTATGAGAAACTTGCCCTGAGGGGCA	29	40
2421	A_32_P137391	MGC33846	CTTCTGTAGCCACCTGTCCCTTCTATTTTTCAGCGAAGGTCAGTGTATTTAGTGTAATTA	29	41
2422	A_23_P201897	NFASC	CGGCAAGTACCCAGTACGAGAAAAGAAGGATGTTCCCCTTGGCCCTGAAGACCCCAAGGA	29	42
2423	A_23_P62890	GBP1	CAAAGATGCATTTACCTCTGTATCAACTCAGGAAATCTCATAAGCTGGTACCACTCAGGA	29	43
2424	BC030592_1_3230	HRB	AGAAGGGATGGCTTGAAAGGAAGGAGACTGAAAAACACTCTGAGAGCATACACTGTCCAA	29	44
2425	A_23_P51455	RAP1GAP	GGTCCTGGTTTCCAATTTGGGTTCTGCTGTGTGACTCTGGGCAAGTCACTCTCCCTCTCT	29	45
2426	A_32_P187663	ZNF596	ATGTGGGAAAGCCTTCAGTAAAAGTTCTAACCTTAGACGACATGAGATGATTCACACTAG	29	46
2427	A_23_P377299	ECE2	ATATGTGTAGCGGGTACTGGTTCCTGTGTCTTAGGGCACAAGCCTTAGCAAATGATTGAT	29	47
2429	A_24_P300841	CKAP5	CATTGAACCATTTCTGAAAAATTCCTCACAGTTCTTCCAGAGCTATGTCGAAAGAGGCCT	29	49
2430	A_23_P349771	KIAA0841	GAAAAACATGCACAGATGGTAGTTTTACTGGTGTTGCAGTAAGTTTTCAAATTTGGAAGT	29	50
2432	A_23_P101342	ATG4D	GGACTTTGTGTTTTTATAAAGGGAGGGGATGAGGGGAAAGATACAACACTATTTATTTTT	29	52
2434	A_23_P253434	FNDC3B	TGGTGACAGTTTAGTGCCTCTGCCCATTGTCCATGATTTACACTAATTGTGAGCAGTCTT	29	54
2435	A_23_P200976	HYI	TTCCCCTATCTGTTTCAACTGCTGGAAGATGAAGGCTACAAAGGCTTCGTGGGCTGTGAG	29	55
2436	A_23_P150147	SSH3	GACTTTCTAACTGGGATGTGGTAGAGGGACTGAAGGTACCTTTGGGGGCAACAGCACCCT	29	56
2437	A_23_P217528	KLF8	TTTCTGAGTTTGAGGCACATTCCCAGTGAATAAGCTGAGTCCCATACCACACTCAAAAGG	29	57
2438	A_24_P290927	UBAP2L	TAATGATGCTGACTTTGAGGAGAAGGTGAAACAATTGATTGATATTACAGGCAAGAACCA	29	58
2439	A_23_P48596	RNASE1	GTTAGGGCTCCTATTCAACACACACATGCTTCCCTTTCCTGAGTCCCATCCCTGCGTGAT	29	59
2441	A_23_P379546	YARS	AGAAGAAAGTCTTCGAGAAGTTGCAGGCTGACTTCAAAATTTCTGAGGAGTGCATCGCAC	29	61
2442	A_24_P200652	C6orf62	AAATATCCTGAAAGGTGTGCGAGATTCCAGCTATTCCTTGGAAAGTTCCCTAGAGCTTTT	29	62
2443	A_32_P8361	KIAA0892	TTTGATAAGTACTTTCCTGTGGGTCGCTCAGCGCCTCATAGCATCTCATTCAATTGCAAG	29	63
2445	A_23_P314691	C2orf60	AAGCAAAGCAAAGAACTTCTTTACTGATTCCTTGTCCTTCAGTAAGGAAAAAGACAAAAC	29	65
2446	A_23_P170667	ASPHD1	AGGCTGGAGAGACACTGCGCTCAGGGACGGCTTGATGGTAGCCAGGACCTCCTCTCTACT	29	66
2450	A_23_P251716	WDR45	CTTCCACAAATATGTCTTCACTCCTGATGGAAACTGCAACAGAGAGGCTTTCGACGTGTA	29	70
2451	A_24_P116909	MALT1	TGTGTATACATATGTTTATCTCACACACATTATGAGCTTGAATTCTTAATTCATCCTAGC	29	71
2452	A_23_P256158	ADRA2C	TAGTCGGGGGGTGGCTGCCAGGGGGCAAGGAGAAAGCACCGACAATCTTTGATTACTGAA	29	72
2453	A_23_P104734	STT3A	ATTGGCTGGTCAGGATATACAAGGTAAAGGACCTGGATAATCGAGGCTTGTCAAGGACAT	29	73
2454	A_23_P32078	SLC28A3	GCCAGACTCATAGGTTATAAGACCTTCTTCAATGAATTTGTGGCTTATGAGCACCTCTCA	29	74
2455	A_32_P234184	HES5	AGTCACGTGGAAGCCACGGGACTGCTCCGAAGCCGCCATAATAAAATCTGATTGTTCAGC	29	75
2457	A_23_P4962	NLRP5	GATAATTGGGCTGTGGAAATGGCAGTACCCTGTGCAAATAAGGAAGCTGCTGGAGGAAGT	29	77
2458	A_24_P156049	SLC39A6	ATTTTCATTGGTCATTATGCTGAAAATGTTTCTATGTGGATATTTGCACTTACTGCTGGC	29	78
2459	A_23_P332042	RECQL5	CTTTCTGCTTGCAAAGCCTATAGACCCTTCTCAGAGCGGTCCTCATGGCTGGGTTTTCTG	29	79
2462	A_24_P255628	PACS2	ATGACCGTGGTCACCAAGGAGAAGAACAAGAAGGTGATGTTTCTGCCCAAGAAAGCGAAG	29	82
2464	A_23_P97584	DNTTIP2	TACTTCCAGATTGGAACCATTGTTGACAATCCAGCTGATTTCTACCATTCACGAATTCCC	29	84
2467	A_23_P208030	SYT4	CTCAGTAATTGATTTGTTCTGATGTTGTAACTCAATAGAAGTGTTTTGGAAGGAAGCATG	30	2
2468	A_23_P28105	TSN	AGCACAGAGTGCCTCTTACGGTAGTTAGGATGCTCAGTTGCTAAACACTGCGCTTTATTT	30	3
2469	AL133619_1_3187	CCDC74B	TGACACTTCCGCTACTTTTAGGCCTGGCTAAATTCCAAGATAGATAACACTCAAGATAGA	30	4
2470	A_23_P250156	IGF2BP2	AAATGTGGAGGAAAGTAGAAATTTACCAAGGTTGTTGGCCCAGGGCGTTAAATTCACAGA	30	5
2471	NM_053274_1_1809	GLMN	AGCTCGAGTGGAAGAACTCATTGAAATAAAAACAAAGTCTACCTCTGAAGAAAATATTGG	30	6
2472	A_24_P91140	RPL23A	CATTCCAGAGATCTTTGTGACTAGAGTTAGTGTCCTAGGAAAACCAGAACTCAGAACTTG	30	7
2474	A_24_P346277	SRF	GAGTTGAGGTGATATTTTTATGTGCAGCGACCCTTGGTGTTTCCCTTCCTCGGTGGCTCT	30	9
2475	A_32_P930685	MGC26356	CCCTTACTGTACACCAGAGAATTCAGACAGGTGAGAAACATAGTTGATAACATAGTTGAA	30	10
2476	A_24_P143301	KAAG1	GGGTAGGGATCTGCATTTCTTCATATCAACCCCACACTATAGGGCACCTAAATGGGTGGG	30	11
2478	A_23_P140487	BRUNOL6	GCTAAGGCCACTCTAAGGATTGTTTTTATCAAGTGGGTTGTTCTGTGCCTGCAGCATAGA	30	13
2479	A_24_P153456	ZDHHC11	AGAGTCAATACCAGAGAACCAGAGGCATCCTCTGTATTTTAATGAACTCTGCATTTTAAT	30	14
2480	A_23_P433132	KRTCAP3	GCTAGAGGAAATGACAGAGCTCGAATCTCCTAAATGTAAAAGGCAGGAAAATGAGCAGCT	30	15
2481	A_23_P62002	CSF1	CTCTGTCGGGGCCTTCAACCCCGGGATGGAGGATATTCTTGACTCTGCAATGGGCACTAA	30	16
2484	A_23_P256504	AMBP	ACGGTAACAACTTCGTCACAGAAAAGGAGTGTCTGCAGACCTGCCGAACTGTGGCGGCCT	30	19
2486	A_23_P116264	NRGN	GTTGTTTTGGTTTCGGACGACCCTTGCTCTGACCGGAAGAGAAGTCCCTATCCCACACCT	30	21
2488	A_23_P137423	IGSF8	TACCATCACTTGCTGCTTCATGAAGAGGCTTCGAAAACGGTGATCCCTTACTCCCCAGGT	30	23
2489	A_24_P100856	OLFML2A	TGCGCCACCTCAGTGAGCAGTTGAGGCACTATGAGAATCACTCTGCCATCATGCTGGGCA	30	24
2491	A_23_P368645	AGPS	CAAGTTACGGAAGCAATGGCTAAAGGAAAGTATCTCTGATGTCGGCTTTGGGATGCTGAA	30	26
2492	A_24_P221660	ZBTB41	GCTAAAACCCATAGGTCCCTTTTATTAGGGAAAAAACATGGGTTAAAAATGCTGGAGAGA	30	27
2493	A_23_P20970	ATG12	TTGATGCTTGTGGCAAGAGACTTAACAGATGTGATCTATTTAGTATGTGTCTACTCTATG	30	28
2494	A_24_P117620	CAMK2N1	TGTTATTGAAGATGATAGGATTGATGACGTGCTGAAAAATATGACCGACAAGGCACCTCC	30	29
2495	A_23_P251730	ATP11C	TGTAACCCTGAAGCTTGCCTTGGATACCCGATTCTGGACGTGGATAAATCACTTTGTGAT	30	30
2496	A_23_P25445	C12orf25	GGAAGCAGATGGAGGCTGTCTGGAAGACCGAGGTGGCCTCCTCCAGTTACGCAATAGAAA	30	31
2498	A_32_P197340	LOC285141	GAGAGCTCTGACGAAGGTGAAGATGGATCATGAGTGTTGCTGCAATACTTGAAGCTTCAT	30	33
2500	A_23_P80528	VSTM3	AGTTACAGAAGCCTGGGTAACTGCAGCTTCTTCACAGAGACTGGTTAGCAACCAGAGGCA	30	35
2501	A_23_P68851	KREMEN1	CATCGTGGGTCTCATGCACGTCAAGACCTTCCCACATCCAAACTCAGCTTCCAGCAGGGA	30	36
2502	A_24_P48495	LYPD3	TCTACAAGGGCTGCTTCGACGGCAACGTCACCTTGACGGCAGCTAATGTGACTGTGTCCT	30	37
2503	A_23_P94857	MAN1B1	ACAATGTCCAGGATCCTCAGAAGCCCGAGCCTAGGGACAAGATGGAGAGCTTCTTCCTGG	30	38
2505	A_23_P325642	PDIA2	ATTGGCTGAGAAGTACCAAGACCACGAGGACATCATCATTGCTGAGCTGGATGCCACGGC	30	40
2506	A_23_P80694	ACTR8	GGGATGGAAATCAGAAGGGAATATAGAAAGAACTCTGGATGTGGAGAAATGCCGGTACCT	30	41
2507	A_23_P41255	G3BP2	CTTTGGTTATCAGTTAAATTGAGGTGGACATTATTTCCCCAATTTCACAACAGGATTCAC	30	42
2508	A_24_P140827	PCMT1	GGATGAATTGTAAAAGCAACATCAGCTTGACCAGTATAAAATTACAGTGGATTGCTCATC	30	43
2509	A_23_P91919	SERP1	TCACCAATTAAGTGCAGTTTATATTCAGGTTGGATTATGCATGTTTAGGTAAACGAAAGC	30	44
2510	A_24_P193624	ZNRF1	ACACTTTGATGAGGTTCCTGGACGTGAGACCCTCACAAAGACCAACCATTCCTCTAATAG	30	45
2514	NKI_NM_001124	ADM	GAAGGAAACACCGAGTCTCTGTATAATCTATTTACATAAAATGGGTGATATGCGAACAGC	30	49
2517	A_23_P133648	FAM8A1	ACTTCGCCCGAATTACAAAATGAGTGTTTTTAGATTCAAGTGACGGTAAAAGGATTTGTT	30	52
2518	A_23_P500799	CASP6	ACTGTGAACGGCTCATGGTACATTCAAGATTTGTGTGAGATGTTGGGAAAATATGGCTCC	30	53
2520	A_23_P149470	NDUFS2	TTGGGGTTGTAACAGCAGAAGAAGCACTTAACTATGGTTTTAGTGGAGTGATGCTTCGGG	30	55
2522	NKI_Contig33814_RC	ASPM	GAGTCTTTGGGATACCATTAAAAAGAAGAAAATTTCAGCCTCTACAAGTCACAACAGAAG	30	57
2525	A_23_P301896	PRDM2	TTGCATACCAGGTTTTACACTTGCATCTCTAATAGAGATTAAAAACAACAAATTGGCCTC	30	60
2527	A_23_P92954	HSD17B4	TAACCAAAGGCGGAAATATTGGGGCTAAGTGGACTATTGACCTGAAAAGTGGTTCTGGAA	30	62
2528	NM_024926_1_2051	TTC26	TTTTTGTTAGCATTTTATGGCATTGTCTCCTGGCTGCAATAACAAACATCTTTGATGTTC	30	63
2529	AK092669_1_2125	TSC22D3	GAACACTTTCCACTTTTTGACACCTTATCCTGATGTATGGTTCCAGGATTTGGATTTTGA	30	64
2530	A_23_P11685	PLA2G4A	GAAATGGCAGCAGTTTCTGATGCTGAGGCAGTTTGCAATCCCATGACAACTGGATTTAAA	30	65
2531	AB062438_1_1047	NOTUM	CCACCGTCCGAGACCAGTTCACGGGGCAAGAGATGAACGTGGCCCAGTTCCTCATGCACA	30	66
2532	A_23_P57474	OSBP2	CCGCTTTGAGTTGGGAGAATTTTGTAGCTCAACATATCAAGTCCTCGATGGTATCTGAGC	30	67
2533	A_32_P36341	C6orf199	TAATGGCTGAACACAATCCCCAGTATCTCATTGAGCTAAATGGAAATAAACCAGCAGAGG	30	68
2534	A_24_P944640	EPB41L5	AGTGGTCAGAAGAAAGTTGGAAACTTTTCCTACATATTAGGCGTTAGTATGAGGACATTT	30	69
2535	A_23_P301414	ERG	TTGACTTCAGATGATGTTGATAAAGCCTTACAAAACTCTCCACGGTTAATGCATGCTAGA	30	70
2536	A_24_P417474	TIA1	GGGTAAGGAAGTCAAAGTGAATTGGGCAACAACCCCTAGCAGTCAAAAGAAAGATACAAG	30	71
2537	NKI_Contig55725_RC	CDCA7	GCTGTGCCATTCAATGTTTGATGCATAATTGGACCTTGAATCGATAAGTGTAAATACAGC	30	72
2538	A_24_P179354	PPIG	TCTTTCTTAAGCAGCTTCTGTATGTTGGTACTTCCCAACAGAAAATCCATGAGATATGAA	30	73
2542	A_23_P41813	NKD2	CAGCAGCAAGACCCTCCGTGTGAAGCTAACCGTCAGCCCTGAGCCCTCCAGCAAGAGGAA	30	77
2543	A_32_P16975	ANKS3	AGTTCATGGGCTGCCCTGGCCCATACCAGGCAGGGCCCTGGGGGGAAAGTGTATCCATAT	30	78
2544	A_23_P78112	ALDOC	GACTGAGGGCAGAAGAAATTGCTAGAAGTCAGAACAGGATGGCTGGGTCTCCCCCTACCT	30	79
2546	A_23_P81121	EXOSC9	GAAGGAAGATGATGAAGGCGGTGGTGATCAAGCTATCATTCTTGATGGTATAAAAATGGA	30	81
2552	A_24_P83262	TSPAN6	ACGTTGCATTGTTGTGGTGTCACCGATTATAGAGATTGGACAGATACTAATTATTACTCA	31	2
2555	A_23_P34433	ZCCHC11	CATACTTTGGTTGCTTCAGACTTTATATATTGTTCTTAAAAGTTAGGAAAGAATTTCATG	31	5
2556	A_24_P376483	HLA-A	AGACTGACCGAGTGGACCTGGGGACCCTGCGCGGCTACTACAACCAGAGCGAGGCCGGTT	31	6
2557	A_32_P169505	KIAA2022	GTCATAATGTTACCTAGCTGAGTTTTGTTATTGTTTATGAAATAAATAAAAAGAAAAGTT	31	7
2558	A_23_P218751	GNB1L	GGAGTCCCCGCTGTCTTCATGAGGTTGGTATTTCCTTTTGTGGAGTGCCTCATCACAGGA	31	8
2559	NKI_AF052159	PTPLB	GTTGGCATTGATATGGTACAACCTGCAAATTACTTGCAGTTCTGAGTTTCAGATAAAACA	31	9
2560	A_23_P29684	VILL	TTTGGGAAATCCAAGGAGGAATTCTACAGCATGGCCACGTGGAGGCAGCGGCAGGAGAAA	31	10
2562	A_24_P123245	HNRPD	GTTTGGAAGACAGGCTTGCCGAAATTGAGGACATGATTAAAATTGCAGTGAAGTTTGAAA	31	12
2563	A_23_P100220	RBM35B	CTCAACTGCTGGCTCTTCTTCCCTTTGTATTTGTGTAAGGAGCACTGCACTCCCATAAAA	31	13
2564	A_24_P295543	BLOC1S2	GTTTATTTTCTATGTGAGTCACATTGACATGCGATCAGTTTGGGAAATGTGATGAAAACA	31	14
2565	A_24_P351906	STEAP4	ATATCCCCTTGGATTTCACTTGCATTGTGCAATAAGCAAAGAAGGGTTGATAAAAGTTCT	31	15
2567	A_32_P18159	LYRM7	GGCCTTAGTAGAATTAGCTGTATTTAGACAAAGTTAGACTTTAGTGTGAAATGTAATCGG	31	17
2568	A_23_P4416	ZNF287	CGTGTTCATACAGGTGCCAAACATCGTAATTAATGGATAAGGGAAACTTCAATTCGGTTT	31	18
2569	A_23_P415622	EPM2AIP1	ATGTTTTGCTTAAGGTGTTAATAAAATTAGTTTGCATCATGTAGTCATTGAGTGAGGGGG	31	19
2571	A_23_P96899	PGLYRP3	CTGCTGCCTTATCAGCTGCAGAGGGTCTGATCTCCTATGCCATCCAGAAGGGTCACCTGT	31	21
2572	A_23_P37237	CHURC1	GCAAAGCCGAAGATACTATCAGTATTCTCCCTGATGACCCCCGACAAATGACTCTCTTAT	31	22
2575	NKI_NM_000096	CP	TTTTGATGAGAATGAATCTTGGTACTTAGATGACAACATCAAAACATACTCTGATCACCC	31	25
2576	A_23_P121033	PODXL2	GACTACGGCACGCTCTTCGTGGTGCTGGTGGTCATTGGGGCCATCTGCATCATCATCATT	31	26
2577	A_23_P52402	PITRM1	GCGCAAAACTCAGCCACAATGGGATTTTCACCCTTTACTCTTACAGGGACCCAAATACAA	31	27
2579	M80899_1_3253	AHNAK	ACGGCGAGTGGGAAGAGTCTGAAGTCAAACTGAAAAAGTCCAAGATCAAAATGCCCAAGT	31	29
2580	A_32_P895346	KIAA1908	TCAAAGCCGGGTAGTGGCTGTTCAGAAGCCTTGGGGCTAGTCAATCCCAGCTGTCTCGGA	31	30
2581	A_24_P67892	GGNBP2	AATAGACGAAAAAATAAGTGTGTGTGTGATATTCCTACTCCCTTACAAACAGCAGATGAA	31	31
2582	A_24_P294851	TRIM38	AGACCAAATTACCATACCCGAGTGAGTAATGACAGGACTACAACTAAAACATAAACAACA	31	32
2583	A_23_P34644	FCGR2B	AATCCCACTAATCCTGATGAGGCTGACAAAGTTGGGGCTGAGAACACAATCACCTATTCA	31	33
2586	A_23_P2990	CEBPE	GCAAGAGCCGAGACAAGGCCAAGAGGCGCATTCTGGAGACGCAGCAGAAGGTGCTGGAGT	31	36
2587	A_23_P50837	MBD3	GCCAGGGCAGCCGAGGGAAGCTCCAGGTGGGGACCACGTCTTCCTGAGGTTGGTGCCCAC	31	37
2589	A_23_P58046	A4GNT	GCTACTATGAAGTGTGGGATACAGAGCCAAGCTTCAATGTCTCTTATGCCCTGCATTTGT	31	39
2590	A_23_P201647	SMG7	CAACATTCCAGTGTTTGAACTGTCACTGATTCTTGCGCCCTAGACAAGCTAACCAGGTTT	31	40
2591	A_24_P89080	DCK	TTAACTACTTATCTCTAAACCATCTATGTGAATATTTGTAAAAATAATGAATGGACTCAT	31	41
2592	NM_004053_2_1649	BYSL	GGGCTTGGTGTGAGTACTTTTTCTATGGCTATTGTGTCAGGTCACTGTGGATAAAGGCAA	31	42
2593	A_23_P155455	LRRC2	ATTTGACATGATGCAAATAGACTGATACATAATTTGGAAAGGTTCTTTACATGGCAGAAT	31	43
2595	A_23_P143446	MRPL39	GGGCCCTCTTATTCCAAGAACAAGTATTTGTTTCCAGTATGAAGTGTCAGCAGTTCACAA	31	45
2597	A_23_P84179	MAB21L2	AAAGTTTTACTGATGTTAAACGTTCTCAGTGCCAATGTCAGACTGTGCTCCTCCCTCTCC	31	47
2598	A_23_P377735	B4GALT4	CCAAGGTAGAAAGGTACGAAGATACAATACTGTTATTCATTTATCCTGTACAATCATCTG	31	48
2601	AK091190_1_2689	SLC25A45	CCTCCCCACGAGGCTTTGTTCTCCTGGGGTTGCTTCCTGGACCCTGAACAAGTTGTGCTC	31	51
2602	A_23_P130158	WNT3	GAAGGGGGCTTTCTTTTTAGTTCTCTAGGGTCTGATAGGAACAGACCTGAGGCTTATCTT	31	52
2603	A_24_P390395	ATP10A	AATGGTTGCGAGCACCAAGTACAAGGACTAGACGCATATTTACCTGCGTATCTGAGAGTT	31	53
2604	A_24_P331537	MAGEA5	ATTTCACTCTATGGAGGCAATCCATTAAGGGCTCCAGCAACCAAGAAGAGGAGGGGCCAA	31	54
2605	A_24_P38143	AHI1	GCCCAGATGTATACCCAGTGTGAAATATCTTCTAATAAAAATATATTTGGCTCTTATCCC	31	55
2606	A_23_P207014	RAD51C	GCTTCATAATCACCTTCTGTTCAGCACTAGATGATATTCTTGGGGGTGGAGTGCCCTTAA	31	56
2608	A_24_P62521	PSEN2	CACGGACAGGAAGCACAGCAGGTTTATCCAGATGAACTGAGAAGGTCAGATTAGGGCGGG	31	58
2609	A_23_P352389	C17orf46	AAAGAGAATCCATTATTGGTGAAAATCCATTTTAAGCTGTCAGCCCCCACAATCCCAGAG	31	59
2610	A_23_P69720	ANXA5	GTGCTTAACACATTGCCTTATTCATACTAGCATGCTCATGACCAACACATACACGTCATA	31	60
2611	A_23_P166884	GNAT1	TGATGCACATGGCAGACACTATCGAGGAGGGCACGATGCCCAAGGAGATGTCGGACATCA	31	61
2612	A_23_P204941	GJB2	GTCATAGCACCTAACAACATTGTAGCCTCAATCGAGTGAGACAGACTAGAAGTTCCTAGT	31	62
2613	A_23_P501007	EFEMP1	AGGCAGCCATCATAACCATTGAATAGCATGCAAGGGTAAGAATGAGTTTTTAACTGCTTT	31	63
2614	A_24_P923591	PPIL2	TACAGTGAGCTGTAAAAATAGACAACAAGAACACGGAAACTATGGTAGACGAATGGGCTG	31	64
2615	A_23_P130974	KIAA1683	GCTCCCTGCAGTGGGGACTTCGTGGGAGGCACTCATGGCTCTCTGGGTCTAATGAATAAA	31	65
2618	A_23_P207596	NF1	TTTCCCCCCATGTTGTAATGCTGCACTTCCTGTTTTATAATGAACCCATCCGGTTTGCCA	31	68
2619	A_23_P145541	FIG4	ACTTTATGCCTAAGACCGTTGGAATTGATCCAAGTCCATTTACTGTGCGTAAACCAGATG	31	69
2620	A_23_P343927	HIST2H2AB	ACTAGCCGTGAGGAATGACGAAGAGCTCAACAAGTTACTCGGGGGTGTCACCATTGCCCA	31	70
2622	A_23_P163161	C14orf124	CTGAGGCCTGTTCCTCACAGGCTTCCAGGTTAGGCACTGTGAATAGGCTCAGCTCCTCTA	31	72
2624	NKI_NM_006101	NDC80	CTCTGAAAGAAGAAGTTCAAAAGCTGGATGATCTTTACCAACAAAAAATTAAGGAAGCAG	31	74
2625	A_23_P218863	PBRM1	AACCTGTTACATTGAAAAACATTGAAGTTCGTCTTGAAGAAAGCATTAAGGTATGCATGG	31	75
2626	A_23_P102471	MSH2	AACCCTTTTTCCATAGTGTTAACTGTCAGTGCCCATGGGCTATCAACTTAATAAGATATT	31	76
2627	A_23_P54469	ISL2	GTTCCAGAACAAGCGCTGCAAGGACAAGAAGAAATCCATTCTCATGAAGCAGCTGCAGCA	31	77
2628	A_32_P216734	LOC389517	ATCAGGAAGGAGGAGAGGAACCATTTGTGCAGATCATCTAGAAGAACCTGGACCATTCTT	31	78
2629	A_24_P400324	THSD7A	CATGAAGACATTTGCAAGTTCTTGTATCCTGAAGAGAGTAAAGTTCAGTTTGGATGGCAG	31	79
2631	A_23_P71148	BLVRA	AGGTGATGTAGCACTTCCAAGATGGCACCAGCATTTGGTTCTTCTCAAGAGTTGACCATT	31	81
2632	A_23_P31938	ZNF658B	GACAAAAGGGGGAAATGCTCTGATCTTAATGAATATGGGACATCCTGTGACAAAACCACC	31	82
2633	NM_145165_1_1835	CHURC1	AAACAATGAGGTGGCTTCAATTAGTGCTCATTCTGAGACCTAAATTTAAAGGGTCAGGCA	31	83
2637	A_24_P83102	IGLL1	TCCAAGCCAACAAGGCTACACTGGTGTGTCTCATGAATGACTTTTATCCGGGAATCTTGA	32	2
2639	A_23_P32499	STAB1	TTTGGCTTCTCTGCCTTCCAGGCGGAAGATGATGCTGACGACGACTTCTCACCGTGGCAA	32	4
2641	A_23_P27107	TM4SF5	CTCCTGCCTGGAGATAGTACTGTGTGGGATCCAGCTGGTGAACGCGACCATTGGTGTCTT	32	6
2642	A_23_P107086	TSR1	AGTACGTTACATGTTCTTCAACAGAGAGGATGTGCTGTGGTTTAAACCAGTGGAACTGAG	32	7
2643	A_23_P61438	SAMD13	CTTGGACGGAATTGCCAACACCCTTTTTTATAGAGGGTTCTCCACTTGACCTTATTAAGG	32	8
2644	A_24_P10731	MADCAM1	AGGACGACACCCACCCACCAGCTTCTCTGAGGCTTCTGCCCCAGGTGTCGGCCTGGGCTG	32	9
2646	A_23_P132948	ELF2	GAGGGGTTGGGATGGGTAATCTCATTGTTACATATAGCAATTTTTGATGCATTTTATATG	32	11
2647	D80001_1_4907	RRP1B	TTTACGATCAAATTGTACTAGTGTCTGCAGGGTTTGTCAGTACTCGTCAAAGCCAAGTCC	32	12
2650	A_23_P105890	LOC387911	ATGACACAACTTTCACAGGGTTCCTTCTGTTCAGCAGCCAGTGACAGAGGAGAGTTTATA	32	15
2651	A_23_P206079	ISG20L1	TTACCACTTCTGGCCTGGCTCCAGAACTTTGTTCTAGATTCCTTAAAAGTCGGTAGCTGA	32	16
2652	A_23_P201179	PHTF1	TGTTGTGGTAACACCAAAGACAATTTTGATAGTTTAGCTTCAGTACTGTGACAGTTATGT	32	17
2653	A_32_P163089	OCC-1	TATGGTGTCCAGTCAAACAAAGACGGTTCGGAAAAATTAGAAGAAAATAACATCATGACT	32	18
2654	A_23_P44158	CD96	CATCTTGGAAGCAGATCCTCCAGCCTCCAGTCAAGTCTTCAGATAATTGCAACTTCAGTT	32	19
2655	A_24_P4272	RAB14	GGCTGCCAAGAAAATCTATCAGAACATTCAGGATGGAAGCTTGGATCTGAATGCTGCTGA	32	20
2657	A_32_P181020	DOM3Z	CTTCCTTAGCTTTGCCCAGAGCACGGTTGTCCAGGATGACCCCAGGCTCGTTCATCTCTT	32	22
2658	AK001469_1_3192	GNPNAT1	AGCTGTTCTGTGGATGACCTACCCTTTCCTTTAAACACGATTCTCTCACTTCCAACTCCA	32	23
2659	A_23_P208551	LPHN1	TCGGCTATCTGGGGAGCAGATTTTGGGTCTGGATCTCCCTGGGGAGTGGGTCCTGGGCTT	32	24
2660	NM_003222_2_2701	TFAP2C	AATTGAACTCTCTGCCTGTAAATGTTCCCCAAATAATTGTTGTGTGTATGATACGTGTAT	32	25
2661	A_23_P3212	DTWD1	GCCATTTACTACTTTCTGGTAGACTACCATACTGATATATTAAAAGAGAAATACAGAGGG	32	26
2664	A_23_P113572	CD19	TACATGCCAGTGACACTTCCAGTCCCCTTTGTATTCCTTAAATAAACTCAATGAGCTCTT	32	29
2665	A_24_P11900	MYH15	ATATGCTGGTACATGCTTTAAACATGGAGGTAACCCCACACGAGACATTCAGTGACAGGT	32	30
2667	A_23_P118122	RGS11	GGGCTGGCTCACATCCAGTCACTCCCAACAGCGTCCAGCACACAAATAAAAGACCCTTGG	32	32
2668	A_23_P44586	COX5A	GCAGACGGTTAAATGATTTTGCTAGTCTAGTTCGAATCCTAGAGGTTGTTAAGGACAAAG	32	33
2669	A_24_P83678	C6orf167	GCAGGAATATAGCACAAAGGGAAGCCTATAGCAAACTTTTGTCTCACCTTGGACAGATGG	32	34
2670	A_24_P317907	SORBS1	TCCTGGTCTTTAGATGCAAACCATTAATAACACTATCTTATCTCATAGTTTTTTCAGGGG	32	35
2671	NM_001074_1_1590	UGT2B7	GGAAAAAATGATTAGTTATATCTGAGATTTGAAGCTGGAAAACCTGATAGGTGAGACTAC	32	36
2674	A_23_P318840	UTRN	CACGACACCAGCACGGATCTCACGGAGGTCATGGAGCAGATTCACAGCACGTTTCCATCT	32	39
2675	NKI_Contig50106_RC	KIF21A	AAATATACTATGTTTGCGAACCTTGGTAGCTATGATGAGAGCTATTATCATCTGTGGTGG	32	40
2676	A_23_P217850	MACF1	GCTCCTGTTTTTTAGCTGCTGTTCTTCAGCTCCGACCATGTTGCTGTGTGATTATCTCAA	32	41
2677	NM_004615_2_1471	TSPAN7	GTGCATCTTTGCCTCTCAGTTGAAACCTGTATAACCCTGTTACAAAGCTGTGTTGTTGCT	32	42
2678	A_23_P53276	TIMELESS	CATTCCTGCATTTGAGATAGGGTTGGAATATAGTACTCTAGATGATGAATGTGTTTGCTT	32	43
2680	A_23_P95053	ARFIP1	TTAAAGTATTGCACAATCAGCTGGTCCTTTTCCACAATGCCATTGCCGCTTACTTTGCTG	32	45
2681	A_23_P72068	GMDS	CTATTGGATTGTGGTGAACTTCCGTGAGGCGTATAATCTCTTTGCAGTGAACGGCATTCT	32	46
2682	A_23_P114144	CCDC22	ACGTTTGCGGTGACTGATGAGCTTGTGTTCAAGGATGCCAAGAAGGACGATGCTGTTCGG	32	47
2683	A_24_P380567	CALN1	GACATGCAAAGGATAACTCTGGAAGAGTTGAAGCACATTCTCTATCATGCCTTCCGAGAC	32	48
2685	A_23_P103803	FCRL3	AAGAGCATGAGGAACTTACAGTCCTCTATTCAGAACTGAAGAAGACACACCCAGACGACT	32	50
2687	A_23_P145089	HSP90AB1	CTTAGATAAGAAGGTTGAGAAGGTGACAATCTCCAATAGACTTGTGTCTTCACCTTGCTG	32	52
2688	A_24_P29733	PFTK1	TGTGTATATGACAGCCAGTATAATCAATACCCTAGGTTATGCGTCTATATGATACTCATC	32	53
2689	NM_014430_1_2160	CIDEB	CTGTCCCTAAACTCCCCAGCATACTGATGACAGCCCTCTCTGACTTTACCTTGAGATCTG	32	54
2690	A_23_P259930	TBL1X	ATCCTTCGACAAGTGCGTCCATATCTGGAATACTCAGAGTGGAAATCTTGTCCACAGCTA	32	55
2691	A_23_P82886	DEFA6	ACTGTCATGGGTATTAACCACAGATTCTGCTGCCTCTGAGGGATGAGAACAGAGAGAAAT	32	56
2692	A_23_P4144	COASY	ACTGCTGTCATCCCAGAGACTGAGGCTGTAAGACGCATTGTGGAGAGGGATGGCCTCAGT	32	57
2693	A_23_P214696	MAPK14	GGGAAGGCCTTTTCACGGGAACTCTCCAAATATTATTCAAGTGCCTCTTGTTGCAGAGAT	32	58
2694	A_23_P152206	CTCF	TTTTTGCTTTTGCTTTTCCCTGACTCCCTTTGCTTGGAGTCAGCTGCACACCAGTAGTAT	32	59
2695	A_23_P64372	TCN1	CCAGAAAATGAATGATACTATATTTGGTTTCACAATGGAGGAGCGCTCATGGGGGCCCTA	32	60
2698	A_24_P156566	FAM127A	ATCGCATCCCACCGACAGACTGCTGCTCCTAGTGATCTGGACTCACCTCGGAGGTATCTG	32	63
2701	A_32_P122703	PGM2L1	CCAGTGGAGGCAAGTCCTTGAGCTACACACACTGGCTGTAGTGCAAGATATATAAACATA	32	66
2703	A_24_P175909	MARS	GGCTCATAGAAAGTCACTTTAATAGATAGGGACAGTAATAAATAAATGTACAATCTCTAT	32	68
2704	A_23_P165280	POLR2E	AGGAGGAGGTGACAGAGCTGCTGGCCCGATATAAGCTCCGAGAGAACCAGCTGCCCAGGA	32	69
2705	A_23_P22422	PNMA3	TCTCTGTGTTGTGATTCCCTTCTCTTCAACGTTTTCAGTACGTGTTTCTCTTCAATAAAC	32	70
2706	A_23_P42507	PPIL4	ACAAGAAGAAAACCCATCACTGTTCTGAAGAGAAAGAAGATGAGGACTACATGCCAATCA	32	71
2707	A_23_P432591	CCDC125	AAAGTTAGCTACATGCTTGCTCGGGCATTGGAAGACAAAGACACTGCTTCAAACGAGAAT	32	72
2708	A_23_P109235	RALY	TCAAGTTAAAGAGCAGTGAGCTGCAGGCCATCAAGACGGAGCTGACACAGATCAAGTCCA	32	73
2710	A_23_P160466	SLC19A2	CTTGGTATGTGGCCATATTTATAGAATGCTGAACTCAATGTGCAAGTTGTACTGTATGCA	32	75
2711	A_32_P118397	LOC253012	GTTCTCATGCTGACGGGGAGAACGAAAGTGACAGGGGTTTCCTCATAAGTTTTGTATGAA	32	76
2712	A_23_P6263	MX2	TCTGGGTCAAATTCTTCTTTTGTATGTCCAGTCTCCTGCACAGCACCTGCAGCATTGTAA	32	77
2713	A_24_P374154	SF3A1	AGAAGCTACAGTATGAGGGTATCTTCATCAAAGATTCCAACTCACTGGCTTACTACAACA	32	78
2714	A_24_P144465	GPSM3	CAGACTGAACTCCTTCTGGACCTGGTGGCTGAAGCCCAGTCCCGCCGCCTGGAGGAGCAG	32	79
2718	A_24_P275828	PERLD1	GAGGGAGCTCCAGAAACTTTCCATCCCAAAGGCAGTCTCCGTGGTTGAAGCAGACTGGAT	32	83
2722	A_24_P91310	PSMC4	GTTCAGAGGATCCTGCTGGAGCTGCTGAATCAGATGGATGGATTTGATCAGAATGTCAAT	33	2
2723	A_23_P141306	GLP2R	AGATCCTCTTCTCTTTCATCACTGATGATCAAGTTGAAGGATTTGCAAAACTTATACGAC	33	3
2724	A_23_P103648	ARTN	AGCCTAAAAGACACCAGAGACCTCAGCTATGGAGCCCTTCGGACCCACTTCTCACAGACT	33	4
2725	A_23_P59163	CREBL1	TCTACCTCAATCATCCCTGACCTCTGCCATTCACACTGACTTAGAACGGGGGGAGGGGGT	33	5
2726	NM_030781_2_4585	COLEC12	AACTCCTAGGGTTTCCTGTCAGATTTAATTCTACCCAGTGGCAAAGAATTTTTTCAATTG	33	6
2727	A_24_P405981	TTC33	CAACAGGTAAACATTTGTTCAGGATATTTAAAAGGTCTGCTGAGTTGGAATTGTGACAGA	33	7
2728	NM_012101_2_2683	TRIM29	TTTGCCTACAGAATTTCATTCAGTCTACACTTTGGCATTCTCTCTGGCGATGGAGTGTGG	33	8
2731	A_24_P410610	DPYD	TCAAATTAAGTGCCCGTCAACCTAGATTTTTAGTTAATGACTTACTGATCTGGTTTTGTC	33	11
2732	A_24_P208721	KLHL18	TGGTGCGTTGCTGCCACAAATGCAGGGACCTGGTAGACGAAGCAAAGGACTACCACCTCA	33	12
2734	A_23_P123610	JAK2	ATCATGACAGAATGCTGGAACAATAATGTAAATCAACGCCCCTCCTTTAGGGATCTAGCT	33	14
2735	A_23_P44942	CCDC15	ATGTCCCTGGGGGTAATTCAACTCTTCGAGTCGCAATTCATAATTTTGCTTCTGCACACA	33	15
2736	A_23_P72680	IFT81	AGAAAGGCCATTAGGGAACAGTATACCAAAAATACTGCTGAACAAGAAAACCTTGGAAAG	33	16
2737	A_23_P5813	SOCS5	GTGTTAGTATCTGTCAGATGCTACCTGCTGTTACTTATTCAGATAAACATGGTGCCTATT	33	17
2738	NKI_NM_013296	GPSM2	AATGCTTTGTTGGAGTTTAAAAATTCAGGGAAAAAATCGGCAGACCATTAGTTACTATGG	33	18
2739	A_23_P136012	FBXO8	CTTGCAACCCTGATTTAATGCGAGAACTTGGCCTTAGTCCTGATGCTGTCTATGTACTGT	33	19
2740	A_23_P147388	KIF13B	ACCACCTGTAATTTTGTACCATATGTGTCTTTCCATCAAATGACCAACAGCTTCTCAATA	33	20
2741	A_23_P151043	PYROXD1	CATTGTCAGTGCTACAGGAGTTACACCAAATGTAGAACCTTTTCTCCATGGTAACAGTTT	33	21
2742	NM_002501_1_691	NFIX	TCCGGGGTCTGGAATGTGACGGAGCTGGTGAGAGTATCACAGACTCCTGTTGCAACAGCA	33	22
2743	A_24_P390060	IQCD	TATCTTCCCAGAGACCAGGCCAGGAAGGCCCGAGATGGAGAGCACTAAATTCACGGCTTT	33	23
2745	A_23_P207493	CROP	GAAAGGAAGTACCAATTAGTTGATTTGTTGGTGGCATTCCCCTTTTGGGAAAGCAATGTA	33	25
2746	A_23_P91254	ZNF334	CTTCTGTCAGAAGTTCTCCTTTGTTGAACATCAGCGAACTCACACTGGGGAGAAACCATA	33	26
2747	A_23_P127305	CCDC3	TCACACGGCCAAGCTTCTGCCACCACTTCATTAGCTGTATTCTCCATAGTATGGTGAAAT	33	27
2748	A_23_P348636	FOXJ1	TAGCTGTAGCTGAGGCTTAACTGGGAGGGATGCCGAGCTTGCTGGAACTACTGGGACCAA	33	28
2749	A_23_P97271	SCAMP3	TAGTGCTCCCAATCCTATGGCCATGACTGCTGAACCTGACAGGCGTGTGGGGAGTTCACT	33	29
2750	A_23_P208937	TLE6	ACATGGTGGGGCAAAAAGACAGCGTCATCCTGAGCGTCAAGTTCTCCCCCTTTGGCCAGT	33	30
2751	A_23_P137909	HIST3H3	ACCAACCTGTGTGTCATCCATGCCAAACGGGTCACCATCATGCCTAAGGACATCCAGCTG	33	31
2753	A_23_P46604	NPAL3	TGGAGATCATTCTGTTCTGCTTGCTGCTCTACTTCTACAAGGAGAAGAACGCCAACAACA	33	33
2754	A_23_P54460	SPRED1	AAATCTTTGTTTCCAGGAATTAGCTAACTTGGATTTGTGGAAGCTTTTGGCAAGCAATAT	33	34
2755	A_23_P82420	STX1A	CCCCTTCACCAAAGGTCTTGGTACAACCAGCTGCCCATTTTGTGAAATTTTTATGTAGAA	33	35
2757	A_23_P83134	GAS1	GGATTAAGGGTCCAAAAATGCTGATCTAAGGGGTTGCCATGGTGTTGAACAATGCAACTT	33	37
2758	NM_006534_1_6695	NCOA3	ATCTGACCCTTCTTTAAGTTATGTGTGTGGGGAGAAATAGAATGGTGCTCTTATGTCGAC	33	38
2759	A_23_P378968	PTP4A2	TACCTGGAAATGTGAATCTGGAATATTACCTGTGTCATCAAAGTAGTGATGGATTCAGTA	33	39
2760	A_32_P29118	SEMA3D	TGTGTCAGATGCCCTAGTTAATCATGTAATTTAATTCTGGTATTGTGAGTGGTTAGCAAT	33	40
2761	A_23_P201655	MYCBP	GAGGAGAAGCGTGCTGAATAGGATTCTTCTCAGTTTGAAAGACAATGAAAAATGGTTTTG	33	41
2762	NM_000223_1_1438	KRT12	ACAGTTGTGCAGGAGATGGTGAATGGTGAGGTGGTCTCATCTCAAGTTCAGGAAATTGAA	33	42
2764	A_23_P202773	DKFZP566E164	AGACCCAAGCCTGACCCCATCCGAGTGGAATTTGAGTCCTAAAGAAATAAAAGAGTCGAT	33	44
2766	A_23_P52425	NKX2-3	TCGCAGGTACAAGTGCAAGAGACAGCGGCAGGACAAGTCTCTGGAGCTTGGCGCACACGC	33	46
2768	A_23_P168008	HIST1H2AI	TGGATTAGTTTGCAGCAACTCAATCCCAAAGGAACCAAAGGCTCTTTTCAGAGCCACCTA	33	48
2769	A_23_P154667	FKBP1A	TCCCCTTAAACCCTCTGCCTTTGAAAGTAGATCATGTTCACTGCAATGCTGGACACTACA	33	49
2771	A_23_P146551	MOBKL2B	AGACAGGGAGTCGTGGCTGTCTCTACATAATACTAACATTTCAGTGAAAAAAGTACAGTT	33	51
2772	A_23_P61361	SLC4A5	CGTTCGAAGGCTTCTGGATTTCATCTTTTCCCAGCACGACCTGGCCTGGATTGACAACAT	33	52
2773	A_23_P83931	NET1	TCTTTGAAAGGGGGGAGGAGGAGTAAAAGCCCGATTATAATGGTGATCAATTCAAGTCAG	33	53
2775	A_24_P103363	C5orf21	AGTACTAAATCCCAATGAAAACTATATTGAAGTAGAAAAGCCGAAGATACACGTACAGTC	33	55
2776	A_23_P95080	CTNND1	ATAAGAAACCTGATCGGGAAGAAATTCAGATGAGCAATATGGGATCAAACACAAAATCAC	33	56
2777	BM827403_1_76	SSB	GCTTCTGTGGGCCGGAACCTTAAAGATAGCCGCAATGGCTGAAAATGGTGATAATGAAAA	33	57
2778	A_24_P92472	CFI	AGTTAAAAACAGAATGCACATTCGAAGGAAACGAATTGTGGGAGGAAAGCGAGCACAACT	33	58
2779	A_23_P111260	NT5E	TTCTTTGCACCAAGTGTCGAGTGCCCAGTTATGACCCTCTCAAAATGGACGAGGTATATA	33	59
2780	A_23_P26173	TMED3	AGGGTGGAGGCAGAACGATGCTGCTGTGGTAGCCCTTTGCCTTTCATGCCCATGCTTGAT	33	60
2781	A_23_P38041	NAGPA	CTGCCTTCCTGGCTGTGACACGGGACCCCTTTTCTACAGACCTCATCACTGGATTTGCCA	33	61
2782	A_23_P73708	ZNF75	CCCAGTCATCTAAATTTTTCAGGTATCAAGTGCTCAACAGACATATGATAGTCAAGGCTC	33	62
2784	A_23_P215980	KIAA1429	AAATGGAATCTTGCCGTTATTCAGCTTTTTTCTGCTGAAGGAATGGACACGTTTATTCGA	33	64
2785	A_23_P1638	RBM4B	CTTCTGTTAGCTCTGGACTCTTAACACTTAAGTTACTCTTCTGAAATTGCTAGGACCATT	33	65
2786	A_23_P78685	FARSA	CCTGGAGCGCCCAACGATGATCAAATATGGCATCAACAATATCCGGGAGCTGGTGGGCCA	33	66
2787	A_23_P425066	CRYBB2	TCTATGAAAACCCCAACTTCACCGGGAAGAAGATGGAAATCATAGATGACGATGTACCCA	33	67
2788	A_23_P24898	OR51D1	TCAATGTGGTTTATGGACTCTTCATCATCCTCTCAGTCATGGGTGTGGACTCTCTCTTCA	33	68
2790	A_23_P11032	SLC9A7	CGACCTGACATTGACCTACGGGGACAGCACAGTGACTGCAAATGGCTCCTCAAGTTCGCA	33	70
2791	A_24_P80338	NEK4	TAAATACAAGTCTTGAATAGTACATTTTCACTTCTGTATTCGAGGGACTCTAAAAATAAA	33	71
2792	A_24_P36890	RAP1GAP	TGAGCATCCCTCTGGACTCAGAGGGAACAAGGTGGGAGAGAGAGTTTGAGACAGCTCCGT	33	72
2793	A_23_P48487	SLC8A3	TGTTTTCGTGGCATTTGGCACCTCTGTCCCAGATACGTTTGCCAGCAAAGCTGCTGCCCT	33	73
2794	A_23_P67589	C19orf60	TCTCCAGGACCTTAGGTTTGATGCGGAATCTGCCGAGTGATGGCGGCTCCCCAGGGATGC	33	74
2795	A_23_P68843	MYO18B	AGACGGTTCACAGCGTTCAAGCATCCACTTTGAAACGGAAGAGGCTAACCGTTCCTTTCT	33	75
2796	A_23_P92424	UTP3	GAGGCCAGGTTCGTGAAGTTCGTAAAGAAGAGCAACGTTATAGTGGTGAATTATCTGGCA	33	76
2799	A_23_P104145	ZMYM4	TAGTCCCCACTATACGAATTTTATGGTTTGTATAAACACTAACATTTTCCCCTTCTGTAG	33	79
2800	NM_003683_2_2429	RRP1	TGGCCTTGTGCAGACCCTGGACTGCATCCGGTTCCCCAAAGCCCTGCTGCATTCGAGTGT	33	80
2801	A_23_P76402	TCTN1	GCTTTGGTTATAGAAGTGAAGTGGACTAAATACGGATCCCTGCTGAATCCACAGGCCAAA	33	81
2802	A_23_P67582	MAP1S	CCCTGTCCAGAAAGTCCTCAACCCCCAAGACTGCCACTCGAGGCCCGTCGGGGTCAGCCA	33	82
2803	A_23_P42163	RPL7L1	GATTGACGGCGTGAGTTTACTGGTGCAGAGAACCATTGCAAGACTTCGCCTAAAGAAAAT	33	83
2806	A_23_P62276	NKAP	TGAAGAACCATCAGATTTAATTGGCCCAGAGGCTCCAAAAACACTTACCTCTCAAGATGA	34	1
2807	A_23_P254159	GABRP	CTTGCATGCCATAGGTCTTCAACAGGACAAGATAATGATGTAAATGGTATTTTAGGCCAA	34	2
2808	A_23_P29177	CRYBB3	GGCCTCTGAATATTGATAGTCCACATCACAAGCTGCATCTGTTTGAGAACCCAGCTTTCA	34	3
2809	A_24_P259276	ZDHHC24	ACTCAGTAAGGAAGTCGGGTTGGACCTTAACATCTGCATTGGACAACTCCACCCCTTCCT	34	4
2810	A_23_P98002	CYP2E1	TGCCATTTTGCAGCATTTTAATTTGAAGCCTCTCGTTGACCCAAAGGATATCGACCTCAG	34	5
2811	A_24_P196038	ITFG2	ATGGCTCACCTGTTCCTGCCAGGGAATGCTGACTTGCGTTGGGGTTGGAGACGTGTGTAA	34	6
2812	A_23_P213728	CAMLG	TGTGTCTACTTTTTCACTTTTATCTTTTGTCATGAACTGCTTGATTATTGGGGCTCTGAA	34	7
2813	A_23_P336663	SLC7A13	TGGCTTGGTTTGAGAAGATGACTTGCTATTTACAATTACTATTTAATATTTGCCTCCCTG	34	8
2814	A_23_P41049	LZTFL1	ACACACCTCTCTACTGAGTGCTCCAGAGTCTTAGCTCACATGCACTGAGAATTCTTTACA	34	9
2816	A_23_P259573	TAPBP	GCTGCTGTCTACCTGTCCACCTGCAAGGATTCAAAGAAGAAAGCAGAGTGAGGGCACTCA	34	11
2817	A_24_P911860	DUSP19	ATGAGACTGATGTATAGGTTCTCTCTATGGTCAGTATCACTGGATAAGCCTTCTCCTTTC	34	12
2819	NM_138799_1_1712	MBOAT2	CAATCTGGATGATAGAGAGAAATTAACTTTTCCAAATGAATGTCTTGCCTTAAACCCTCT	34	14
2820	NM_016524_1_1208	SYT17	ACTGGAAAATGCCAGCCTAGTGTTTACAGTTTTCGGCCACAACATGAAGAGCAGCAATGA	34	15
2821	A_23_P88021	GPR180	TTAGCAGGGATCCTCCTAATTGTTCTAAGAATTTGCCTAGCATTGTCATTAGGCTGTGGA	34	16
2822	A_23_P121459	THPO	CCTGGCAGTTGAACAGAGGGAGAGACTAACCTTGAGTCAGAAAACAGAGAAAGGGTAATT	34	17
2823	A_23_P500886	CLDN15	CAGGGTCCTGCATCCCACCATGTCGATGGCTGTGGAAACCTTTGGCTTCTTCATGGCAAC	34	18
2824	A_23_P158880	STARD5	CTTTATGTGCCCATCACTCTCAGAGACCACGTTTCCCTGACTGTCATAGAGAATCATCAT	34	19
2825	A_23_P88703	TP53BP1	CAGCCTCTGTGAAGCAGCACCATTCAAGTGCCCATAACAAAGATATTGCTTTAGGGGTAT	34	20
2826	A_24_P337397	ANKRA2	AACACCTCTGCTTTATGCTGTACATGGAAATCATGTGAAATGTGTAAAGATGCTCTTAGA	34	21
2828	A_23_P63696	MRPL43	CTCATTTTTATGCAAGTGGCATCCCTAAAACCTGAGATGAGGAAGACTTCAAGGGTTTTA	34	23
2829	A_23_P125408	DOHH	CTAAACCGGGTGTGTGTAAATCGGTGTCATCGCTTGTGTCTTGCTGGGCGCACGGTTGCT	34	24
2831	A_23_P112289	TMOD1	GGGCAAATGGCTTATGTGAGGTAAGACACTAGAGGGATAAATTTCCAGATCAACATGGCT	34	26
2832	A_32_P104746	ZFYVE28	TTTTGGAGATGACACACCTACTGCTTCTTTTCTAGGATAAATCTAATTACTGTTTACTGG	34	27
2833	A_23_P211445	LIMK2	TGCCTCTTCTAAGTGTCTATGAGCTTGCACCATATTTAATAAATTGGGAATGGGTTTGGG	34	28
2834	NM_030974_1_683	SHARPIN	GAGGCAGATCTTCCTAGGAGCCCTGGAAACTTGACGGAGAGAGAAGAGCTGGCAGGGAGC	34	29
2835	A_23_P161194	VIM	CCAGATGCGTGAAATGGAAGAGAACTTTGCCGTTGAAGCTGCTAACTACCAAGACACTAT	34	30
2836	A_24_P143440	DYNLRB1	ACACTGAAGCGACTGCAGAGCCAGAAGGGAGTGCAGGGAATCATCGTCGTGAACACAGAA	34	31
2837	A_23_P16415	LRP3	CCCAGGACCCGCACCCCCAGGTCTCCACTGCCAGCAGCACCCTGGGCCCCCACTCGCCAG	34	32
2839	A_23_P369966	APOBEC3D	TACAAATTCGATGACAATTATGCATCCCTGCACCGCACGCTAAAGGAGATTCTCAGGTGA	34	34
2840	A_23_P84620	DTL	CATGTTTTCACCAAGCAATCTGCTATGTCAGCCAACCCAACATCACTTTCTACAGGAGGT	34	35
2842	NKI_AB033043	KIAA1217	TTTTTGTACCTTGTCACTATAACTACTTCCTAGTCAAAGAACGAAATGTAACTGTTACCG	34	37
2843	A_23_P160940	ABCA4	TGCAGCAGAAAACAAACACACGAGGAGCATGCAGCGAATTCAGAAAGAGGTCTTTCAGAA	34	38
2844	A_32_P4262	C20orf26	TTTACAAATCCCAGGCATGTTCCTGTGCAGAATAATCCATTTCAGCAATAAAATGAGATC	34	39
2847	A_23_P338916	PHLDA1	CGGTCAAGCTCAAGGAACTGCACTTCTCCAACATGAAGACCGTGGACTGTGTGGAGCGCA	34	42
2848	A_23_P18447	PPARGC1A	AATCACTGTAGTCTAAGACCTGATCTATAGATGACCTAGAATAGCCATGTACTATAATGT	34	43
2849	A_23_P88753	C16orf42	GGAGATCGATCCCTTCGATGTGGATTCAGGGAGAGAGTTTGGAAACCCCAACAGGCCTGT	34	44
2850	A_23_P88600	MEIS2	CAGATCTGCTGTGGAATTGGTATTGTATGTCCATGAATTCTTCTTTTCTCAGCACGTGTT	34	45
2852	A_23_P213959	PPARGC1B	ACAAGAAATAGGAGAGGCGAGAAGTACGGCTTCATCACCTACCGGTGTTCTGAGCACGCG	34	47
2853	A_23_P149150	PDE4DIP	CTAACCACATCAAGAATGCCTCAGATCAGTGACCCAAGGACCTTCCAGAATGGATGAAAT	34	48
2855	A_23_P97283	PAQR6	TGAGTCTGTCCTGGTCATAACTGTGTGCTCAAGGTGTCCAGGCTTTTGGGGGTGGGCCTA	34	50
2856	A_23_P83659	XPNPEP2	GCCGGAACCCGTCACTATTCTAGACTTCCCTGGCATTCGAGGAGCCCTTTGAACTTTCCA	34	51
2857	NM_000017_1_1396	ACADS	TGCCACCCAGATCAGATCACATGGGAATGAGGCCCTCCGACCATTGGCAGCTCCGCCTCT	34	52
2858	A_23_P99292	RAD51AP1	GGTTGGGAGAATCACAGCTTTACAAGGGTGTTTATATTTGATTTGTGTTTATATTTGAGG	34	53
2860	A_23_P123672	TDRD7	AAATCTTAACTCTGCTACATGGCTCTGACTGCTGTGGGGGATTGAAAAGAATATGCTTAT	34	55
2861	NM_144579_1_3392	SFXN5	GCTTTGTCTCCCGGATGATTTCCGTCATGCTCCCAAATGCAGCTTCAGGTGAGCCAAGGG	34	56
2863	A_23_P207299	LOC51136	CCAAAACAGCAATTTGAAATTAGAACTAGTGGTTTTAGAGAACTCAGGTATTCTTTCCTG	34	58
2864	A_23_P165828	ALS2CR8	TTTACAACTCTGGTGACTTCTGATGTCTTAGAAAGGAAGGTGAATATAGTCAAAGCGTGG	34	59
2865	A_23_P38181	GGA3	CAGGTTTCACTGCTTCATTAGAAGAGGACAAGTCAAAAGTGAATCATTTTTCACTACTTA	34	60
2866	A_23_P206324	HSDL1	AACTTCATGTGAAAATATGGTCAGGTAGTTATATGTAAGGTTACGTGGTCCAGTAATGTC	34	61
2867	A_23_P35252	C8B	TTGGGGGCATTTATGAATACACCCTCGTTATGAACAAAGAGGCCATGGAGAGAGGAGATT	34	62
2868	A_23_P144126	FETUB	CTAGTGAAGGACGCCTTTTTGACTCTTCTTGGTCTCAGCATGTTGACTGGGATTGGAAAT	34	63
2869	A_23_P423891	SLC25A16	TTTGTTATCTCTCTTCTCACAATTATGCTCCACTGGATAATAGGAAAAACACTTCTTTCC	34	64
2871	A_23_P313728	FAM98A	AGTTGTGAAGCTATAGTACATGTAGGCATTTAGTTAAGTATAGCAATTCAAACTGACCTG	34	66
2872	A_23_P326204	SGMS2	TCGACCTGAGGAGCAAAACAAAGGCATCAGCTCTTACACCAAAAGAGTTAACGCTGTAAC	34	67
2873	A_23_P102919	B3GALT5	GTTTGACATACACCTGGATTTTTGCATTTCAGGGGTCAGTATCCTATGACATGATGGGTG	34	68
2874	A_24_P397386	LIFR	GATTGGCCTGGATAGATAGACATCCTAGATTTAAGATAGTACCATCTTAAAAGTATGTTG	34	69
2875	A_23_P413585	FOXD2	ACGTTGAGACCCTGCTTGTCCAATATTATAATTTAAAGACATCTATTATCTGCTTTGTGC	34	70
2876	A_23_P35484	PNLIPRP1	CACCAAGATCACTGTGCAAAAGGGAGAAGAGAAGACAGTGTACAACTTCTGTAGCGAAGA	34	71
2878	A_23_P301497	XAGE5	GATGAATGCGGAGATAGTCCTGATGTCCAGGGGAAGATTCTGCCAAAATCAGAGCAATTT	34	73
2879	A_24_P251351	RAB1A	CAAAATAAGAACTATAGAGTTAGACGGGAAAACAATCAAGCTTCAAATATGGGACACAGC	34	74
2880	A_24_P83615	NLRP1	CTTCATTCCCGTCACCTCTGTGGTGTTGCTTTACCACCGCGTCCATCCTGAGGAAGTCAC	34	75
2881	A_23_P324419	C2orf57	CAGGCAGGTTCAAGACGCAAGGACAAGTCAGAGTCTAGTGGTTTTCCCAAGTCACCTCCT	34	76
2882	A_23_P7727	HAPLN1	GCTTCGTGGGTTTCCCAGATAAAAAGCATAAGCTGTATGGTGTCTACTGCTTCAGAGCAT	34	77
2883	A_23_P96590	GPRASP1	GAGCTGAAAACACATTTGTTGATATTTGTCTTGTCCACATTGTGATGTTCAGTATTTGAG	34	78
2884	A_23_P67960	G6PC2	AAATAACTACACACTGAGCTTCCGGTTGCTCTGTGCCTTGACCTCATTGACAATACTGCA	34	79
2885	A_23_P325690	ANKRD35	GACCTGAGAACCTGGACCCTGGAATCAGCATGGATGAGACCAGAGGAGGTATGGATGGAA	34	80
2886	A_23_P4662	BCL3	TACCAGATAACTGAGGAGGGGAGAGGTGGGCCGTAACGGGCACGGATCACGATGTAAATT	34	81
2888	A_23_P86587	NKX6-2	GACGACGAGAAGATCACGCGGCTGCTCAAGAAGCACAAACCCTCGAACTTGGCGCTGGTC	34	83
2889	A_32_P48559	FLJ25404	GTCTCCGCGCTTCTTAGACAGACCTGACTTCTTCGATTATCCGGACTCAGACCAAGCCAG	34	84
2892	A_23_P97562	CYP4A11	TAAACCGTCACAGCTGTAAATTGTGTGCTTAATGCAACATGCCCTTTCGACCCACCCATT	35	2
2894	A_23_P388932	C11orf76	ATCCAGGGCAAAAGAAAGGAGAGAAAAGCAAATGAAGTTTAGGAAAAATCCAGCTTCGGA	35	4
2895	A_23_P147665	OLFML1	GCTGAAGCTCTTCCCTCTTTTTCAAATGTCTATTGATATTCTCCCATTTTCACTGCCCAA	35	5
2897	A_23_P96317	SCML1	TTGGGCCAACTTCTAGAGGCACCAATGCCTTCTTAGTGTGGAATCATTTTTCTGCCCTTT	35	7
2899	A_23_P110445	APBB3	AGTAGGCTCTGGGTCCATGCCTAACTCTGTACCGTTTTATTCCTCAAGGCCTATAGCCTG	35	9
2900	A_23_P259941	STK35	CTCCTGAGTGCACTGAGTTGTATCCGAGAGGGTGGGAACAGCAGCATCCCCTAATTGCAG	35	10
2901	A_24_P145633	GPR37L1	AAGACCGAGGTGTCCTCTTCCATCTACTTCCACAAGCCCAGGGAGTCACCCCCACTCCTG	35	11
2904	A_23_P1519	PITPNM1	TGGAGAGAAGGTGGATGTCTACATCATGACGCAGCCGCTGTCGGGCAAGTGGATCCACTT	35	14
2906	A_24_P576506	SPRN	CACATCTCTCAGCCCCACTAATGCAGAATCCCACTACCCGTGAGCTAGAAGGTGCTCAGA	35	16
2908	A_24_P346604	UBE2W	GTCGATATCCTTTTGACTCTCCTCAGGTCATGTTTACTGGTGAAAATATTCCTGTTCATC	35	18
2909	A_24_P11791	KPNA4	GTATTTTTGCAGCATTCCTTGTCATCAGAAACATGGTTAAAGTTTAAAACTAGAAGCAGC	35	19
2910	A_23_P76198	AMHR2	CCAGAATGTGCTCATTCGGGAAGATGGATCGTGTGCCATTGGAGACCTGGGCCTTGCCTT	35	20
2912	A_24_P25234	MTL5	TATCTCGACATCTGCAATACTGATGATATACTGGAATCTCTACCAATTTATTTTTGGTGG	35	22
2913	A_23_P79108	ATP8B3	TCTAAAGACAAGGACTCCACATGCTTTTCTTTTTCTAATAAACCAGGGTCCATCTGACCC	35	23
2914	A_23_P377376	ACTR2	TACTGGCAGTAGGTTATAATTGGTGGTTTAAAAATAACATTGGAATACAGGACTTGTTGC	35	24
2915	A_23_P144236	PSMD2	CTGGAAGGTTTTGTTATCCTTCGGAAGAACCCCAATTATGATCTCTAAGTGACCACCAGG	35	25
2916	A_24_P393285	USP48	AGAAAAATTAGAAGGAGACAATCGCTATTTTTGCGAGAACTGTCAAAGCAAACAGAATGC	35	26
2917	A_23_P39814	CIR	CATGGCACAGACTTGTATAGAGGAGAAAAAATGTACAGAGAGCACCCAGGAGGTACACAT	35	27
2918	A_23_P152268	RNPS1	TCTGCGGAGTCATCACGCAGCCATGGTTGTGCCTGCCGTTCATGGTGGTCTTTCAGGTTA	35	28
2919	A_24_P291401	TMEM150	TGTGAGTGGGTGTGTGTCATCGATATCCTCATTTTCTATGGCACCTTCAGCTACGAGTTT	35	29
2920	NKI_NM_013262	MYLIP	CCAACGCACACCAGTCTTCTCAATCTGACTGTAATCTAATCTGTTGTGCTTTTGTTGGAC	35	30
2922	A_23_P35256	POLR3C	GGAGGCAATTTGAAACCAAAGAGAATAAGCGTCTACTAGAAAAATCTCAGAGGGTAGAAG	35	32
2923	A_23_P101573	SPACA4	ACGTTTGCTGTGACCAACAGGGAGGACAGGGCCTGGGACTGTTCTCCCAGATCCGCCACT	35	33
2925	NKI_NM_004603	STX1A	CCAAAGGTCTTGGTACAACCAGCTGCCCATTTTGTGAAATTTTTATGTAGAATAAACATT	35	35
2926	A_24_P943263	RASA4	TCCTGCATAGTCTATCTTTGTATATCTTTGAACTTTTCAAGAATAAAAAAGCTTAAAAAG	35	36
2927	A_32_P358887	SLC4A4	ATGGCTGGTACATATTCGTACGCATTACTTTTCAGAATCAATACGCACTTTCAGATATTC	35	37
2928	A_23_P254989	TRPC5	CACAAAGGTTTCCTCAGTTTAGACTCTAACATATGACCTGAAACAACTCTAGGTCTGAGT	35	38
2930	A_23_P40952	RAF1	TAAGGTAGCAGGCAGTCCAGCCCTGATGTGGAGACACATGGGATTTTGGAAATCAGCTTC	35	40
2932	A_23_P364792	CYorf15A	ACATCAAGACTCAAATTGCAGTGCCACAAGTAATAAACATTTATTGGAAGATGAAGAAGG	35	42
2933	A_23_P46588	IRF2BP2	TGACAGTTACCGTTCTATGTAGGCTGTGACTTGCGCTGCTTTTTTAGAGCACTTGGCAAA	35	43
2936	A_23_P3775	OGFOD1	GCTTGCCTGACAGTGTTCTTAAAACTGGTTGTCTTTTACTAGGACTCATAATGATTGTCC	35	46
2937	NKI_AL050090	MYRIP	AGTTATGCTTCCCTTCATGTTATATGCACATTGCCAAGAATTACTGTCAAGAGAAATGAT	35	47
2938	A_23_P432610	N4BP1	CCAGCCTGAGTCCTCGTCTCCTTTCCAGTGCTTCTGCCAGAAGCATCCCCATGATGTTGT	35	48
2939	A_23_P395609	FAM110B	TCAAAAGTGAACACACTTGGTAGCTGAACCATATCTGAGCAGCGTGATTCTGTTGTCTTG	35	49
2940	A_24_P40229	CRNKL1	AGGAAGTTTGACTAAATGCAGACAAATTTATGAAGAAGCTAACAAAACCATGCGAAACTG	35	50
2941	A_24_P283535	ARHGEF10	TCAGAGGACAGCACCATCTATGATCTCCTGAAGGATCCTGTCTCGCTGAGAAGCAAAGCA	35	51
2942	A_24_P63642	T	ATGCTGCAATCCCATGACAATTGGTCCAGCCTTGGAATGCCTGCCCATCCCAGCATGCTC	35	52
2943	A_24_P403244	PILRB	GCAAAGGGCACTCAGAATCATGGCACCTAAGTCTGGACACTGCCATCAGGGTTGCATTGG	35	53
2945	A_24_P217834	HIST1H3D	CTACCAGAAGTCGACCGAGCTGCTGATTCGCAAACTGCCATTCCAGCGTCTAGTCCGTGA	35	55
2946	A_23_P30927	HLA-DOA	GTCCAGTGTCCCCAGGTAATGATCCTTCTGAGAGAAATGACTTGTGGGAGACACCCTGCA	35	56
2947	A_23_P252193	ITGA9	AAATCTTCTCCAGATTTTTCGGAGGCCCCACTGATGCTGTTCTCTTCTTCATTCTATCAA	35	57
2948	A_23_P502609	PIGQ	ACTCCCTGAACCACACGGGGTTTATTTGCGGATGTTCCCTGGAGAGGTCGCTTTGTGAAG	35	58
2949	A_23_P71841	OR1L6	TGAATTTTCTATCAGAGACAAAGGTTATCTCCTATGTGGGCTGCCTGGCCCAGATGTACT	35	59
2950	A_24_P921155	C3orf17	TCTCACCAGCTACAGGAACTGCCTAGCACTTGGGTATGTACAACCTGGAAGAGGTGTGGG	35	60
2951	A_23_P33277	BMP1	TTCAAGTCCGACAACACCGTGTCCAAAAAGGGCTTCAAGGCCCACTTCTTCTCAGTCTTG	35	61
2952	A_23_P374902	CLDND2	CCGTGAAGAATGCGTGGAAGAACAACGTCTTCTTCTCTTGGTCCTATTTTTCTGGGTGGC	35	62
2954	A_24_P415839	LIG4	AAAGAAAAATTATCTTGAATGTAGTATTCAATGATTTTTTATGATCAAGGTGAAATAAAC	35	64
2955	A_23_P253661	FLJ13236	CTTTGCCCACGAATGGCATCCCAACAGAGTTAAAGAAACTGCTTGCAGGGGCTGGGCGTG	35	65
2956	A_23_P110005	NICN1	GTGGCTCAACAGTTTTCTCGGGGGAGTTCAGTGACCTTTTGGTGGCCACCCTCTGTTCTC	35	66
2957	A_23_P145935	EPHB6	CAGGACAACTTCTCCAAGTTTGGCCTCTGTACCTTCAGTGATGTGGCTCAGCTCAGCCTA	35	67
2958	A_23_P16537	ELL	CCTGGGAACCAGTCCAAGGGGCTGTCAGTTGAATTTGCCTTTTTGTTGTTGTTGTTGTTT	35	68
2959	A_23_P348728	ALPK3	TGTGTACCCCTTAGCAGGGTGTCTGGGGACTTACGCCTTTGGAATTGCTCTTCATTCAGA	35	69
2964	A_23_P121976	POU4F3	ATCGCGGCCATCGCTGAGAAACTGGACCTTAAAAAGAACGTGGTGAGAGTCTGGTTCTGC	35	74
2965	A_23_P37676	GPR176	TTTGGCTTTGGGCCTTTTGAGTTGCCTCCTCAGTGGCTCTCAGAGACCCGAAACAGCAAG	35	75
2966	A_23_P211207	ADARB1	GGAACCGATGGGCCATTAAACATGAACTGAACGGTTAAAAGCACAGTCTATGGAACGCTA	35	76
2967	A_23_P371410	PRKACB	GCACCTTAGAAGAATGACACCAGAAAACCTTATTATATCACAATATTCTGTTTTCCCCTT	35	77
2968	NM_006115_2_1812	PRAME	AGCCAGGATGTGCATGCATCTTGAAGCAACAAAGCAGCCACAGTTTCAGACAAATGTTCA	35	78
2969	A_23_P214941	ALDH8A1	TCAGTTGTTCAATGTGGTAGATGAAAATCATGGCATGAATTCCAGCTATGCCTTGACTTG	35	79
2971	A_23_P121013	FBXO40	TCTTGGAGAGGAAGACATGTGAACATAACGGTTCCCTGAAATTGCTCCTACCCATCCATA	35	81
2972	A_23_P258842	TCP10	TACCATATTTTAGGGCCAGGGATTATTTTAACCTTAAAATTTTGCATGCGTCATTGTAGC	35	82
2975	A_23_P321307	ADAMTS2	GAACATTGTCAATGAAATCTACCATGACGAGTCCTTGGGTGCCCACATCAACGTGGTCCT	35	85
2976	A_23_P24903	P2RY2	GCTCCCATGGGCTAGGAGCCAGTGTGAGGCTGTAACTTATACTAAAGGTTGTGTTGCCTG	36	1
2978	A_23_P203577	RPL27A	CCTGTCATCGTGAAGGCCAAATTCTTCAGCAGAAGAGCTGAGGAGAAGATTAAGAGTGTT	36	3
2980	A_23_P113966	EXOC1	TTTGGAGTTCTTCAGCTTTCACTACTTCTCTGTTGCTTGCTAATCATGTAACTACTAAAA	36	5
2982	A_23_P140567	TLE3	GACATTTCAGCGGATGACAAATACATTGTAACAGGCTCTGGTGACAAGAAGGCCACAGTT	36	7
2983	A_24_P373297	ZDHHC7	ATGTATATCCTGTTATCAATAAAACAATTATCCAAGTGGTTGAATCCTGTGAGACTTGGC	36	8
2984	A_23_P411941	TEDDM1	ACTTTGCCTTATCCAAGTTACCAAATTTCCTATGTATACTCCAGCTATGGATCATGGTTA	36	9
2985	A_23_P216132	WHSC1L1	ATAATCAGTATCCTAATGGGTCAGCCAATGGCTTTGGTGCAGTTAGAAACTTTAGCCCCA	36	10
2986	A_23_P200303	HHLA3	ATAGAAGGGTGCACCCTTACAGATCAAACAATGCTTAGTGATGTGTGTCAGACCTCTGAG	36	11
2987	A_24_P45767	AGBL5	CTTCTTGTTCCATAGGATTAAGGAAGACTCTGAGGAAATAAAAGTTGTTTGGAAAAATCC	36	12
2988	A_23_P364567	CLRN1	CATGTACAATGCTTTTGGAAAACCTTTTGAAACTCTGCATGGTCCCCTAGGGCTGTACCT	36	13
2989	A_23_P211407	KREMEN1	TCTCTGGACTTCGTCATCTTGTATTTCTTCTCTGATCGCATCAATCAGGCCCAGGGATTT	36	14
2990	A_23_P46105	HAO2	GTCGCTGAGATCAATCGAAACTTGGTCCAGTTTTCCAGGCTGTAAGAAAAAAGGGCCAAT	36	15
2991	A_23_P41664	IPO11	TGGCTTGGAGCAGATTCGACTTCATAAACAAATTGTTCCTGAAAATGAGGCACAGGTCAT	36	16
2993	NM_003089_2_603	SNRP70	AGGAGGGGCTGATGTGAACATCCGGCATTCAGGCCGCGATGACACCTCCCGCTACGATGA	36	18
2994	A_23_P91590	RANBP1	TCTCGGTGAAGGAGGAGACCAAGGAGGATGCTGAGGAGAAGCAATAAATCGTCTTATTTT	36	19
2995	A_23_P204775	MDM2	GCAAAGAAGCTAAAGAAAAGGAATAAGCCCTGCCCAGTATGTAGACAACCAATTCAAATG	36	20
2996	A_23_P109019	SFRS6	AAGTCTGATCGGGGCTCCCATTCACATTCTCGAAGCAGATCTAAGGATGAGTATGAGAAA	36	21
2999	A_23_P344125	THSD3	ATCTGTAGCCCCAAGCTGCCTTTCTGTTGGACACCAACTTTAGTCTTGGGCTGCAAGCCA	36	24
3000	A_23_P104876	SPA17	TCTCAGATATCTGGGAAGGAGGAAGAGACATCAGTCACCATCTTAGACTCTTCTGAGGAA	36	25
3001	A_23_P395404	FGF20	TCATGATCACTCTTTATATGTGGATTAAGTTCCCTTAGATACATTGGATTAGTCCTTACC	36	26
3002	A_23_P355455	TBC1D5	CCTCAAATTCCCACAGGCTCATACTCAGACAATTGTATTACTGCCTTATGTTTTTTAAGT	36	27
3003	A_23_P167017	POPDC2	GGCAAGTTACATAGCCTCTGTGAGCCTCATCGGTAAACAGTGGGGGTTATGAAACCCACC	36	28
3004	A_23_P47879	STAT6	CAAGGGCTGAGATTCTTCGTGTATAGCTGTGTGAACGTGTATGTACCTAGGATATGTTAA	36	29
3005	A_23_P250063	PHLDB2	GACTTTTCTGCACTGTACTCTCTTCATAGGATTGTAAAGGTGTTCTAATCCAATTGCATG	36	30
3006	A_23_P147098	MTPN	TGTCTATGAGGGTCATGTTTCCTGTGTGAAATTGCTTCTGTCAAAGGGTGCTGATAAGAC	36	31
3007	A_23_P356039	SPAG9	TCATCATTCCATCCGTTGCATGACTGTGGTACATGACAAAGTCTGGTGTGGCTATAGGAA	36	32
3008	A_23_P408953	BPIL2	TGCTCCCAGAACGCAGCAACTCCATGCTCTACATTGGAATCGCCGAGTATTTCTTTAAAT	36	33
3010	A_23_P131024	ZBTB32	AGGAGCGAAGGTTAACAGTAGGGGAGATTGTCGATCTCATCACCATAATAAAGAGTTTCC	36	35
3011	A_23_P31253	FTSJ2	CAGTGGGTCTGCTTTGGTTTTTGCTGGAAATTTATATCAGTGTCTGGGCTCCCAAGAACA	36	36
3012	A_23_P390528	DUSP8	CGGGTGGTCCTCGAGCTCTATTTTTACTGTCTGGTATTTAAACTGAAACATACGTTTCTA	36	37
3013	AK058158_1_720	UBXD3	TCCGGCCAACAGATGATTTGCAAACCATTGTTGCTGTGGCCGAACAGAAAAACAAAACCT	36	38
3015	A_23_P3562	SLC7A6OS	GCTATTTCTGCTTCCAAACTCTGATAACGGTTGTGAAATTACTGACTGACTTCCTTTGGC	36	40
3016	A_24_P329065	BTN3A1	AGGCCACACTTGATAAATCATGGGGAACAGATGTGTTCCACCCAACAAATGTGATAAGTG	36	41
3018	A_23_P211680	MLC1	AGACCAGAGAGCTCAAGTTTCAGAGTCAGAATTAGGCACTTGGAACGTTTTTGCTGGCTT	36	43
3019	A_23_P36544	HOXC10	GCACTCACACACAGCATTCTGTTCTCCATGCAAAGTTAAGATCGAATCCATCCGCTTGTA	36	44
3021	A_24_P361480	TANC2	AGTCCACCATCATCCATCAGCAACATTGCCTTTTATAACAAAACCAACAATGCACAGAAT	36	46
3022	A_24_P228149	KRT13	AGATCCTGACCGCCACCATTGAAAACAACCGGGTCATCCTGGAGATTGACAATGCCAGGC	36	47
3023	A_23_P49097	IL17C	AGAAGCTGGCCTTCGCCGAGTGCCTGTGCAGAGGCTGTATCGATGCACGGACGGGCCGCG	36	48
3024	A_24_P194931	SMEK2	TGTGGAAGATACTTTGAAATCACTTTCTACTTTGTTAGTAAAGTTCTGTCTTTCCAGAGC	36	49
3025	A_23_P95060	EPHB3	AACTGGAGGAGGGGACTCCAGGAATGGGGAAATGTGACACCACCATCCTGAAGCCAGCTT	36	50
3026	NM_000389_2_1807	CDKN1A	GCATGCCACGTGGGCTCATATGGGGCTGGGAGTAGTTGTCTTTCCTGGCACTAACGTTGA	36	51
3029	A_23_P140029	UBL3	ACTGTCTGCCTAGTGTGATGTGATATAGTCTTTGTCTTTCATGCTGCTGGGACAGAAAAG	36	54
3030	A_23_P7250	CDS1	ATGGTGGGATAATGGACAGATTTGATTGTCAGTATTTGATGGCAACTTTTGTACATGTGT	36	55
3031	A_23_P75622	ATP5L	CGGAGAGATTATAGGCAAGCGGGGCATCATTGGCTATGATGTTTGAAGACCAATCTTTAA	36	56
3032	A_23_P47148	NOX4	AGTGCAATTTCTAAGACTTTGAAACTCAGCGGAATCAATCAGCTGTGTTATGCCAAAGAA	36	57
3034	A_23_P139347	UCP3	GTCTGCCACAGAGAGTCCTTTGGGATTCTAGGAAACCCAAGGAACAAGAGAAAAAACTAG	36	59
3035	A_23_P139134	STX3	CTCTCCTCTGACATTGAGGCCTGGGGCTTACAGTTTGGAATACAACATGTGAAGGTTTTT	36	60
3037	NM_007027_2_5177	TOPBP1	ATCTCCATGATGTTTGCCAAGTTTGAATGCGCAAAACTTGGAAAATGTGACAATAAAGAA	36	62
3038	A_23_P37416	KIAA0256	AGCAGAAGTCCAGCAACTGCAGCTCGCTCAACAAAGAGCACTCTGATTCTAATTACACAA	36	63
3039	A_24_P256307	ARF3	AGGGGTGGTCCTTTCTACATTCCCATTCACTTAACAGCTCTTTTGGGATTGGGTGTTTCA	36	64
3040	A_23_P14774	CTSH	ACCAGCCATGTGCCTTAGTGTCCTTCTTAACAGACTCAAACCACATGGACCACGAATATT	36	65
3043	A_23_P5435	KRTCAP3	TACTGGATCAAAATCAAGAAATCCGGGCATCACAGAGAAGTTGGGTTTAGGACAGGTGCT	36	68
3044	A_23_P41267	LOC401127	ACAATTAAACTGTGGAAGAGTGACTGTTAAGTCCCTTTGCTCCCACATGCGATAGACCGT	36	69
3045	A_23_P253382	SLC4A2	CTCCGCATGGTGGTGCTCACCCGTATCTTCACCGACCGAGAGATGAAATGTCTGGATGCT	36	70
3046	A_23_P23025	BSND	TGTGTGACATCACAGGGCCTCAGTTTCCCTATTTGCAAAATGGGATGATATGGAGGTTCA	36	71
3048	NM_005792_1_478	MPHOSPH6	TTAAAGCAAAGAAGATGTTCTTAAAGCCCCAGGATTAAGATGGATGCCTTAAGCGATGGC	36	73
3049	A_23_P125680	FAM70A	ATTACACAGTTTATCCTACATTTATCACATTTCTTAAAGTGTTAAGATTCTATGGCTCAT	36	74
3050	A_23_P104741	KIRREL3	TCCACGAGAAGAGAGGAAGTATATCTACACCTCAACCCTCCTAGTCACCACCTGAAATAA	36	75
3051	A_23_P256835	TTC15	GGTAAAATCATGGTTTTGATGAACAGCGCGTTCCTTCACCTCGGGCAGAATAACTTTGCA	36	76
3052	NM_002047_1_1849	GARS	AACCCAGTAAGGGAGCAATTGGTAAGGCATATAAGAAGGATGCAAAACTGGTGATGGAGT	36	77
3054	A_23_P122027	KIF3A	TCAATCTTTCACTTTCCACCCTTGGTAATGTAATTTCTGCCTTGGTTGATGGAAAAAGCA	36	79
3055	A_23_P121783	SRD5A2L	CAGCAAAGCTGTTTGAAACTCTCCATTCCATTTCTATACCCCACAAGTTTTCACTGAATG	36	80
3056	A_23_P118862	CD7	GGCAGAGGACGGGAGGAGACCAGTCCCCCACCCAGCCGTACCAGAAATAAAGGCTTCTGT	36	81
3057	L27560_1_3537	IGFBP5	ATACCATAACTCTGTTCTCTCCTCTTTTTTGTTTTCAACTTTAAAAACAAAAATAAACGA	36	82
3058	A_32_P50431	ST13	AATTATACAAGCATATTTAATGCTGAGTTTAATTTAATATGTAATACATATGGTAATTGT	36	83
3059	A_23_P23318	WDR3	CCATAAAAATGCAGTGTCATGGATCTTAGAGCTAAAAAGGACTGTAAAAATTACCCAGAA	36	84
3062	A_23_P4191	NXPH3	TGAAGAAAATCTTTGGCTGGGGCGACTTCTACTCCAACATCAAGACGGTGGCCCTGAACC	37	2
3063	A_23_P502930	FASTK	ATGGGGGGTGGATGATTTGCACTTTGGTTCCCTGTGTTTTGATTTCTCATTAAAGTTCCT	37	3
3065	A_23_P33583	DNAH7	ATGTCAACTTAATTCATAACCAGAAGACATCATTTCCTTGTTCCTATTTCTTGTTGGCTG	37	5
3066	A_23_P6429	RFPL3	GAGTCGTAAGTATTAATTATTGCCACCATCCAACTCATTGAGTCTTATGGTTCACATCTT	37	6
3068	A_23_P392470	NR3C2	AATACAGTCAACTTACGGTGCACAGTAATATGAAAGCCACACTTTGAAGGTAATAAATAC	37	8
3069	A_23_P212073	MBNL1	TGCACAGAAATTAATGCGAACAGACAGACTTGAGGTATGTCGAGAGTACCAACGTGGCAA	37	9
3070	A_23_P97242	BEST4	AAGTGGTGACCATAGCCGTCTACTCTTTCTTTGCCCTCTCCCTGGTTGGCCGCCAGTTTG	37	10
3071	A_24_P156501	EBF1	GCTACAGAGAGTAATCTGATACAAGTCCCAGAGTGGAACTTTTAACTCAGGCCTTTTTAA	37	11
3073	NM_004878_2_1413	PTGES	GCTGACGCTTCCCTTGCCGTTGGCTTTGGATGTCTTTGCTGCAGTCTTCTCTCTGGCTCA	37	13
3074	A_23_P93844	TOMM7	GATTTGGAGGCAATCAGCGGACAGCATGGAAGATGTGTGCTCTGGCTCGGATAAGAGATG	37	14
3075	A_23_P123209	FLJ21986	TTGTTTGAGGCCTTCACAGCATGTGGTTTTGTGCAGGATTGTGGTTTGCTGATTCATCCA	37	15
3076	A_23_P166899	DNAJB11	TGGAAGAAAGGGGAAGGGCTCCCCAACTTTGACAACAACAATATCAAGGGCTCTTTGATA	37	16
3077	A_23_P347059	MOBKL1A	CTAGAAGGGGAAAAATCATCTAAGTTATGAAATCCAACATAGGCGCTATATTACAAACTG	37	17
3079	A_23_P124760	MED24	CCTCTTCCCCCTGGACGATGTGCAGCCTTCGAAGTTGATGCGACTGCTGAGCTCTAATGA	37	19
3080	A_23_P19523	MLN	TACAGAGCCTGCCAGCTGGGCTTGGAAGGAAAACACCCTTTCCAAAGCAAATTCCCCTCC	37	20
3081	A_23_P130824	NLRP2	CCTCAGGGATAATGAGTTCATTGCTGGGCTAGATGTTTTAGCCATGATTCTGCCTCTGTT	37	21
3082	A_23_P402241	PRR18	ACCTCGGCGGGGACGGGGACCACCGCCGCGGGCACCTCCTCGGGGGCGGGGCCTTGTCCA	37	22
3083	A_32_P512500	ARMC5	TGACGGAGGCTTTGCTGGCTGTGGTGATGGGGATTGAGTTGGGGGCAAGGGTCCCTGCCT	37	23
3084	A_23_P54179	ZNF410	AGTTCTTCATTCTGACTGTTGAGGGGAGGTTTTCCTTTGAAGAGTTTTCATCCCAGACTC	37	24
3085	A_23_P98876	SLC39A5	TCACGTGGATGGTCCTCCTGGGAGATGGTCTACACAACCTCACTGATGGGCTGGCCATAG	37	25
3086	A_23_P340251	RAB2A	TGCACGAGAACATGGACTCATCTTCATGGAAACGTCTGCTAAGACTGCTTCCAATGTAGA	37	26
3088	A_23_P67213	SH2D3A	AATGTGACTCCACCTCTTAAAAGCCGTGATTTCTAGCAGTTGACTTCACCTCTGTGTCGG	37	28
3093	A_24_P6889	PIAS3	ACCCTTGCATCCACTTCTAGCCAGCGGTTTGAGGAAGCGCACTTTACCTTTGCCCTCACA	37	33
3094	A_24_P401241	ZNF160	CTTTTCATCAGGCAATACATACTGGAGAGAAACCTTACAAATGTCATGAATGCGGCAAGG	37	34
3095	A_23_P171117	MORC4	CACCACACCAGAAATGGGACCTAAATTAAGGCTTAAAGAATGAGCATGGCCACACTGTCA	37	35
3096	A_32_P77933	FLJ22795	AAATCCTGGACTTGCTGGCAGAAGATTTGCCTCTTACTCGCCATGTGCTCTGAATACATT	37	36
3097	A_23_P144578	GNPDA2	AACGACTTGGGTTCATGTCCCTAATATAAGTATCTTGACAATTATGAGCTTTATACCTAG	37	37
3099	A_23_P98345	SNX19	TACCCCAAAAAGATAAGCTGTCCTCAGATCCTCCTTCTACCCAGGAGGGAAATAATGGAT	37	39
3100	A_23_P160481	IQWD1	GAGTCAAGGATTTTTAACCGAAAACTTGCTGATGAAGTTATAACTCGAAACGAACTCATG	37	40
3102	A_23_P75790	C11orf9	GTGTGCATAGAGCGCCCCCTACTTCCCAGTTAACTCCCAGTTCTTCTCCCTGAGCTTGGT	37	42
3104	A_24_P341323	ZKSCAN2	AAATGTCTTGACTGTGGAAAAAGCTTTAATGACTCCTCAAATTTTGGTGCCCACCAGAGA	37	44
3107	A_24_P196382	ATG3	GTGTGTCCCTAAGAAGAACTTTGAACTGATTTGATATTGAAACAAACCAAAAACTTCCAG	37	47
3108	A_24_P231026	SCN8A	AACTTGTTTGCGGGAAAGTACCACTACTGCTTTAATGAGACTTCTGAAATCCGATTTGAA	37	48
3109	A_23_P132175	RTN4R	CTCCCACCCAGATCGCGGTATATAGAGATATGCATTTTATTTTACTTGTGTAAAAATATC	37	49
3111	NM_001311_2_62	CRIP1	CCAAGTGTCCCAAGTGCAACAAGGAGGTGTACTTCGCCGAGAGGGTGACCTCTCTGGGCA	37	51
3112	A_23_P253177	STK24	GATTTGTATATAATGTCATTTTTACGGAAACCCTTTCGGCGTGCATAAGGAATCACTGTG	37	52
3113	NM_014873_1_6083	LPGAT1	AGGGCTGGTCACACGTGGATCTGGTTTATGAATGCATTTGGGATGATTTTGGTAACCAGA	37	53
3114	A_23_P360245	NUDCD2	GGATATATGGTAAAGTTGTTTTGGACTTGTTTTTGCTCAGCATGAAGTTTTATATGCTGC	37	54
3115	A_24_P417784	POM121	GAGGCTACATCACCCAAAGTAGATGTTAGAAAACCTAAATTAATGAACCATATTTTTAAA	37	55
3116	A_23_P414420	WDR33	GCTGGAACTGAGTACCCTGAGGCCTTTTTGGACAGTATGTAAGAACTTTTTGTGGACTCA	37	56
3117	A_24_P359405	DTX3	GCCCCATCTGTCTGGGGGAGATCCAGAATGCCAAGACATTGGAGAAGTGCCGGCATTCAT	37	57
3119	A_24_P216765	TOMM20	AGATGCTTCTGACTAAGCTCCCAACAATTAGTCAGAGAATTGTAAGTGCTCAGAGCTTGG	37	59
3120	A_23_P40455	DSCR4	ACTGTGGACTGGGGCAGAGAGATTTTGAGGAGAATGAAATCCAGAAACTCTGTGTGGTAT	37	60
3122	A_23_P64743	STK38L	ATAACCAAGAGAACTCAGGTAGCTGCATCACCAGGCTTGCTTGGCGTAGATAACAATACA	37	62
3123	A_23_P251686	ADRBK2	GTCAAAATGGGTTAACTGTGTATATTGACTTTCATGTCGTCATGCATCTGTCATGAATGA	37	63
3124	A_23_P56553	METTL8	CCTGCCGTTTTGTCATAGGTGAGCTCCTTTGTGCATTTTAAGCACATGTAAGTGGTTCAG	37	64
3125	A_23_P104589	CORO1B	CAAGTGCGAGATCGCCCGGTTCTACAAACTGCATGAGCGCAAGTGTGAGCCCATCGTCAT	37	65
3126	A_23_P107611	RAB27B	AAACCACACAATTGTTGTTGAGTAAACCACGCACAATGGCATGTCTTTCTTTTTCTGCCA	37	66
3127	NM_007069_1_830	HRASLS3	AATGGGCTTGGCAGCCATGAGCCTTATTGGAGTCATGTTCTCAAGAAACAAGCGACAAAA	37	67
3129	A_24_P418637	MACF1	CAATACTGATGTCAGATAAAACTTTTCCCCAAAACCCTGTTGAACTAAAGGCACTTTATA	37	69
3130	A_23_P31866	MED30	GCTGAAACAAATTATGGATCAATTACGAAATCTCATCTGGGATATAAATGCCATGTTGGC	37	70
3131	A_24_P405190	USP33	CTGTCAACCATCTGTACATTTGTCATACTTGCCAAATTGAGGCGGAGAAAATTGAAAAAA	37	71
3132	A_23_P92929	PRR16	ACAAACTGTGAACCTGCAGATTTCACCTATTTTGATTTACTATAAGAGCTGGGATTTGAT	37	72
3133	A_23_P312999	C4orf22	AGCAAAAGACGCTAACAAGTGCTGGTAAAGACCTACAAGATAATTTTCTGACGGCCCTGG	37	73
3134	A_23_P208991	PALM	CTTCGCTGAAGTGCCCTTGCTATAACCCCCTCTGCTTCTGGTGTGTGACGAGGCCCCCGA	37	74
3135	A_23_P12128	TSHB	TACCAGGATGCCCACTCCATGTTGCTCCCTATTTTTCCTATCCTGTTGCTTTAAGCTGTA	37	75
3136	A_23_P422831	C9orf61	GAGGATTATTGTTGATTCCATTTACTCATGCTTGCAAAACTAGAGACCCCTAAGGCAGAA	37	76
3138	A_23_P217899	CCNL2	GCAGTGGGACATATAGGCCGGGGCTAGTGGGATAACGGGGAGTTACGCCTGATGACTTTT	37	78
3139	A_23_P148399	MAGEA5	CTCCCCTGACCCAGAGTCTGTGTTCCGAGCAGCACTCAGTAAGAAGGTGGCTGACTTGAT	37	79
3140	NM_133483_1_1388	GEFT	AGCATGTGGCTCAGATCTTGGAGAGCCAACGGGACTTCCTCAACGCATTGCAGTCACCCA	37	80
3141	A_24_P147111	NUBPL	AATAATAGAAATCATAACTGTTTTATTTCTAAGGAAAGAATGTCTTCATATTTGACTTGC	37	81
3142	A_23_P213336	FGF1	CAGTCTCTTCTGATTAAAGAGATCTGTTCTGGGTGTTGACCACTCCAGAGAAGTTTCGAG	37	82
3144	A_23_P91207	C20orf77	AAACAGTAAAAGGAAAGGACCTGAATTCACTAGAGAATTTGAATCTGTCCTTGTGGATGC	37	84
3145	AB037863_1_2326	EBF4	GCTCAGGGAGAAGTGACCTGGAAAGGTCCTGTTTGCATCTGACCCATCTCAACTGGCCCA	37	85
3146	A_23_P216622	FCMD	TTACAGTTCATAAGTGAAACAGACTAATTCAATGGCAATACCTTTTGTATAGGTCCTGTG	38	1
3147	A_23_P214876	JARID2	TTGCCCTTCTCCGGTTGTGTGTACAGTATGTGTGGAATAAAAAAGGGAAACTGTTTTCAC	38	2
3148	A_32_P505133	C19orf47	CGCTTTCCTCACGGTCTGGGCTTGAGAGGAAGCCGGAGTCCTTGTCTAAAGTCAGCATCA	38	3
3149	A_23_P13694	TMBIM4	ACACTCACTGATGCATAAACTGTCACCTGAAGAGTACGTATTAGCTGCCATCAGCCTCTA	38	4
3150	A_23_P155360	HDAC11	TTGCTGACTCCATACTTAATCTGTTTGGCCTGGGGCTCATTGGGCCTGAGTCACCCAGCG	38	5
3151	A_23_P123622	NPR2	TCTACCACCAAGGATGCCCTAGATGAGCTAGGATGCTTCCAGCTAGAGCTTCGGGGGGAT	38	6
3152	A_32_P96719	SHCBP1	ATTATTGAGACGTCAATGGGACGCATTTTTCTGTTGAGCTATGCAGTCGTCAAAACAGCG	38	7
3153	A_23_P95802	CNTNAP2	CTATTTCCTTTGATGTCCTATAAGTCGGAAAAGAAAGGGGCAAAGAGAACCTATTATTTG	38	8
3155	A_23_P123071	CAV2	CTCTTTGAAATCAGCAAATACGTAATGTACAAGTTCCTGACGGTGTTCCTGGCCATTCCC	38	10
3156	A_32_P184796	RPLP0	ATTCTATCATCAACGGGTACAAACGAGTCCTGGCCTTGTCTGTGGAGACGGATTACACCT	38	11
3157	A_23_P86434	MGC14425	AGTGGTTCCACTCTGATCACAAAATAAACTCCTGGGTTGACGCCTCACCCGCGGTTTGAT	38	12
3158	A_23_P209596	TNS1	ATCGAGATGACGGCATGGAGGATGGGAACAAACAGAATACCAATAGCCAGTCAATTGGAA	38	13
3159	A_32_P10003	TUBA3D	AAAGACGTCAACGCGGCCATCGCCACCATCAAGACCAAGCGCACCATCCAGTTTGTGGAT	38	14
3160	A_23_P10045	RIT2	TGTGTCTCTCTCTCTTTAAATATCTGCCTGTAGGTAAAAGCAAGCTCTGCATATCTGTAC	38	15
3161	NM_005978_2_99	S100A2	CCTGCCAAGAGGGCGACAAGTTCAAGCTGAGTAAGGGGGAAATGAAGGAACTTCTGCACA	38	16
3163	A_23_P111042	HIST1H2BI	GCCAAACACGCGGTGTCGGAGGGCACCAAGGCGGTCACCAAGTACACCAGCTCCAAGTAA	38	18
3164	A_23_P114343	XAGE3	AGGAGGTGACAGGCAACCACAGGTTTAAATGAAGACAAGCTGAAACAACACAAAACTGTT	38	19
3166	A_23_P502832	RBM12	CTGGCAGTTCTATAGTAGTCCAGACTTTAGAAACCAAACACAACAAAATGGCTTGTTGCC	38	21
3168	A_23_P118174	PLK1	CGGCAGCGTGCAGATCAACTTCTTCCAGGATCACACCAAGCTCATCTTGTGCCCACTGAT	38	23
3169	A_23_P29152	VPREB1	ACCTGCACCCTGAGGAACGACCATGACATCGGTGTGTACAGCGTCTACTGGTACCAGCAG	38	24
3172	A_23_P217049	FREQ	CTTTTGGCAGCAAAACCACCTGCGTGGCTAGGATGATTAATTATGAGGATGATGATTTTT	38	27
3173	A_23_P164623	ZBTB45	CATCATATATGGGGGCTGGGCCTCGGGACTCTCGCTCTAATAAAGGACTGTAGGCCATGG	38	28
3174	A_23_P411102	DLG4	TGCCCCCACCATTTTTCTTTGCCGGTTTGCATGAGTGGAAGGTCTAAATGTGGCTTTTTT	38	29
3178	A_23_P500892	TUB	CTCTAGGTCCATTTTCCTAACCACAAGATAAAGATGTTACATTGTCAAAGCTTGCCGTAG	38	33
3179	A_23_P166627	ITGB5	AGACAAGAAGACTGTCAGGAAGGGTCGGAGTCTGTAAAACCAGCATACAGTTTGGCTTTT	38	34
3180	A_23_P254741	SOD3	AGAGCTGCTCCTTTGGGGGAATGTTTGGCAACCTTTGTGTTACAGATTAAAAATTCAGCA	38	35
3181	A_23_P147311	ACTRT1	TCCAGCAGCATCATGAAGTGTGACACTGACATCCAGAATAAACTTTATGCAGACATTGTA	38	36
3182	A_24_P251381	NHEJ1	ACCTTGAAAGAAGCTTACATGGCAGCAATATTTCTAAAATAGTGATACAGTCAGAGGCCT	38	37
3184	A_23_P334727	NRG4	AAGTCGTTTTGCCTGAATGGGGGGCTTTGTTATGTGATACCTACTATTCCCAGCCCATTT	38	39
3185	A_23_P42220	HIST1H2AK	CCGTGCTGCTGCCTAAGAAAACTGAGAGCCACCACAAGGCCAAGGGCAAGTAGCGGGGCT	38	40
3186	A_23_P75391	KIAA1542	CCCTTCTACCAGAAGAGGGAGGTGACCAAGGAGGAGTACAAGGACATCCTGCGCAAGGCC	38	41
3188	A_32_P47566	UBLCP1	ACAGTACATACTCCAAGGAGAGGATTAATAGACGTAAAGCCTCTTGGTGTTATATGGGGA	38	43
3189	A_32_P117354	LIMCH1	ATTACATGCTAGATGGGTTCTTTGCATGTGGGTTCCATATAGGTGCAGAAATTTCCTCAG	38	44
3192	A_23_P22915	SLC30A7	CTGGACTTTATGTTCTGACGTTTATGTTGGGACCTTGAAATTAATAGTAGCACCTGATGC	38	47
3193	A_24_P154037	IRS2	GATGGTTCGTGTTCATACTGCAGCTTAAAACAAGCAAAATACACAGATGATAATATGCTA	38	48
3195	A_23_P85811	MCL1	CTTACAAATAATGGGCTCTGATTGGGCAATACTCATTTGAGTTCCTTCCATTTGACCTAA	38	50
3196	A_23_P216215	MTFR1	AGATCCTTAAAGAGATGAACAGTGTAAAACTTCGGTCAGTGAAGAGGTCAGAGCAAGATG	38	51
3197	A_23_P57547	SLC25A17	AGTGTTGGTGTTTTCCTCCCTAAAACTAACATTAGGGCTGTGCCACGGGCATGACTTTAT	38	52
3198	A_23_P83045	VCP	TGCGCCCACAGCCTGCTCCATTCTCCAGTCTGAACAGTTCAGCTACAGTCTGACTCTGGA	38	53
3200	A_23_P205007	RANBP5	CCATGGAGTTTTTTCTTGGCTTTTGTACCAAATTTAGGGGTCTTGCATGTCAGCAAGTGA	38	55
3202	A_23_P45917	CKS1B	AGATGGAGGAAGCATCTGAGTTTGAGACCATGGCTGTTACAGGGATCATGTAAACTTGCT	38	57
3205	A_23_P303317	ZXDC	CAGGAATGAGTTCGGGCTATACTCTTTGAAACTGCCTTTGTGAGCAAAGTGCTTTGGCAA	38	60
3206	A_23_P58382	LIN54	GAATTTTGAAGAAAGCCCGGAAAGGAAGACATTGATGCATTTGGCAGATGCAGCTGAAGT	38	61
3208	A_23_P423543	REEP3	CCTTCTAACACCTTTTAAATCTATGTACTTTAATAGTTAAGAGAAAATAAGTTTGCAGAT	38	63
3209	A_24_P330009	POLR2L	TGATCGAGAAGCTGCTCAATTATGCACCCCTGGAGAAGTGACCACGCTGAAACCCACCCA	38	64
3210	A_24_P940396	WDR22	AAGTCTTCTGGTTCCCATAAAAGACTCAGTTTTATTGAGGTAGATACAGGTTTAGAAGAG	38	65
3211	A_24_P911788	HLA-DOB	GGTAGGGAGGCAGGAAGAGGGAAACATTGTGTCTTGTTTAGGATCCTTATTGTGTGTATC	38	66
3212	A_23_P45022	PPID	CTAATTTTTGTATTTTTAGTAGAGATGGGGTTTCACCATATTGGTCACGTCACGTTGGTC	38	67
3213	A_24_P254965	HDAC8	AGGTTATGACTGCCCAGCCACTGAAGGGATATTTGACTATGCAGCAGCTATAGGAGGGGC	38	68
3216	A_23_P136317	RCOR3	AAAGCCTCCAGTTAGCCTCCTTTCTAGAGTATATGTTCAGCAATGTGATCTCATAAAAGG	38	71
3219	A_24_P193911	MAPRE2	ATTTTAAACTTCTGCAAGCATCATTTAAGCGAATGAACGTTGATAAGGTAATTCCAGTGG	38	74
3220	A_23_P151280	C12orf62	GTGCCCATGGTTTCTCTGGTTCTGCCAGTTTGACAGTTTATGGAGGCTTTTGAATCGTAA	38	75
3221	A_23_P80068	BTG3	AAGTGGACGATTTGTTCTAGCACCTTTGAGAATTTACTTTATGGAGCGTATGTAAGTTAT	38	76
3223	A_23_P207213	ALDH3A1	AAGTCACTGAAAGAGTTCTACGGGGAAGATGCTAAGAAATCCCGGGACTATGGAAGAATC	38	78
3224	A_23_P97892	LDB1	CACTCGGTGTGGGCTGTCCAATTCCACTCTCAACTACCTCCGACTCTGTGTGATACTCGA	38	79
3227	A_23_P83478	F2	CTGAAGAAGTGGATACAGAAGGTCATTGATCAGTTTGGAGAGTAGGGGGCCACTCATATT	38	82
3228	A_24_P307695	LRRCC1	TGGAGGCTCAAATTGAGAGTTTATCTAGAGAGAATGAATGTCTGCGAAAGACAAATGAAA	38	83
3229	A_23_P48455	AMN	CCCCTCTGGCCCCAGTCGAACTGGGGGCTAGCCACCTCCTCGTCCAGCCCCCAAACCTCC	38	84
3231	NM_000196_1_1728	HSD11B2	TGCTGCAATTGAGGGCTAAATCCCAAGTGTCTCTTGACTGGCTCAAGAATTAGGGCCCCA	39	1
3232	A_23_P218858	ABI3BP	CCCACCATAAATGTTACAATATCTGAATATGCTTTGTCAAACTATCCCTTTATGCAATCG	39	2
3233	A_23_P429082	SPTY2D1	GAGAGACTGGTTGTTTTATTTTCAATGTATTGAATATATTAGACTACTATTTATTTTCTG	39	3
3234	A_23_P6914	OSBPL11	GGTCTTCCAATCAGTGTGTGTAACATACCTGTTGTTTATCAGCCATTGTAGGTGGCTGTG	39	4
3235	A_23_P404162	HDAC9	TTCCATCTCATAAATATTCATTTTCTTCAAAGTCTTTTTTCAATCTCATAAAAAAGGGAT	39	5
3237	A_24_P21056	PHF14	ATGGAAACCCTACCAGATGGAACCAAACGATCAAGGAGGCAGATTAAGGAACCAGTGAAA	39	7
3240	A_23_P52761	MMP7	TTGGGTATGGGACATTCCTCTGATCCTAATGCAGTGATGTATCCAACCTATGGAAATGGA	39	10
3241	A_23_P148006	CA13	GCAAAGTGAGAGCCTCTTTCCATTAAAAATTGTCACCAATGAACTCCCCCAAACATGGCT	39	11
3242	A_23_P104116	RBM8A	ATTCCATTTGACCATGCAGCCTTGGACAAATAGGACTGGGGTGGAACTTGCTGTGTTTAT	39	12
3243	A_23_P202737	JRKL	TTTTATAGTACAGGTTTTGTAATGTTACATGTGATGATATGAGCTCCCACCTTATATGGG	39	13
3244	NKI_Contig55188_RC	RHBDF2	AGTAACGCTAACTTTGTACGGACGATGTCTCATGGATTAAATAATATTCTTTATGGCAGT	39	14
3245	A_24_P35537	RIC3	CTGTTAGAAGGTATGGGATCATATTAAGATAATCTGTCAGCTACTACTAGGCATTTATTG	39	15
3246	A_24_P401921	SLC24A1	GTGGGGTGAGTGGCAATGTAACTTTCTAAGGGGTGTTAAGTATGACTGGAAAACACTGCA	39	16
3249	A_23_P429535	GTF3C3	GCACTCACCCTGACGAACCTCTCTATAGCTTCTGTATAGGCCTAACCTTTATTCATATGG	39	19
3251	A_23_P158811	PRKG1	CTTTGATCGATGCTGCTCCAGTAACTACAGTGGCATTAGGACTTACCGCTTAGATGACAA	39	21
3253	A_23_P62320	KAL1	AGAACCTTTCTGCTTCATTCATCGTCCAGGATGTGAACATCACCGGTCACTTTTCTTGGA	39	23
3254	A_23_P128855	SLC39A2	TGGACCCCAGGTTTCCTTTACATGAGATCCCATTTCTCACCCTGGACTAAGACAAAGATA	39	24
3257	A_23_P57568	A4GALT	CCTTCTGCCCACCCCATCCTTCTTCCTCTCCAGAGATGCCAGGGGGGCGTGTATGCTCTA	39	27
3259	NKI_NM_004163	RAB27B	CCTTTCAAACATGATCAAAGATTTCCCAATGTGATCTCATCATCATGGATACTCAATTTG	39	29
3260	A_23_P82361	GARS	TGATGTGGAGGCCAGGTATCCTCTGTTTGAAGGGCAAGAGACTGGTAAAAAAGAGACAAT	39	30
3261	A_24_P220618	C19orf7	TAATGAACTGTATTTTTACAATGATCGCCGCATGACTATTTCACACCCTTTTTATACTCC	39	31
3263	A_23_P15564	AMZ2	AAACCCGTGGAAGCCTTTAAGGAATGGAAAGAGTGGATAATAAAATGCCTGGCTGTTCTC	39	33
3264	A_23_P138541	AKR1C3	TTTTGAGTTCCAGTTGACTGCAGAGGACATGAAAGCCATAGATGGCCTAGACAGAAATCT	39	34
3265	A_24_P364236	NDUFC2	AAATCAAATGATTTCTGTCTCTATTTTCTTGAGTACCAATTGTAAAAACTGAAATTAGGT	39	35
3266	A_24_P14367	PTBP1	AAATAGTTTTAAGTAACTTTTTATAGCAAGATGATACAATGGTATGAGTGTAATCTAAAC	39	36
3268	A_24_P39508	CMTM3	TGCTACCATCGTGTTTGCAACTGATTTCTACCTGATCTTTAACGACGTGGCCAAATTCCT	39	38
3269	A_32_P107876	FRAS1	CACACCTGCTCAGACTGAGTAAACATTTGTGGTGCTGTCAACCTGATTTCTTGACTCTCA	39	39
3272	A_24_P165450	TTLL7	ACCAAAGTGGCTTCATATTGGCTCATAAAATTGGACTCTGTAAAACAACGAAAAGTTTTG	39	42
3273	A_23_P26696	TRIM47	TCCTTCGTCTGGGAAGGCACCAGCATGAGTCCCACACACCCAGCCTTCTCATTTCTAGAG	39	43
3274	A_23_P114952	TMEM9	TGGCTATTTTGATTAGGGAAGAGGGATGTGGTCTCTGATCTCTGTTGTCTTCTTGGGTCT	39	44
3276	A_23_P408955	E2F2	CTTTATGAGCACCATGTAAGCCTCCTTGTATTGAGATAATTGGGCATTAAACATTAAACT	39	46
3277	A_23_P42784	STK31	CACAGAAATATCTAGAAATGTTCTGGGACTAGTTGAGTTGTATCTTTAGTATTCAGGTTG	39	47
3278	A_23_P75380	AIP	GCTGGACCACTGCTCTTCCATCCTCAACAAGTACGACGACAACGTCAAGGCCTACTTCAA	39	48
3279	A_23_P316571	C11orf44	TTCCAACTCCATCCCAGTAATGAACTTGACCCTAAGATGCAAGGCGTCTAATCCCTTGAA	39	49
3281	A_23_P300174	HEXDC	CCTTGTCACACAAGTCAGCCTCCATCTGCGCAGCTCTGTGGATGCGCTGCTGGAGGGCAA	39	51
3282	A_23_P56422	LRRFIP1	CTGCTTTAAGTTATAGACTGTTACTTGTAGATTTCCATGTAATCATTGAGGTTATCACCC	39	52
3284	O_NM_001096_1	ACLY	GAGGAAGGGAATGAAACATTTATGGCCTCAAGATACTATACATTTAAAGCACCCCAATGT	39	54
3285	NKI_NM_004798	KIF3B	CTTTCTTATTTACTAAGAATTTGCCTGTTTGAATAAGAACAAAACGCTAAGGTGGGTAGC	39	55
3286	A_23_P352957	USP36	GCGACTGAATATACACCTGTAAACGAGTAGCATGTATACATTGATTTTGATTACAAATGG	39	56
3287	A_32_P914221	USH1G	AAAGGCCAGCTCAGAGGGTGGTCACAGCATGTGTCCTCTGACGTATGCCCCCAAAGCTCT	39	57
3288	A_24_P219971	C20orf11	TGTGGTACCTTTGTACATGTTTGATTCTGTATTCTTTATTCCAGTGTGGCATATGTGCCC	39	58
3289	A_23_P90523	OCEL1	CCAGAAATTCGATGACCAAGGAGACAGCGAGGGCTCCGTGTACTTCTAAGTGCCCCTGCA	39	59
3292	A_24_P43144	PDE11A	TGAACTTGTCAGTAAAGGAGAATACGATTGGAACATCAAAAACCATCGTGATATATTTCG	39	62
3293	A_23_P427648	FAM47B	GCCCCGTGAATGTACAACTTTGGCAACATCTGTAAATTCAATACCCAATGCTTATAAATA	39	63
3294	A_23_P124742	CHKA	AGCCTGTATGTGGTGTGGGGCGTGGATCGAGTGTAGCTGTGAAATCCATATATATGAAAT	39	64
3296	NM_032355_1_1839	MON1A	ATAAGCTGATGCGCTGGATCCGCAAAGAGGAAGACCGCCTCTTCATTCTCACGCCCCTCA	39	66
3298	A_23_P1575	TRIM49	TGTAGGGGACTCCTGGAATTGGGCTTTTGGTGTCTGTAATATGTATCGGAAAGAGAAGAA	39	68
3300	A_24_P337239	FGF5	TCTTCTTATTAAATCAATCTTGTAAATAGAAAATGTAATAACTTTCTTACCATTAACATT	39	70
3301	NM_002486_1_2751	NCBP1	TTTACCCAGCTACCCAGTAGCATAACTTTTCACAGCTCGGGGATGAATTAACATGGCTGA	39	71
3304	A_23_P200535	TRAPPC3	TGATAACCACTCATCCCTTATTTATTCCAATCTCTTGTGTGGGGTGTTGCGGGGAGCTTT	39	74
3305	A_23_P153687	XRCC1	TGGATCTACAGTTGCAATGAGAAGCAGAAGTTACTTCCTCACCAGCTCTATGGGGTGGTG	39	75
3307	A_23_P107775	TMEM190	TGCATATGCCCGGTTTCCTGGCGGGTCCGTGTGACATGTCCAAGTCCGTCTCGCTGCTCT	39	77
3309	A_23_P129322	IVD	TCTCTATGAAGCTCAAAGCGGAAAAGAAAGGAAATCACTACATCCTGAATGGCAACAAGT	39	79
3311	A_23_P145904	H2AFV	TAAAAGTACCTTTTCATGTGGTGACAGTTGTGTGTTGATTGGCTAGGTTTCTCCCGTGTG	39	81
3312	NKI_Contig43747_RC	MGC7036	TCAATGGTTAGCAGAAGGGAGAAAAGAAAGCAGGAAAATGTGCTATTGAGATTCCAGTGG	39	82
3313	A_24_P407373	TCL6	TGCACAGCAGCATGAAAAACAGGCCCTTCTTTTCTCTCATTTACACATATGTGAAGAAGA	39	83
3314	NM_012337_1_1629	CCDC19	GCCACTGGCCTTCCCGAGAAGTACTGCATTGAAGCTGAGCGCAAAGCTAACATCCTGCCA	39	84
3315	A_23_P210977	SCAND1	GCAAGAGCAGCTGCTCGCCATCCTGCCCGAGGCGGCTCGGGCCCGGCGGATCCGCCGCCG	39	85
3316	A_23_P422753	C4orf39	ATTTAGGAGAGGAGCTCTTCAATTCTGAATTGTCTGCCACTTACAAGCAGAAGAAAGTTT	40	1
3317	A_23_P369987	KIAA0317	TTTTTTCTAATCCTGCTTTCATACTAGCCAGTGTGGGGAAAAGGTACAATATGTCAAAGA	40	2
3318	A_23_P258944	DNAJB9	ATTTCTTTCTTAGTTGTTGGCACTCTTAGGTCTTAGTATGGATTTATGTGTTTGTGTGTG	40	3
3319	A_23_P205336	C14orf129	CAATTCATTGCCAGACTTCATTGGAATGCTTTGTTTGATGATGTATGTTCATTCTCAGCT	40	4
3320	A_23_P34979	JTB	AAGCAAATCGAGTCCATATAGCTACATTCCACCCTTGTATCCTGGGTCTTAGAGACCCTA	40	5
3322	A_23_P26713	RPL23	TGGCCCCGGATTGCATCCAATGCTGGCAGCATTGCATGATTCTCCAGTATATTTGTAAAA	40	7
3323	A_23_P213966	TIGD6	ATGATCTCATTATCTCTCAGGACACAGACATCATCCAGGACATGGTGGCTGGCGAAAATA	40	8
3325	A_23_P130614	STXBP2	GCTCATCGTGTATGTCATGGGCGGTGTGGCCATGTCAGAGATGAGGGCCGCCTACGAGGT	40	10
3327	A_23_P320862	C9orf43	GCCAGGCAAAAGAAGATCTCCTTTAACTTTTCAGAAATTATGGCTAGCACAGGCTGGAAC	40	12
3328	A_23_P106998	MRPS23	TAGAGCGAAGTTTTATTCAGTGTATGGGTCTGGTCAAAGAGCTTTTGATCTATTCAATCC	40	13
3329	A_23_P100203	HSBP1	ACAAATTACATGGGGAACATAAAGGAGTGAGATCCTTCTGTGATAAAATGAATTCACCAC	40	14
3330	A_23_P34719	SPAG17	CATCAGGACCAGAGCTGAGCTGGAATTGAAATCTTCTGCTAATGCCAAACTTACTTCTGC	40	15
3331	A_24_P57367	AHCY	ATTGGACACTTTGACGTGGAGATCGATGTCAAGTGGCTCAACGAGAACGCCGTGGAGAAG	40	16
3333	A_23_P53856	PFAAP5	AAAGGCTACAGTGCCTCACAAAGGATGTTCCCAGCAAGTTGTTTAAATTCCCAGCAAGTT	40	18
3334	A_23_P62436	TLR7	TGTGATTATCTTGATATTTCTTGAGAAGCCCTTTCAGAAGTCCAAGTTCCTCCAGCTCCG	40	19
3335	A_23_P92719	RAI14	ACTTGAGACATTTTTGTAGGATGCCTGACGAGGTGTAGCCTTTTATCTTGTTTCCGGATG	40	20
3336	A_23_P21776	SNAPC5	TCTGGTCAGATTCAGTTAACTGTTCAGAACAAAATTTCCTCTGAAATACTGTTGAGAAAG	40	21
3337	A_23_P166563	ZIC1	AGAATTTAAAGATCCACAAAAGGACGCACACAGGGGAGAAGCCCTTCAAGTGCGAGTTTG	40	22
3338	A_32_P447539	HMCN1	AGAACGTCGGTGGATTAAGAATTCAGCTATGTTGCTCCAAAATCCTTACATCACTGTGCG	40	23
3339	A_23_P380901	PTH2R	TAACGACATGAAAATGCAAGTGTCAATGGAGTAGTTTATTACCTTCTATTGGCATCAAGT	40	24
3340	A_24_P358976	TMEM19	TTTGGTGGTTTAGCTGGATTACTAGGATCAATTGTGGACTCATACTTAGGGGCTACAATG	40	25
3341	A_23_P430842	HAPLN4	GCATGTTTGTCGTCGTCCTACAAATGAGGAAACCGAGCCTATGGCGTGCCCTGGTCTGTT	40	26
3342	A_32_P31633	SF3B1	TACATTGGTTCCCAGGACGCTCTCATAGCACATTACCCAAGAATCTACAACGATGATAAG	40	27
3343	A_23_P432077	RP11-125A7.3	CCCTGCTCTGTATTGACCAGAAAACAATGATTTTATAATATTTAACCCACCAAAAAGTCC	40	28
3344	A_23_P39898	CALCRL	GCAACTGAGTACAATTGTTATGATCTACTCATTTGCTGACACATCAGTTATATCTTGTGG	40	29
3345	A_24_P243347	MAT2B	TGCCGCTAAGTGATATTTCATATGTGTGGTTATACTCATAATAATGGGCCTTGTAAGTCT	40	30
3347	A_23_P42718	NFE2L3	CAGCCATCCTTTTTAAGAGTAAGTTGGTTACTTCAAAAAGAGCAAACACTGGGGATCAAA	40	32
3348	A_23_P134366	ETV1	TACAACGAAGGCTACGTGTATTAACACAAGTGACAGTCAAGCAGGGCGTTTTTGCGCTTT	40	33
3349	A_24_P111406	CFHR5	TTTAGAACTCTGGATTTTTAGAGCTTTAGAAATTTGTAAGCTGAGAGAACAATGTTTCAC	40	34
3352	NM_001999_2_10052	FBN2	ATGCAGGCTCCTGGTTGTTCCTCTCAAACCTGTGCTGACCAAAGATTAGTAACCAGTTAT	40	37
3353	A_23_P167227	HADH	GGTCGGTTTTCATGGTCATTCAGTTCCACAGATCTGAATGATTACTGTCTGTCTGTGTCT	40	38
3354	A_24_P34186	DMD	TAGCTGTCACCTCCCGAGCAGAAGAGTGGTTAAATCTTTTGTTGGAATACCAGAAACACA	40	39
3355	A_23_P102927	PWP2	GGACGACCTGTCGAAACTCTGTAGCTGGAACCACTATAACATGCAGTACGCACTAGCAGT	40	40
3356	A_23_P83838	CA8	AGAAAAGGAAACTTTTGAGCTGCACCTTCAGTTTATCCTCAAAGCCTGCGTTGTTTGTCT	40	41
3357	A_23_P159986	MGC16121	CATTCCTTGTACCTTTATTTACACGATCCAAGTTGCAGTGTGCCTAGATTTTCCTCCAAG	40	42
3358	A_23_P111042	HIST1H2BI	GCCAAACACGCGGTGTCGGAGGGCACCAAGGCGGTCACCAAGTACACCAGCTCCAAGTAA	40	43
3359	A_23_P252306	ID1	GCAGACATTTTAAAAAATGGTCACGTTTGGTGCTTCTCAGATTTCTGAGGAAATTGCTTT	40	44
3360	A_23_P161368	CYP2C8	AAACTTGGTTGGCACTGTAGCTGATCTATTTGTTGCTGGAACAGAGACAACAAGCACCAC	40	45
3361	A_23_P253841	HSF1	GATATATACACACAGTGGATGGACGGACAAGACAGGCAGAGATCTATAAACAGACAGGCT	40	46
3362	A_24_P8454	SPAG9	ACTTCCCCTAGTACAAATGGTGCTTCTCCAGTGATGGATAAACCACCAGAAATGGAAGCA	40	47
3363	A_23_P12533	ANKRD30A	ACAGACATAAAATAACAGTGTGAAGAATTACTTGTTCACGAATTGCATAAAGCTGCACAG	40	48
3364	A_23_P208369	ITPKC	AAGAACTTCGTGAAGCTCTGGAGATCTCCCCCTTCTTCAAGACCCACGAGGTGGTAGGCA	40	49
3365	A_23_P113994	KIRREL	CTCTCTCCTTCCTCAGGGTACTGCAGAAGGGAGCGAACAGGGTACTGTTCGCTCTTGTCT	40	50
3367	NM_014256_2_2116	B3GNT3	GCCTCAGTGTCTGCCAGTCAAGCTTCACAGGCATTGTGATGGGGCAGCCTTGGGGAATAT	40	52
3368	A_23_P379945	CCDC88C	TACTGAGAAAGAAATGGGAGACTTTTGAATGTTAACAAGATCCATTTTAGGAGTGTTTGG	40	53
3369	A_23_P119390	EHD2	CTGGGGACTTTCCTGATTGCCAGAAAATGCAGGAGCTGCTGATGGCGCACGACTTCACCA	40	54
3370	A_23_P92073	PARP3	TTGTATAAGGGCAGCTTTTATAGGTTCCACATGTAAGTGAGATCATGCAGTGTTTGTCTT	40	55
3371	A_23_P15705	PSMB6	GGGAAGGCATGACCAAGGAAGAGTGTCTGCAATTCACTGCCAATGCTCTCGCTTTGGCCA	40	56
3373	A_32_P132796	BRE	AAATTATCCGTACAGCCCCAGATGGGATGGAAATGAAATGGCCAAAAGAGCAAAGGGATG	40	58
3374	NM_002080_1_2273	GOT2	TCTGCTCTAACCATGTAGACTTATTGCGGCCTGGTTTTCTCTGTTACAATAAAATTACTG	40	59
3378	A_23_P146765	RNF139	CCTTCAGTGTGTAACCAAGCACAAAAACAGTATCAATGTTGAATCTGTGAATGGTTTTCC	40	63
3381	NKI_NM_004052	BNIP3	GGAAAGAAGTTGAAAGCATCTTGAAGAAAAACTCAGATTGGATATGGGATTGGTCAAGTC	40	66
3382	A_23_P410859	ZSWIM6	CAAGCCTTAGCATTAAGAATATACAATATGCCGGAATTGGGGTTCGTGCCTCCTAGCCTA	40	67
3385	NM_014294_2_2424	TRAM1	TCAGTGTTCACATCTTGTTCCCCATTTCTCACTTGTGTCACCAGCTGTTTGTGCCATTTT	40	70
3386	A_23_P33856	STAG2	AGGGAGGATTGAGGATCTTAATGAGGGAATGGATTTTGACACCATGGATATAGATTTGCC	40	71
3387	A_23_P381449	SP2	TTCTCACTCTAGCAATTCCCTTTTCTAAATGACACAGCATTTAAACTCAAATCTGGATTC	40	72
3388	A_23_P92490	BDH2	GTAACTGGTAACCCTGTCATCATTGATGGAGGCTGGAGCTTGTGATTTTAGGATCTCCAT	40	73
3389	A_23_P52531	FAM24B	GCTGATAGTTGTCGTGCTCTGTCTTTACTTCAAAATACACAACGCGCTAAAAGCTGCAAA	40	74
3390	A_24_P655458	TREML4	AAGAATAGGTACAGTCATTTTCCAACTAACATCTAGTGAGACTGGGATTCACCACTCAGA	40	75
3392	NKI_NM_004701	CCNB2	AGAACTCTTGATTTTGTACATAGTCCTCTGGTCTATCTCATGAAACCTCTTCTCAGACCA	40	77
3394	A_23_P202004	PRTFDC1	CTCTTGATTGGAGCTTCCGGTATGTGATGACGGTATGTCATGTATGCATGGATGTACTCA	40	79
3396	A_24_P1545	FGFR1OP2	TATCAGGAAGAAATTCAAGAACTTAATGAAGTCGCGAGACATCGGCCACGGTCCACGTTA	40	81
3397	A_23_P40548	YPEL1	GGAGTAATGTGCGAACTTTCCCTTCTCCTTCGAATGCTGTTTTGTGAAAGAAACTGTGAA	40	82
3398	A_23_P54041	THTPA	GAGGAAATGGTTGGGAATCGCTGTTAGAACTCTAGAAATTCTAATCTGACTTTGCCACTG	40	83
3399	A_23_P207154	CSH2	CAGCCGCCGGACTGGGCAGATCCTCAAGCAGACCTACAGCAAGTTTGACACAAACTCACA	40	84
3400	A_23_P79134	PLEKHF1	TTCAGGAAGCCCCAGAACACCCACAGGTCTTGGTAACAAACGCCACCTTACACTCTGCAG	40	85
3401	A_23_P153461	LPPR2	GCCAATAGGAGCCCTTGGTTTCCAGAATTTCTAGAGTGGGTGGGCATGATTCCAGTCAAT	41	1
3402	NKI_Contig42421_RC	FBXO16	TCAGCTTAAGTACTTATTGTGGTAGTGAGTCCTACGGTATTTCAGTAAAAAGGAATTCAT	41	2
3403	A_23_P16809	MGC10701	AGTCAAGAAGAACATGCCCCAAGTTATTCGTCAGTGAGGCGGAAATTGTGGTGTACTTGT	41	3
3404	A_23_P170978	ZNF692	TGGCTTTGGGAAGCCAGACTCCAGGGACTGAAAAGGAGCAACAAGGAGAGGGTCTGCTTG	41	4
3405	NM_021200_1_2315	PLEKHB1	AATGGGGGCTCCATTAGTTCTGCTGCCGAGACTAATAAAGATTTGGTTGGTTCTAGCAGT	41	5
3406	A_24_P285522	MAP4K3	GATGTACAAGTAAGTGTCTTATCTGTACAGATGTAAATGTTGATGAAAATGCAATTGGGG	41	6
3407	A_23_P383227	S100A1	CTCACAGTGGCCTGTAACAATTTCTTCTGGGAGAACAGTTGAGCAGACAGCCACATTGGG	41	7
3408	A_23_P386380	C1orf87	CAGAGGAAACCTAGTTTTATCTTTTGATGTGGCAAGAACCCAGCTACTTAGAATCTCCTT	41	8
3409	A_24_P261052	MTMR9	TCTGATGAGAGTTTACTGACTTCTAGAGCCATTCTCTTTAACCGTCTGCAGGTCTAAGGA	41	9
3410	A_23_P11633	PRKAB2	CTGATTTGCTTTGAGGCTGATATGTGTGTTTCAGAGCCTCTGAGTAGGATGCTCTGCTTT	41	10
3411	NM_001144_3_2954	AMFR	CTGTGTTATTCCTGGTTTAATTCAGCAGAGAAGGTAAGGTGTGAACCTACCTGCCTTGGA	41	11
3412	A_24_P112160	UPK3B	TGATCGTCATTACCTCCATCCTCTCTTCTCTGGCCGGCCTCCTACTCTTGGCCTTCTTGG	41	12
3413	A_24_P306561	TCF25	AACCGCTTCGAGCTGATAAACATTGACGATCTTGAGGATGACCCTGTGGTGAACGGGGAG	41	13
3414	A_23_P372834	AQP1	CCTCTGCATATATGTCTCTTTGGAGTTGGAATTTCATTATATGTTAAGAAAATAAAGGAA	41	14
3415	A_23_P15414	SCARF1	CTGTCCTGGACCCTGTGTGCCTCATAAGGGCTATTCTTTCTTTCACGTGCAAAACATTTT	41	15
3417	A_23_P29634	NCKIPSD	CCTCATGGAACAGGATGATGGCACTGAGAAAGCCAATGACCGAATCTCTTTTCTCTGTAA	41	17
3418	A_24_P20873	HIST1H4I	CATTTCTGGCCTCATCTATGAGGAGACCCGCGGAGTGTTGAAGGTGTTCCTGGAGAACGT	41	18
3419	A_23_P148297	SH3BGRL	ATAAAACAGGTTGGCGATCATTTCCCAAGATTGGTTTCCCTTGAGTTTTTGCTAAAACAA	41	19
3420	A_23_P81087	INTS12	AGACATCCACAGTTATTTCAGGAAATTCTTCTAGTGCCAGCGTTTCCTCGTCAGTAACTA	41	20
3421	A_23_P64474	OR52N5	TTGGTTAAGCGTTTGCCTTTCTGCCAAAGCAATATTATCTCCCATACGTACTGCGACCAC	41	21
3423	A_23_P151018	LEMD3	CCCCATCTTGTAACCTGTTGCAAGAGTGAATGTAAAAAATAGTTGTGGCATTTTAAAAGG	41	23
3424	A_23_P126103	CTH	ATGTTTGCCTCTGAAGGAGGTGAGATTTGTGCTACTTTGGGAGATTATGTTCTTTTTTCA	41	24
3425	A_23_P77279	C15orf29	CAAGCAGATTTCTTGCTCTTAAAAGTTATGTTTCACTGAGTTCTGGTTTTGTGTAGCTAT	41	25
3427	A_23_P48826	TRIM69	ACCTTCAGTAACACTTTCATGGAGAAACTTTATCCCTACTTCTGCCCCTGCCTTAATGAT	41	27
3428	A_23_P92385	TLL1	TGGCTATTAGTATCAGAACGGGGCTCTCGACTTGAATTATCCTTCCAGACATTTGAAGTG	41	28
3429	A_24_P5856	TNFSF9	ACGAAGGAGCTGGTGGTGGCCAAGGCTGGAGTCTACTATGTCTTCTTTCAACTAGAGCTG	41	29
3430	A_23_P16225	BEST2	CTTTGTAAAGTCCACCTACACTTTTGACCAGCTCTCGCTGCCCGCATGTGTTTGGCGCTG	41	30
3431	A_24_P128001	ZNF395	GAATTCTTTGCTTTCTAAACTCTTCCAGAAAGGACTGTGAGCAAGATGAATTTACTTTTC	41	31
3432	A_23_P344440	ASB17	CAGGAATCAACTATTAACCAACAATATGCTCCCAGATGGAATATTTTCACTTCTAATTCC	41	32
3433	A_23_P72411	CYP4X1	ACTTAGCCGACATTCCATGCCCTGACCAATCCTACTGCTTTTCCTAAAAACAGAATAATT	41	33
3435	A_23_P372255	ITPKB	TCAGTTGTATTTAGCTTTGAGTTTCTCTGCATCTGTCCACCCCATGTGTATATAACCCAG	41	35
3436	A_24_P415845	LIG4	AAATACTAAACTACATTTTATTTTTGTATCTTAAAAATCTATGCCTAAAAAGTATCATTA	41	36
3437	A_23_P215875	WDSOF1	AAACGTATAGCTCGTCATCGACATCTACCAAAATCTATCTATAGCCAGATTCAGGAACAG	41	37
3438	A_23_P50678	MATK	TCCGTACCCTAAAATGTCACTGAAAGAGGTGTCGGAGGCCGTGGAGAAGGGGTACCGCAT	41	38
3439	A_23_P59950	SLC39A14	CCCAAAGGTATTTTGTGTCTAGTGTCAAATTGGAGCTATTCTTCACTGGTCCTTAACCTT	41	39
3440	A_23_P125383	TMEFF2	GAGAGCTTGGACTACACAATACAGTATTATAGACAAAAGAATAAGACAAGAGATCTACAC	41	40
3441	A_24_P32560	C9orf165	TGGGGGCAGCCATCTCCCAGGGGGCCCTCATCGCCATCGTCTGCAACGGTCTCGTGGGCT	41	41
3443	A_23_P128375	C12orf34	TGTCCCACACGATCAAGGCAGGGAAAGATAGGCAGGAGTCCCCTCACGAAGTCCTCAAGT	41	43
3444	NM_006478_3_1872	GAS2L1	TATTGTTCCTCCAGTTCCTCCTCTTCGTCCCTCAGCGTCCTGGGTGGCAAATGTGGCCAA	41	44
3445	A_23_P14957	CDR2	TCTGAACTAGTTGAACTGTGACTGACAGGTAATCCTAATATATCCAAATCCAACTGAATA	41	45
3446	A_23_P64343	TIMM10	ATGAGCGGATGGGCAAAAAGTTGACAGAGTTGTCTATGCAGGATGAAGAGCTGATGAAGA	41	46
3447	A_23_P16866	VIL1	CTGATTGTAGGGTCTCATTTTCTCACCGATATTAGTCCTACACCAATTGAAGTGAAATTT	41	47
3449	A_23_P204087	OAS2	TCTTCAAAGCAAAGCTCTTTACTTTCCCCTTGGTTCTCATAACTCTGTGATCTTGCTCTC	41	49
3450	A_24_P118376	CEACAM20	GCTAGGTCTGTGGACCTGACCTGCCAAACCGTCAATCAGAGTGTGAATGTCCAGTGGTTC	41	50
3451	A_23_P132956	UCHL1	TCTAACGCTTTAAATGGCTACTTTGGTTTCTGTCTGTAAGTTAAGACCTTGGATGTGGTT	41	51
3454	A_23_P4546	MRO	TCGGCCTTTGTTTTGTTTGGGCAATTGGCTGCCTTTGCCGGGAGGAAATGGAAAAAATTT	41	54
3457	AK021858_1_1400	FOXC1	GGGCTTGCAGTTTGTTTTGGAGATAATACAGTTTCCTGCTATCTGCCGCTCCTATCTAGA	41	57
3458	NM_002872_3_1252	RAC2	TCTACGCCTCTGGGGATATCTGCTCAGCCAATGGAAAATCTGGGTTCAACCAGCCCCTGC	41	58
3460	A_24_P222997	ZRANB3	AGCCAGGTGAGAAGACAATCTCTAGCATCAAAGCATGGATCAGACATCACACGATTTTTG	41	60
3461	NM_031424_2_1306	FAM110A	ATGAGTGTACTCCTGCTTAGTTCCTCTTGTGGGGCTGCATTTGCGGTGCTTTGCCCTCCC	41	61
3462	A_23_P37897	MGC16824	TCTTTTCTACTTTATTAATAGTTCCGGATCATCCTGAACATGGGGTCCTGTTTCTTGTTC	41	62
3463	A_24_P388632	PCGF3	TGGTGGCTAGTTTTTGTCAAATCTTTTTTGGAATATTGCTTAAATGTTTTGATTTTATGA	41	63
3464	A_23_P422350	MYO7A	GAGAAGATCCCTGTGATGACCAAGATTTATGAGACCCTGGGCAAGAAGACGTACAAGAGG	41	64
3465	A_23_P8221	SSR1	TGTGTATCAAACCTATCCCCGGATGTGTGAGAATAATGTGTTCATAAAGCATGGATCTCG	41	65
3466	A_23_P59578	SEMA3E	GTGCACAGATAGAAAGAGGAAAAAGCTTAAAATGTCACCCTCCAAGTGGAAGTATGCCAA	41	66
3468	A_24_P79153	SCAMP4	TTGGGCCAAAAAGAAACTTTTCCTTCATCATTTCCTGCACTCGCTGACCACAACTTTGGA	41	68
3469	A_23_P4221	CALCOCO2	AGGATTGTTAGCAACTATGGGTTTGCAGTTTTCTGAGTAGGTGAGTTTTGAATATGGGTA	41	69
3470	A_23_P164536	PIK3C3	CCTGAGTTCTGCTTCCTTGGATGTCATTGCTTAAATATAGTCTTGAAGGGCTTGTTTTGA	41	70
3471	A_23_P217831	FAM129A	GTCAATTAAACAAACATTATTTGAACAGTTACTGCATGCCACGCACTGTGTTGGGCTTAG	41	71
3472	A_24_P145249	ATP6V1B1	TCTGGGGGTCAGGTGGATGAAAACAATTCTAATAAACTATCCTGGGTATTTCTGGAGGGT	41	72
3474	NKI_NM_000017	ACADS	AGGCAGGGGTGGTGATTCATGCTGTGTGACTGACTGTGGGTAATAAACACACCTGTCCCC	41	74
3475	A_32_P459533	FCHO1	GGGCAGCGGTTACCGCATGTCGCTGGTGAAGAGGAGGTTTGCCACAGGGATGTACCTGGT	41	75
3477	A_23_P28625	WDR12	GAGCAGACAATAAATTGTATTCCTACAGATATTCACCTACCACTTCCCATGTTGGGGCAT	41	77
3478	NM_002388_2_2539	MCM3	ACCCAAGTCTTTGCCTCTACTCCCTTAACAGTGTTGAATTCAACTGAAGGCGAGGAATGT	41	78
3479	A_23_P252945	SLC12A5	GGTGGCAGAGAAGAATAAGGGCCCCAGTCCTGTCTCCTCTGAGGGCATCAAGGACTTCTT	41	79
3480	A_23_P136748	HNF4G	CACACCAGCATCTCTCCAAACAAAAGCAATTGTGAAAATGTGTTTACTTCAGAACGGCAC	41	80
3481	A_23_P211511	APOBEC3D	TCAGACTTTGCATACTGCTGGGAAAACTTTGTGTGCAATGAAGGTCAGCCATTCATGCCT	41	81
3483	A_24_P174316	FLJ10081	CCATAACCTCAGAAGGCAATATTATTGATAGAAAATGTGGAAGGATCAGGAAGTTCTTAG	41	83
3484	A_23_P18102	SENP5	AATGGATGCAGTCCCAGACAAAGTTCACTTCTTCAACAGCTTTTTTCATAGACAGCTGGT	41	84
3486	NM_003468_2_2451	FZD5	GGGGGCTTTACAATCCTAAGGTTGGCGTTGTAATGAAGTTCCACTTGGTTCAGGTTTCTT	42	1
3487	A_32_P194032	LONRF1	GTTAGATCACCATGCTGCAACATGGTTTATATTCATGCTGCCCTAGAAACTTTTGTAATT	42	2
3488	AF220656_1_2363	PHLDA1	TGTTAGCTTACATATGGGGCTAGGTAATTTCATTGCTTAAAAAGATGCGCCTAGGCTCCC	42	3
3489	A_24_P242361	HS2ST1	AAATACCAGTTCAATGATGAGTTTTCTTAACAGAATTTGGTTTGTACTTGCAGTGGCTGA	42	4
3490	NM_005180_4_2827	BMI1	TTTTTTGCTTTGGTCGAACTTGGTGTGTGTTCATCACCCATCAGTTATTTGTGAGGGTGT	42	5
3491	NM_002336_1_4933	LRP6	TCCTCTGACTGCCTCCAACGTAAAAATGTAAATATAAATTTGGTTGAGATCTGGAGGGGG	42	6
3492	A_24_P145035	CBWD5	CTTGCCAATGCATCTGAGAATCTAGGGACTTTCTGAAATAGTACTTCCTTGCTATGAGGA	42	7
3494	A_23_P80473	CHST13	GCCCTGCCCCTGAACCTGTTCATGGTGCATCAGAACATAATGCTGACACCGGTGTCAGTG	42	9
3495	A_23_P3841	TRAP1	CAGAAGGACTGACACCACAGATGACAGCCCCACCTCCTTGAGCTTTATTTACCTAAATTT	42	10
3496	A_24_P924862	RAPH1	GAGAGAGATATATTCAGTACTACTGAGGATGTTTTTCTGAGGATGTTTTTGTTCTGCTGG	42	11
3498	A_23_P35148	TAF13	TGAAGATATCGTCTTCTTGATTCGAAAGGACCCAAGGAAGTTTGCCAGGGTTAAAGACTT	42	13
3499	A_23_P139509	ERGIC2	AGAAAGGGAACGTATCATTAACCATGCTGCAGGCAGCCATGGAGTCTCTGGGATATTTAT	42	14
3500	A_23_P210074	ZNF514	GAGGCTGAGAAAGGTAGACAGCTACCCATGATCTAGCCCAGTCGTATTTTAGAGCTAATA	42	15
3502	A_23_P106294	SERF2	GGGGTGAGGGGGTTACCCCTTCCCAGTGTTTTTTATTCCTGTGGGGCTCACCCCAAAGTA	42	17
3503	A_23_P164258	PIPOX	TGAATCCCCCATAAACACCAGATGATTGAGTCTACCTTCTTTCCTTGGCCCGCTCCCTTT	42	18
3505	NM_006113_3_4623	VAV3	ACCAAAGACAGAAGTAAATGTTTTCCATATACTTTGTCTTGCCTGTATGCAGCCCTTGTG	42	20
3506	A_23_P84070	LARP7	TGATTTGCTAGAAGGGGATACAGAATGCCATGCTAGATTTAAGACTCCTGAGGATGCTCA	42	21
3509	A_23_P41286	CTBP1	AGGCAGTTGGCAAACTTCTCAGGACAATGAATCCTTCCCGTTTTTCTTTTTATGCCACAC	42	24
3510	A_23_P209360	KLHL29	ACACAGATGACATTGAAATTCGTTTCTCTCCTCATCTATCACACTGGAGCAAAACTGGCT	42	25
3511	A_23_P134953	ADFP	GCTGCAGAAAATGAAGGAATCTTTAGATGACGTGATGGATTATCTTGTTAACAACACGCC	42	26
3515	A_23_P501435	CSRP2BP	CCGGCCATTGATGTGTTGTCATTGAATCCAGGAGGATTTCTAGGGCACTGAAGTTTTGTT	42	30
3517	A_23_P55198	CNTD1	ACTTCATGCTGTTGGCAGTAGGAATCATTGCAGCAAGTGCTTTCATCCAAAACCATGAGT	42	32
3518	A_23_P162702	FLJ30092	CCTCCCTACATCTTTAAATTCTTGGTTCTCTTTAGTCCTCATCCCTTGAATGGACTTGTC	42	33
3519	A_23_P88303	HSPA2	TTTTTTGTTTGTTTCTTTGAAATGTCCTTGTGCCAAGTACGAGATCTATTGTTGGAAGTC	42	34
3520	A_23_P93584	PRDM1	GTTTGAAAATGAGGTTTGGGTAATTGCCAATGTTGGACAGTTGATGTGTTCATTCCTGGG	42	35
3521	A_24_P914759	PLEC1	TCACCCTGGCCGCTGTGTGGCACTGGCGCAGGGGACGTCGGTGGGCGCAGGACGAGCAAG	42	36
3522	A_23_P153236	CHMP2A	GATGCTGTGGTGTCCCAGGTTCTGGATGAGCTGGGACTTAGCCTAACAGATGAGCTGTCG	42	37
3523	A_24_P930883	PDS5B	ATTTGTTTTAAGATAAAATATTTAGGGTACATATATATCATTTTTTAGATGATTTTCATT	42	38
3524	A_23_P88228	PLD4	GGCGGCTCACCAGGGGTGTTTTGCACTCCAAATTCTGGGTTGTGGATGGACGGCACATAT	42	39
3525	A_23_P71627	C9orf19	TTCCAAACAGTTTCATAATGAGGTCCTGAAGGCCCACAATGAGTACCGGCAGAAGCACGG	42	40
3528	A_23_P251128	KPNA6	GCTCACCTTTGGGTTTTGTGACAAGAAGGGGACGTGTTGGGTTTTTCTTCCTTACACTAT	42	43
3529	A_23_P500390	DONSON	TGGCATTGTGACTAATGGCATCAGGGCAAAAATATGTTACTTTACGATTTACCTGTTAGC	42	44
3531	A_23_P76585	C1QTNF9	ACACAACTTTCACAGGGTTCCTTCTGTTCAGCAGCCCGTGACAGAGGAGAGTTTAAAAAT	42	46
3532	NKI_Contig55829_RC	RBED1	GGCCTAATTGAGGGAAGGAGGAAATTCATACCAGCAGTTTTCAAATAAAAGAATTGTTCT	42	47
3533	A_23_P147431	LYN	TGGGAAAGTATTCTGTACTCTTAGATGGATTCTCCACTCAGTTGCAACTTGGACTTGTCC	42	48
3535	A_23_P46871	SLC29A3	TTCACAGCTGATGGTTAACATTCCACCTTCTTTCTAGCCCTTCAAAGATGCTGCCAGTGT	42	50
3536	A_23_P78871	KCTD15	TCCAGTTTTCTCATGCGAATATGCACAGTTTTAATTCACGTTGTTACACTAGCCTGCCGA	42	51
3537	A_24_P151356	SGK2	AGAGGATGATGACATCTTGGATTGCTAGAAGAGAAGGACCTGTGAAACTACTGAGGCCAG	42	52
3538	A_23_P139147	MS4A8B	TCTCCCACTGTTTGTACTCTCACCTTCATTCTTCAATTCAGTCTAGGAAACCATGCTGTT	42	53
3540	A_23_P76749	GALNTL1	CCTGTTCTGTTTTTGCTTTTCCTCTTCTTGACCAAAGCATGTGCCACTAGCTGTCCTTGA	42	55
3541	NM_000885_2_4831	ITGA4	TTTCAGCAGACTATGAATATTATAGTATTATAGGCCAAACTGGCAAACTTCAGACTGAAC	42	56
3542	A_23_P259103	LOC63920	ACAGCTCTAGAAATCCTTATGCCATTTGCAACTACATACCTTTGTGAGTTGGGATTTTCA	42	57
3543	A_23_P154245	GPR35	CTGGACGCCATCTGCTACTACTACATGGCCAAGGAGTTCCAGGAGGCGTCTGCACTGGCC	42	58
3544	A_23_P155376	CRELD1	ATTTCAAAAGTTTTTCCTTAATGGTGGCTGCTAGAGCTTTGGCCCCTGCTTAGGATTAGG	42	59
3545	A_23_P121095	TOP2B	TCAACAAATATCTTGTGTTGTCCTTTTGTCTTCTCTGTCTCAGACTTTTGTACATCTGGC	42	60
3546	A_23_P140207	PCK2	AGGACATAGCACCCTCATCTGGGAATAGGGAAGGCACCTTGCAGAAAATATGAGCAATTT	42	61
3548	AB046858_1_2630	WDR19	TCAGCTTCGCAGCTATGTTGATGAGGCCTGAATACCGCAGCAAAATAGATGCCAAATACA	42	63
3550	A_23_P122532	C6orf47	GAGGGCACTGCTCTTGGATTCACCAGCTGTTATTTTTGCTTTTACTTTTCTCCCACCTTC	42	65
3552	A_23_P138404	ACSL5	CACCCTTGGATTAGAGTTCCTGCTCTACCTTACCCACAGATAACACATGTTGTTTCTACT	42	67
3553	A_23_P159406	SPRR1B	CTGAAGAGAGACTTAAGATGAAAGCAAATGATTCAGCTCCCTTATACCCCCATTAAATTC	42	68
3554	A_23_P168419	MLL3	GGGTGGGTTTCATTGTTTTGGTTTTCTAGTCTCACTAAGGAGAAACTTTTACTGGGGCAA	42	69
3556	AK090462_1_4296	ATP6AP1	GTCTGTCCTGCTTGGCTGTCGTTATCGTTTTCTGGTGATGTTGTGCTAACAATAAGAAGT	42	71
3558	A_24_P22079	FOXO1	CAGGGAAAGGCATCTGGTCTGTCTGGAAAGCAAACATTATGTGGCCTCTGGTAGTTTTTT	42	73
3560	NM_014936_1_3439	ENPP4	GGCATCCAACTCATGAGTGGATTTTATATAGGATGGAACAGGAAGGTATGTCCTGTCAGT	42	75
3562	A_24_P311926	HLA-G	TTCCTGTTCCAGAAAAGGGGCTGGGATGTCTCCGTCTCTGTCTCAAATTTGTGGTCCACT	42	77
3563	A_24_P174341	CCNT2	TCTGTGGTAAATCTTTTGAGTTGTTGAGTATATTTGAGATTGATTGGATTCGACCTCTTG	42	78
3564	A_23_P253886	DDEF1	TGCTGCCTTCATGTAACCCTGGGCACAGTGTGTATATAGCTGCTGTTACAGAGTAAGAAA	42	79
3566	A_23_P120845	XBP1	CCTTTTTGGCATCCTGGCTTGCCTCCAGTTTTAGGTCCTTTAGTTTGCTTCTGTAAGCAA	42	81
3567	A_24_P294931	PPP2R5D	TCACAGACATGGAAGGGACCACCCTGGGGCTGACTGCTTTTCTGTGCTGTTGGTTCCCAA	42	82
3568	A_23_P165263	HCN2	CAACAAGGAGATGAAGCTGTCCGATGGCTCCTACTTCGGGGAGATCTGCCTGCTCACCCG	42	83
3569	A_24_P192209	ZNF92	ATGTGGCAAAGCTTTTAACCGGTCCTCAACCCTTACTAAACATAAAAGAATTCATACAGA	42	84
3570	A_24_P55295	GJA1	AGTACTGTAAACAGGCTTTAGTCATTAATGTGAGAGACTTAGAAAAAATGCTTAGAGTGG	42	85
3572	A_24_P203056	BCL7A	TCGCCAAGAACCTGGTTAGAGGCATAAAGACCTTTTTTCACCGTTACCTAATTTTTTCCC	43	2
3574	A_23_P324754	KIAA1199	TGTTTCACAGTACAGGATCTGTACATAAAAGTTTCTTTCCTAAACCATTCACCAAGAGCC	43	4
3575	A_23_P142135	CD37	TCCTGCTACAACTTGTCGGCGACCAACGACTCCACAATCCTAGATAAGGTGATCTTGCCC	43	5
3576	A_23_P201570	CELSR2	TCATACGCCATCACCAAAAGGAAAGGACAAAGCCACACGCAGCCAGGGCTTCACACCCTT	43	6
3577	A_32_P156136	NARG1L	CCAATTCGACTTCCATACATACTGCATGAGAAAGATGACCCTTCGTGCCTATGTTGACCT	43	7
3578	A_23_P201445	C1orf121	CGGGTAGAAACACATTCACTGCTTCAGGGTTCTAATCTGTGTGTCTCCTTATGACTCCAT	43	8
3579	BC021622_1_4952	PIK3R3	ATGGGACCTCCACTTATTTAGGCCTCATGTGCTTTGAAGAAGCTTTGAGAGCCAATGTGT	43	9
3580	A_23_P120056	RTKN	CAAAGGCCAACCTCGCACTTGGCTCCAGTCACCAGTGTGAGAGAGAAAGGTGCTGGCATA	43	10
3581	A_23_P349310	TNRC6A	CGTGCGCTCTCTACTATGCCTTGATGTTGCCTACCTTATTGTGGTATCGTGGAGTTTTAA	43	11
3582	A_32_P66364	PPP1R1C	ACCCCACACTCATACAGTAGCTATGCACATCCTGGAAGTCTCCTTGACTGAACTTTAGAA	43	12
3583	A_23_P114	EXTL2	TGTTATGTGAATTAGCGTCTGTGTTTCACCCATTGTCTGTGTTTAGTCCTTGTTCACCAC	43	13
3584	A_23_P109109	RP5-1103G7.6	CATGTTGCCACTGGGGGGAGACAGCATTGTTCATGTGCAACGCTTCCAGAAAATGCTGCA	43	14
3585	NM_000228_1_3774	LAMB3	AGCCAATGGGACAGTTACACTTGACAGACAAAGATGGTGGAGATTGGCATGCCATTGAAA	43	15
3586	A_23_P125286	OR52A1	GTTTGTGGCCTTCACTGTAGCAGGATTTGACCTCACATTCATCACATTGTCCTACATCCA	43	16
3587	A_23_P46785	SFTPD	CTTCACCAATGGCAAGTGGAATGACAGGGCTTGTGGAGAAAAGCGTCTTGTGGTCTGCGA	43	17
3590	A_23_P97221	ZNF691	CTGGCCTTTGAGGAAGTACTTATGAGATGGGTGTCACTGTCTGAAGGTTCTCCAAATTGT	43	20
3591	A_24_P339126	PRSS21	ATAAACAACTCTATGTGCAACCACCTCTTCCTCAAGTACAGTTTCCGCAAGGACATCTTT	43	21
3593	A_24_P38944	CCDC86	TTCTCCCAGATGCTTCAGGACAAGCCCCTGCGCACATCGTGGCAGCGGAAGATGAAGGAA	43	23
3594	A_24_P158314	GARNL3	ATCTAGCAGTGACAGGATCCCATCAGGCTCCTTGGAAAGTGCTTCTACTTCCGAAGCCAA	43	24
3595	A_24_P124349	PDGFD	ACTCTAACCTGAACAGCTCACAATGTAGCTGTAAATATAAAAAATGAGAGTGTTCTACCC	43	25
3596	A_23_P8825	UBR5	ATGCTGTCATACCCCCCTGGTGGTACCTTAAAGAGATAAAATGCAGACATTCCTTGCTGA	43	26
3598	A_24_P362595	PAX3	TGAGTTCCATCAGCCGCATCCTGAGAAGTAAATTCGGGAAAGGTGAAGAGGAGGAGGCCG	43	28
3599	A_23_P48784	CYP46A1	TGGTTCTAAGAGGTACCTGGATTTCGAGGACCTGGGGAGACTGCAGTACCTGTCCCAGGT	43	29
3600	A_23_P257771	SLC26A6	AAACAGGCTGCCTCCCCCAAGGGCGCCTCAGTTTCCATTAATGTCAACACCAGCCTTGAA	43	30
3602	A_24_P85881	GPR113	TGTTAGAGGAAGTCTCCACGGTCCCTCATTACATCTTCACCATTCTCAACACCCTCCAGG	43	32
3603	A_24_P286054	ZFYVE16	GTGTATGTATTCTGCCATGTAAGTAATTGAACAGTCTTAAAATAACCAAATGGTAGAGGG	43	33
3606	A_23_P108200	RAB3A	GTCAAGCAGACCTTTGAGCGCCTGGTGGATGTCATCTGCGAGAAGATGTCCGAGTCGTTG	43	36
3607	A_24_P92256	SGSM2	ATGCTTCTCAGGATGCCAAGAGGCCTAGGAACCCAGAAACCCCCTTGGAGGAGCTGTGTA	43	37
3608	A_23_P46365	RAB13	AAACGGCAACAAGCCTCCCAGTACTGACCTGAAAACTTGTGACAAGAAGAACACCAACAA	43	38
3609	A_23_P427136	TSSK1B	AAAGTGCTAGAAATCTTGTGCCCCATATGTGCTTCTTTCAGTATTATCCTAGATCCTCAG	43	39
3610	A_23_P431252	KBTBD8	AAGTAAAAGGCACAATGGGTACTACAGAATTAAAATGTAGGTCTAACATAATGCCAGTTC	43	40
3611	A_23_P167081	REST	ATCCACAGCCATGAAGGAAGTGACCTAAGTGACAACATGTCAGAGGGTAGTGATGATTCT	43	41
3614	A_23_P77502	PKD1	CCTGCACCGTCTCACTGTGTGTCTCGTGTCAGTAATTTATATGGTGTTAAAATGTGTATA	43	44
3615	A_23_P86386	ZNF669	GTACGATATGTGGGAAAGCTTTTTATTTTCTCAATTCAGTTGAAAGACATCAGAGAACTC	43	45
3616	A_23_P33543	BAIAP2	TTCCCGTAAGCACGTAATTCCTGCAGGTCCGGCAGCTACACCTGGAGTGTGGGGCCTGGT	43	46
3617	NM_002413_3_275	MGST2	TGGCTGCTGTCTCTATTCTCTCGGCCTGTCAGCAAAGTTATTTTGCTTTGCAAGTTGGAA	43	47
3618	A_23_P124427	NEK1	CCAAAGCATAGGAAACATTGACCCAGAACCTGACTTAATGGTTTTGAAGATTTACTATGC	43	48
3619	A_23_P204355	ZNF384	CCATTTCTTCCCCTACATCGTCTCACTTTGCTTCCTATTGACTGCTGGTAGAAGGAGATT	43	49
3620	A_23_P74892	LIN28	TCAAAGTGGCCACAAGATTGTTTAATAGGAGACGAACGAATGTAACTCCATGTTTACTGC	43	50
3621	A_23_P314145	UST	GGTACTTTTACCTGTGTGTTCAAAGGCATTTCTTTTCAGCAGTGATCATTATAACTTCAC	43	51
3622	A_23_P115022	TMEM125	TTGTGTATGGAAGGCGGGGCTCATGGCTGATTGGCAATAAAATGGCGGCTGCCGTTGTCA	43	52
3623	A_23_P157793	CA9	CAGTTGCTGTCTCGCTTGGAAGAAATCGCTGAGGAAGGCTCAGAGACTCAGGTCCCAGGA	43	53
3625	A_24_P920880	ZSCAN18	GTCTTCAGAGATTATGCAGATCATCCATACTTACCACAAATAGTGAAGAAACATCAATAC	43	55
3627	A_24_P462899	C6orf173	GAAGAGCAGAGGTTAGAAGTCAAAGAACATATTCTTGAAAGTTATGATGCATTCTTTTGG	43	57
3628	A_23_P68462	ZNFX1	AAAGATGCATGTCTTAGAAGAGAAAAGAGTGAGGACTCGACTAGAACAGGTCCATGAGTG	43	58
3629	A_23_P10031	MID1	CTTGAAAGATGTAGAAGTCCCTCTATAGTCTAGTATAGTTTACAATAGAGTTGTAAGACC	43	59
3630	A_23_P206150	DAPK2	CTCAGAGGAAACCAACCCTGCTGACACCTCAATCTTAGACTCTGGCCTCAAAAATTGTAA	43	60
3632	A_24_P53051	LACTB	GAGCTTCAGGATGTAAATATTTGGACTATATGCAGAAAATATTCCATGACTTGGATATGC	43	62
3633	A_23_P395703	RSF1	TACTGGTACCAATTGGATCAAGATCACAATGTCAGAATGTACATAGAAGAACAAGATGAT	43	63
3634	A_24_P157370	IL17RB	ATAATGCAACAATAAAGCATCTTCAGCCAAACATCTAGTCTTCCATAGACCATGCATTGC	43	64
3637	A_23_P136222	RRM2	CCAGCACAGCCAGTTAAAAGATGCAGCCTCACTGCTTCAACGCAGATTTTAATGTTTACT	43	67
3639	A_23_P117447	C14orf119	GATAACTCAATTCAAATGTGTCGCCTAAAGCTCTGGAACTGGTATTCCAACCAGCTGACC	43	69
3640	A_23_P138492	NEURL	TCTTCCTCATTTTGGAAACTTTTCCTCCTCTATTAAACATGGGAAACTGAAGCCCTTGAA	43	70
3642	A_23_P160377	DNALI1	TTTCCACATGATTAATTTCCAACAAGACACTTGGGAGTTATTTACTGTGTTCCTCTGGCA	43	72
3643	A_23_P24211	MMP21	CTGGAGATATGACAGTGACAAGGATCAGGCCCTCACAGAAGATGAACAAGGAAAAAGCTA	43	73
3644	A_23_P65455	C14orf94	GCTTGTGGACTACTATGTGAAGATACAAGACACAAATGTAACTTCTGAGGACAAAAAGTT	43	74
3645	A_23_P346813	PAK3	AGGTGATCCATAGAGATATAAAGAGTGACAATATTCTTCTCGGGATGGATGGCTCTGTTA	43	75
3646	A_23_P133	AOF2	AGCTTGCCTCCTTTGAATGACCTAGAGCACAGGGAGGAACTTGTCCATTAGTTTGGAATT	43	76
3647	A_23_P39056	KLK7	GACGCCGATGACCTATGAAGTCAAATTTGACTTTACCTTTCCTCAAAGATATATTTAAAC	43	77
3648	A_23_P15692	GPR172B	TTCCCCCAACACAGGAACGCTCATGGACACCTGCACACTCCACAGAAGACGTTGGCATGT	43	78
3649	A_23_P22160	BRE	ATCACAAAAGAAGAGAGTATATTGCTGCTTTTCTCAGTCACTTTGGCACAGGTGTCGTGG	43	79
3650	A_32_P89073	SAMD1	CTGGATTCCCGGAGCAGGCGACAGCTTTCCAAGAGCAGGAAATTGATGGCAAATCTTTGC	43	80
3651	A_23_P49792	PHOSPHO1	TCTACGAAGCCATCCCTTTGTCGCCAGGCATGAGCGACCTGCTGCAGTTTGTGGCAAAAC	43	81
3653	A_23_P253376	CUTL1	TATTACCCCCTCCCTGCCCCCAGACCCATGTGATTTCTGCTTTCTTCTTTAGCAAGATAT	43	83
3654	NKI_AB020689	TBC1D9	CTGGATGTTTAGCTTCTTACTGCAAAAACATAAGTAAAACAGTCAACTTTACCATTTCCG	43	84
3655	A_23_P85800	CD52	TGCCAGACATCACCAGGTTGTAGAAGTTGACAGGCAGTGCCATGGGGGCAACAGCCAAAA	43	85
3656	A_23_P96903	SMCP	CACCCCTTAACATGGAGTCTGAGCCCAACTCACCGCAAACTCAGGACAAGGGCTGTCAAA	44	1
3657	A_23_P97736	NCDN	GCTTGCTTGAAGGGACCCAGAGTCTTTGGGCCCAGATCTTTAAACCTTTGTGTCGTGTTG	44	2
3658	A_23_P202104	PPIF	TCCTGTGCTCCGGAGGGAAGCATTTCCTGGTAGGCTTTGATTTTTCTGTGTGTTAAAGAA	44	3
3659	A_23_P167521	TRIM41	GAGGGATTCTAAACTTTCCTTCCGTCCTCAATTTCTACCTCCATAGACCGGCCAGAATTT	44	4
3661	A_24_P339450	ZNF24	ACCTATTTTTTATTCCTTTGGTACAAAAGGGTTGAACGTCAGGCTAAAAAAGCAGCCATG	44	6
3662	A_23_P411851	C14orf49	AGAAGACACTTACTTTTTATACAGTGTTGTCTTAGTCTATTTATACTAAATGTGTACTAC	44	7
3663	NM_017423_1_3866	GALNT7	AGGCCTAAGAAAGGTGGCAATGAACTGTGCATGTAAATTTTAAATGGGTACTTTGTGCAA	44	8
3664	A_23_P106641	EDC4	CCTCTAATTTGGATCTTTTTGTTTTTGAAAAACATTGAGAAATTCAATTAAATGCTTTTG	44	9
3665	A_23_P33733	INPP5D	CCCCACATTCCCATGATGGAAGTCTGCGTAACCAATAAATTGTGCCTTTCTCACTCAAAA	44	10
3666	A_23_P435444	PCDHGA7	CAAGTATTCAGGTGAGCCCAGCCCTTCCTTTATTTCCATGAGGAATTTATTTGCATGATA	44	11
3667	A_23_P140605	ZFAND6	TGGTTTTGTTTTGAAAATGACTCTGAACATTTATTTCCATTGCAATTTCTGTGGCTGAGG	44	12
3669	A_23_P200633	FBXO44	AGCAGTGTTCTCCTGACTTCGCCCTACTGCATGCAGCCAAATAAAAGGTGTGCCCAGTCT	44	14
3672	NM_033360_1_1329	KRAS	GGCTTCCTGATGATGATTCTTCTAGGCATCATGTCCTATAGTTTGTCATCCCTGATGAAT	44	17
3674	A_23_P70719	LAMA2	AAATGATTGATGAAAAGTTGATGTTTCATGTGGACAATGGTGCGGGCAGATTCACTGCTG	44	19
3675	A_23_P103912	B4GALT3	GAATAGCTCCCTCTTCTGGTCCTGGCTCAGGGGGCTGGGATTTTGATATATTTTCTAATA	44	20
3676	A_23_P4764	INSR	GTTCAGAGATCGTTCCTATACATTTCTGTTCATCTTAAGGTGGACTCGTTTGGTTACCAA	44	21
3678	NM_004360_2_4643	CDH1	ATCGAATATAGTTCTGTGTAGAGAATGTCACTGTAGTTTTGAGTGTATACATGTGTGGGT	44	23
3679	A_23_P206110	CYP1A2	TTTTTTAAAAAATAGCAGCTTTAGCCAAGTGCAGGGCCTGTAATCCCAGCATTTTGGGAG	44	24
3680	NKI_NM_001809	CENPA	GGGGATGAATAGAAAACCTGTAAGCTTTGATGTTCTGGTTACTTCTAGTAAATTCCTGTC	44	25
3681	A_23_P418986	RUNX2	GATGACACTGCCACCTCTGACTTCTGCCTCTGGCCTTCCACTCTCAGTAAGAAGAGCCAG	44	26
3682	A_23_P336565	MGC35361	ATCAGGGAAAGAGGTTGATGTGAACTCAGAAGTCCATGTTCAGGAAATGGCTGAAGTTCG	44	27
3683	A_23_P118660	DDX52	GTTTATGCTAAAAATAACACCAAAATGTGGTGAACTCTTAAGGACTTTTCCCTTCAAGTG	44	28
3685	A_23_P101073	OR1E1	TGCTCTGCTGAAGCTGGCCTTCTCTGACACTCGAGTTAATGAATGGGTGATATTTATCAT	44	30
3687	A_23_P52543	IDI2	GGTATTTTACCGACTCCTGTAGTAGCCACCCATTATACAACCCAGCAGAACTGGAAGAAA	44	32
3689	A_23_P49517	SFRS1	ATAGGATAGGGAGGATGAATTACCAGGATTCATGGAGCGGGATCAGATTACCAGGAACAT	44	34
3690	A_24_P347458	MPP5	GAGTTAGGTCTGTCTTTTCAAAAAGGTGATATACTTCATGTGATCAGTCAAGAAGATCCA	44	35
3691	A_24_P378331	CASC5	TAGACTTTATGCAAAAACAAAGAAATAGAACTGAAGAGCTACTGGATCAGTTGAGCTTGT	44	36
3693	A_23_P114259	ASB11	TCAGGGGCGCTTACTGGCCCTTAAAACTTTAATTGCACAAGGTGTCAATGTGAACCTTGT	44	38
3694	A_24_P359191	SLC6A6	CTGGGAAAAGATCTGCCCCTTGTTCTCTGGTATCGGCTATGCCTCCGTTGTAATTGTGTC	44	39
3695	A_23_P96611	LUZP4	TAAGCCATCCTCAGAGAGTCCTTAGCAGACAAATGGTAGATGTATCTTTGGGCAGCTGAA	44	40
3696	A_23_P33196	COL5A2	TTGTTCACTGTTCCTCTGTCATACTGTATCTGGAATGCTTTGTAATACTTGCATGCTTCT	44	41
3697	A_23_P58770	HAND1	TCGTGGTGGTTTTATTTTATTTTTCTTTTTGTCGCTGCACTTCCTGTTTAGTTCCAAGGG	44	42
3699	A_23_P117104	AQP5	AGAAGACAGACTGGTTCATTGAATGCCGCCTTATTTATTTCTGGTGAGGATGCATGCGTG	44	44
3701	A_23_P323685	HIST1H4H	GTTCTGAAGGTGTTCCTGGAGAACGTGATTCGTGACGCTGTCACTTACACAGAGCACGCC	44	46
3702	A_23_P417383	SASP	TCTGTCATTTGCTTTGAAGCCCATTGTGCCTTATGCCAATAATTCAATTGCTGCAAACAC	44	47
3703	A_23_P158976	ABCC2	CCCATGAACCTACTACCCAGGTTAAGAAAATAAATGTCACCAGGTACTTGAGAAACCCCT	44	48
3704	A_23_P14762	FES	GTGTCCTCTCTGTGTCCCTGCTGCTGCCAGGGCTTCCTCTTCCGGGCAGAAACAATAAAA	44	49
3706	NKI_NM_005196	CENPF	CAGGACTTCTCTTTAGTCAGGGCATGCTTTATTAGTGAGGAGAAAACAATTCCTTAGAAG	44	51
3707	A_32_P176550	JMY	AGAACCATCTTTCAATGCACTGAAAAGTCATCTGAAAAAATAGCTTCTTCCATATCAGCT	44	52
3709	A_23_P251387	REPS2	TGGGTGACCTTGTCTGCCAAGATCTTTCTTTTGAATGTTTTGAACCCAACTACTTGTCAT	44	54
3716	NM_001295_1_2085	CCR1	TAAGCCTTCTGGTTTTATGGGTCAGAGTTCCGACTGCCATCTTGGACTTGTCAGCAAAAA	44	61
3717	A_23_P67928	IL8RA	AATGCTTTCCATGAGTTGCAGTTTTTTCCTAGTCTGTTTTCCCTCCTTGGAGACAGGGCC	44	62
3718	A_23_P432110	RIMS1	AGAATTGCACGAAAAACCCTTGATCCTTTGTATCAGCAGTCTCTGGTTTTTGATGAAAGT	44	63
3719	A_24_P231513	ACTR3	TCTGGATGGCTGGTTTTGAGGTTTTAAACCTGACTTGAAATAGTAACACCAAACATGATT	44	64
3720	A_23_P432005	C2orf51	AGGCAAAGCTCGATGCTCAACTCCGGGACAAAGAGTTTTACAGGCCCATCCCTAACCCCA	44	65
3721	A_23_P53046	OR2D2	AGCAGGAAAAATCGGTGTCTGTTTTCTATGCAATAGTGACTCCCATGCTTAATCCCCTCA	44	66
3722	A_24_P245358	ATP5A1	CAGAATTGTTCTACAAAGGTATCCGCCCTGCAATTAACGTTGGTCTGTCTGTATCTCGTG	44	67
3723	A_24_P383356	SLC39A14	CTTTTTCACAGAGAAGATCTTGAAGATTCTTCTTAAGCAGAAAAATGAGCATCATCATGG	44	68
3724	A_23_P90014	GPR108	CTGTTCCGGCATTACTATGTCATGGTCATCTGCTACGTCTACTTCACCCGCATCATCGCC	44	69
3725	A_23_P9405	CNTFR	CCCAGCCTCCTGTCTATCCCAGGGTCTCTGTTGCCACCATCAGATTATAAGCTCCTGATG	44	70
3727	A_23_P387040	CCDC107	GCTGGGAAGGAGGGACGACAGCTGAAGGTCGACTAAAACAAAGTCTGTTTTCATGAAAAA	44	72
3728	A_24_P298013	GTPBP2	AACGTACGTCAGACGGCAGTGGTGGAAAAGATCCATGCCAAGGACAAACTGCGGACAGGC	44	73
3729	A_23_P74766	HTR6	TGCCATATGCTTCACCTACTGCAGGATCCTGCTAGCTGCCCGCAAGCAGGCCGTGCAGGT	44	74
3730	A_23_P114755	ELAVL4	AAGTTTCCTTTAAAACCAACAAAGCCCACAAGTCCTGAATTTCCCATTCTTACTTACTAA	44	75
3731	A_24_P290286	P4HA3	GAATGCAGCACTGTTTTGGTGGAACCTGCACAGGAGTGGTGAAGGGGACAGTGACACACT	44	76
3732	A_23_P3784	RSPRY1	GCAGAAGTCTTTATGGAGATGTAAATGACAGCGTTTCTGGGTTATGCATAACTTCTCACT	44	77
3733	A_23_P150827	LRP6	GTCCATCTCAGAGCAGCAAACCATAGATACATGGATGTAGCCAGATAGCCTTCAGTTAAC	44	78
3734	A_24_P145316	DTNBP1	GACACCTGCATATAGAATTTTGATTCCTTGAAGAGCCTATTTAGTTCCATAAAATTGGAG	44	79
3735	A_23_P52888	MPPED2	CAGAGGAACATTGTGAATTTGTAAAATGACTTCTGTTTTCTCAAAGGCCATGCCATTGTA	44	80
3736	A_24_P917711	PRKAB2	ACGTATGTTTGTATGGTAGAGAAACTTTGTAAAAGAAGAATCCAAGAGAAGTTTGTGAGG	44	81
3737	A_24_P357535	OR7A10	CTCACTGGGATCCTGTACTCTTACTCTAAGATAGTTTCCTCCATACGTGCAATCTCATCA	44	82
3738	A_23_P393172	ENAM	ATTTTGGAAATGGTAGACACTGATAGCTACTTTGTTTTTAGTTATCTTAGGGTCTCTACC	44	83
3739	A_23_P310540	LCE4A	TATCCCCAAGTATCCCCCAAAATGTCCCTCAAAGTGTGCATCCTCATGCCCACCTCCAAT	44	84
3740	A_23_P157365	FAM3C	ATTTGTGTTAGCTATGGGAATAACTTGATTTTGTATAAGCTATTTAGAGTGAGGCTGGAG	44	85
3741	A_23_P335069	SLC46A1	GAAAGGAAAGGAGGAAGATACCCCTGTACCCATCTAGGGACCCTTGTAGCCAGGCAGGTG	45	1
3742	A_23_P20894	EHMT1	TGATTTCAGACTCAGAAGCCGACGTTCGAGAGGAAGATTCTTACCTCTTTGATCTCGACA	45	2
3743	A_23_P134573	RCP9	GGCTTTGTTTACCAGCTCACTGTTTAGGCTAAATGTTAGGGACCAGATCACTGCAGTTGA	45	3
3745	A_23_P102471	MSH2	AACCCTTTTTCCATAGTGTTAACTGTCAGTGCCCATGGGCTATCAACTTAATAAGATATT	45	5
3747	A_24_P273823	NPAT	TGCCATTAGCCGGCATACCACCATAAGAGAAACTCAATCAGAAAAGAAAGTTTCTCCAAC	45	7
3748	A_23_P122001	MSH3	AAACTAGCAGATGTTCCTGGAGAAATTTTGAAGAAAGCAGCTCACAAGTCAAAAGAGCTG	45	8
3749	A_24_P69525	CDC14B	AACTGCTTATAAGTGCTTAATAAATACTAGTTATTTACAACTTTTGCTCAAGCCGAGGGC	45	9
3750	A_23_P331253	XPNPEP1	CCAAACAGCATTAATAAATACCTCCCCGGTTTTGTTTTTGTAAAATGCTCTGGAGGAAGG	45	10
3751	A_23_P113645	KCNAB1	AAACGAAGGTGTGAGTTCTGTGCTCCTGGGATCATCCACTCCTGAACAACTCATTGAAAA	45	11
3752	A_24_P917449	HNRPUL2	TAATTTTGAGACTGAAGAAGTAGAACTTTCCTTCTCCAAGAATGGAGAAGACCTAGGTGT	45	12
3753	A_23_P147914	S100A16	AAGCAAGGCTGAGCCTCCTCCTGTTGCTTGAAATAATGATGATATAAAGGCTGGATTTGG	45	13
3754	A_23_P51820	RORC	AGCTTCTGGAAGGCATGGGGTGGCTGGGATTTAAGGACTTCTGGGGGACCAAGACATCCT	45	14
3755	A_23_P58427	COL25A1	GCCTGGCATAGAAGAAAAAATTATTATCACCAGATATTCTAGCTACAGTTTTTCAACCAC	45	15
3756	NKI_AF148505	ALDH6A1	TCCAATTCTACACTCAGTTAAAGACCATTACTTCTCAGTGGAAAGAAGAAGATGCTACTC	45	16
3757	A_23_P435051	DZIP3	AGTTGCCCAAGATCTGATACAAGGTCGGGGTGTCTATGCAAAGGAAGCTCAGTTTTCTTT	45	17
3759	A_23_P163955	PEMT	CTGGGGTTCGCTGGAACTTTCCTAGGTGATTACTTCGGGATCCTCAAGGAGGCGAGAGTG	45	19
3763	A_23_P13094	MMP10	ATGTATTATGAGCCAAAATGGTTAATTTTTCCTGCATGTTCTGTGACTGAAGAAGATGAG	45	23
3764	A_23_P166137	CST4	GGAGGAGAATAGGATAATCCCAGGTGGCATCTATGATGCAGACCTCAATGATGAGTGGGT	45	24
3767	A_32_P142818	DLX1	AATAAGACAAAATCAGCTTTACAACAATCCCTAGAGGCTCGACCACAGAATAATGCCAGT	45	27
3768	A_23_P167324	PKD2	CCGTATCATTTTGGGCGATATCAACTTTGCAGAGATTGAGGAAGCTAATCGAGTTTTGGG	45	28
3769	NM_024893_1_1555	C20orf39	TGTTTTTATCCTTTAATTTCATGTTCACAGCACTGTGTAGAGCACCAGACAGACGGGCAC	45	29
3770	A_23_P15677	TEKT1	CTGATGATCTACTCATATATAAGATCAGATTGGAAAAAGCCCTGGAGACCTTGAAAGAGC	45	30
3771	A_23_P24337	OR10A3	CTGAACTACCCAGTGATTATGAACAGAGGGGTTTTTATGAAATTAGTAATATTCTCATGG	45	31
3774	A_24_P772488	PLXNA4A	GTCCTGCTGAGTTACCATAGCAACCAGCAACTCCAGGGTACCACAACAGACAATGGCTCA	45	34
3775	A_32_P355943	RGSL1	GCAATAAGTTCAGTTCAAAATTCTTCATCAAGCAAACTTACTCAGCCAAGACTCGTGGTA	45	35
3778	A_23_P253250	GCET2	GAAAAGAGGCAAGATTCCCAAAACGAAAATGAAAGAATGTCATCTACTCCCATCCAGGAC	45	38
3779	A_24_P916614	ROD1	TACGTGGTCTGTTCATCAAAATTCCCCTTTTCAGTTTTTAAGAATGTTCGTCTAACAGAA	45	39
3780	A_24_P46066	CXCR6	TTATCTATGGCAATGTCTTTAATCTCGACAAGCTCATATGTGGTTACCATGACGAGGCAA	45	40
3781	A_23_P425104	BRD4	CCCACAAGCCTTTAATTGAGAGCCGCTCTCTGTAAGTGTTTGCTTGTGCAAAAGGGAATA	45	41
3782	A_24_P188325	UCHL5	GAAGGAAGCATAATTATCTGCCTTTCATTATGGAATTGTTAAAGACTTTAGCAGAACACC	45	42
3783	A_23_P301877	MED27	TGGCCTTTTAAATCAGCAGTCATTGAAGCGTTCCGCTAATCAGATGGGAGTATCTGCCAA	45	43
3784	A_23_P162874	HSP90AA1	GAAGACTTTAGTGTCAGTCACCAAAGAAGGCCTGGAACTTCCAGAGGATGAAGAAGAGAA	45	44
3785	AL831813_1_3728	RUNDC1	TGAAGACCTTAGAGACCTGCAGCTTTGGTTTATAAGTGTTTGGGCCTTATCAGCCCATCT	45	45
3786	A_24_P51683	CDK5R2	ATTTTCCGTTCCTTGGGTTTGTGTGTCTGCATCTCCATCTTACCCCTTGCCTGACTGTAC	45	46
3788	A_23_P205256	WDR20	CCCCTGTGTCCTCGAATGGAAGATGTTCCCTTGTTAGAGCCGCTGATATGTAAAAAGATA	45	48
3792	A_23_P390343	DHX40	CGAAAGACGTCTTAAAGAAAATGCAAAGAAGAAATGATGACAAATCCATATCTGATGCAC	45	52
3795	A_23_P405744	BRSK1	AATAAGGCCCAAGGAACATGTCGGGAGGGGGGTGGACACAAAAACCGGCCTTGCCCTGCA	45	55
3797	A_23_P87438	RHPN1	CTCATGCTGGAGGCTGCCTCGGGCACCTGCCTGCCCATTAAAGACTGGTCAGACCTGTCT	45	57
3798	A_23_P33420	TLR10	GTTGGATGGTCAGATTCATACACCTGTGAATACCCTTTAAACCTAAGGGGAATTAGGTTA	45	58
3799	A_23_P343837	PARP11	TGGAAGCAATCTGCATTCATAACTTTGATTGGAGAATAAATGGTATACATGGTGCTGTCT	45	59
3800	A_23_P256855	XPO5	TTCACATCACAACCTGTACTGTGAGTCCATTCTAGAGGTCACTGAAAGGCCCTGTAAAGA	45	60
3801	NM_002307_1_401	LGALS7	GGGCGGGGACGTGCAGCTGGACTCCGTGAGGATCTTCTGAGCAGAAGCCCAGGCGGCCCG	45	61
3802	A_24_P170569	DCHS2	TGGACCCGTGAAAACACATATGTTGAATATTCCATCATCAGTGGTAATTCACAGAACAAT	45	62
3803	A_23_P102160	FAM82A	GGGTATTGTGCTTAGATTTGAAGGTAAAGCCATGTTTCTGCAGAATGCATTCCACTAGTA	45	63
3804	A_23_P257184	PLCXD3	AGGAGAAGCCAACACTTGATAGCACTACTTGGAGTTTCCATGAATAAGATGGAGAAAGCT	45	64
3805	A_23_P51376	FAM77C	CCAGGTTCTCTTTTCACTGGGACCTTGCAAGGAGGGGAGTGCTCTCCTGGTTTCTGTGCA	45	65
3806	A_24_P382579	OXT	GCCACTCGCTTCCCCCATAGCCACCCCAGAAATGGTGAAAATAAAATAAAGCAGGTTTTT	45	66
3809	A_24_P312845	CEND1	AACAACCACAGCAACCTGAAGCCAGCCCCCACGGTCCCCAGCAGTCCCGATGCAACCCCG	45	69
3810	A_23_P267	PIN1L	TCGCAGACCCAGGGCAATGTGGTGGGAGGAGTGTTCCAAAGAGAAGATCTGGTCAGCAGA	45	70
3811	A_23_P163858	ZNRF1	GTACAGCTACCCCTGTTTTCAGGCACTATGTTTGAGAACATTTTAGCCATTGATGTTCAC	45	71
3812	A_23_P67432	ZNF583	GAATGTGGGAAGGCCTTTAGCAATAGTTCATCACTTGCACAACATCAGAGAAGTCATACT	45	72
3813	A_24_P944973	EGFL11	GATCAAGAAAATGAGTGTCAACATGAAGCTGTTTGTAAAGATGAAATTAATAGACCCAGG	45	73
3815	A_24_P387926	KMO	AGTGGAATATTAAGTAAAAGTTGGGCACTAATCTGGATTAACATTCGAGGAAATCAGTTG	45	75
3816	A_23_P122736	MAP7	TTAATGGAATTCCTTTCCTGCTATAAAGGAGCATCCCCTCCACCCGTTTTCTAGAGTTCT	45	76
3818	A_23_P379068	FBXL13	AATGTCATCTAAAGTTCAGCAGCAGGAATACAACACTAATGACCCTCCACGTTGGTTTGG	45	78
3819	A_24_P259922	LANCL1	AAACTCAATACCATCATCTCTTATCTCTATACAGGGACTAGGTAATAAAACCTTCAAAGG	45	79
3820	A_23_P313482	ABRA	CACAGACGAGATGGCAAGATCCAGGTTACTTTTGGAGATCTCTTTGACAGATACGTTCGT	45	80
3821	A_32_P141238	TMEM16B	AAACCTGGGCTTGTCTCCACTTCACGTCACAAAAACGTTTGGAGCTAAATGCAGATAACC	45	81
3822	A_23_P64499	HCCA2	CCTGTCGGATGGATGCGTGCCGTTTGTAGAGAAGAGCCTTTGGGCCCATTCACTCGTTCA	45	82
3824	A_23_P106963	EVPL	AGCCTCATCCCAGGCAGTGGGTCTTCCCTCTGTCCAACCACTGTTTTATTATTTTACTAA	45	84
3825	NM_078480_1_1678	PUF60	TGGCCGCAAGGTGGTGGCTGAAGTGTACGACCAGGAGCGTTTTGATAACAGTGACCTCTC	45	85
3830	A_23_P325891	GAPVD1	TTGGGCTCTTTCCTTTCTGAGTTGCATATTCTATTTTCTTGTCCCCAAGTAGAGACTAGT	46	5
3831	A_23_P8848	INTS9	CCAGCCTTTGGTTTCGTTTACTTGCCTACAGTGCTGTACGCAATAAGATGATGATCCCAA	46	6
3834	A_23_P25326	CACNA2D4	TGAGCATACTTCTGACCTAACCTTCCTGTCTCCTCTTCGGGAAGCCAGCGTGAGCTCAGC	46	9
3836	A_24_P99244	FGF7	TCTACAGATCATGCTTTCACATTATCTGTCTAGTGGGTACTATATCTTTAGCTTGCAATG	46	11
3837	NM_138788_1_1180	TMEM45B	ACGGAAGGGGAGAAATCATTGGAATTCAGAAGCTGAATTCAGATGACACTTACCAGACCG	46	12
3838	A_23_P250485	TRIM62	TCACTCAGTTCCCAAATCTAAATTTTTACAAGAGATTCTGTTTGGGGGAACTTAAGTCAG	46	13
3839	A_23_P255849	CYCS	ATACTCTTACACAGCCGCCAATAAGAACAAAGGCATCATCTGGGGAGAGGATACACTGAT	46	14
3840	A_23_P213288	SCD5	GCAGAGGGTGGGGAAGGAACGAGTCAATGTGGTTTGGGAATGTTTTTGTTTATCTCAAAA	46	15
3843	A_24_P378581	ABCA6	ATCACGGCAAAAGTGTAATTCGGTTTCCAAAATTAGGGGAACACTCCAGATATAGCCCGG	46	18
3844	A_23_P93510	C6orf97	GAGGTGGCCATAAGACATGGCACACAATTCCCAATTTCACAAATTCCTCATGTCTTTGAG	46	19
3845	A_23_P338488	MARCH8	CCCTTCCTTACCTTTGTATCTCCTTTACATCATGAGAGATCAAAAATCCATTTTGCCTTA	46	20
3846	A_24_P113221	ZNF24	GGTTTCTCTCCGTCGACGAAAACGGGAAGTACTAGTAGAAGACATGGTATCTCAAGAAGA	46	21
3848	A_23_P314151	NOLC1	GTCCTTTTCTGTGTTCCTAGTTTTGTACAGACTTGTTTTTGAGTGTTGAGTAGCAGGGAC	46	23
3849	A_23_P137675	GOLT1A	CAGAGATGCAGACCCCAAGGAGACTGGGCTGGGGCTGGTATCACACCCTCACTCTATATT	46	24
3850	A_23_P100380	C16orf77	GTGCCACATCTTGCCATAGTGGATGCTCTTCCAGTTTCTTTTTTCTATTAAACACCCCAC	46	25
3851	A_23_P102664	ATP9A	GGCCGTTGTCCTACAAGACATTCTTAATATGGGTTTTGATTAGCATCTATCAAGGGAGCA	46	26
3853	A_23_P359738	EPC2	CTACAAGGCAAGTAACGGGTTGGAAAAAGTCTGACTGTAAGCGTTGGACACCTTCATAGT	46	28
3854	NM_033339_2_2501	CASP7	AGTGAGGAAGAGTTTATGGCAAAGATTTTTGGCACTTTGTTTTCAAGATGGTGTTATCTT	46	29
3855	A_23_P97700	TXNIP	TCCACCCTTTTCTGAGAGTTATTACAGCCAGAAAGTGTGGGCTGAAGATGGTTGGTTTCA	46	30
3857	A_24_P125881	DGCR2	TTTTCTTAAGATGCTGTGAGAATCATTTCATCCAAATGCCAAATAAACTTGTGTTCCGGG	46	32
3859	A_24_P372562	PTPMT1	CACAAGCAGATTACTGCACGGGCAACAAAGGATGGGACTTTTGTCATTTCAAAGACATGA	46	34
3861	A_23_P27332	TCF4	AGACGCATCGAATCACATGGGACAGATGTAAAAGGGTCCAAGTTGCCACATTGCTTCATT	46	36
3862	NM_003632_1_5118	CNTNAP1	AACCCTCTTTCCTCCGCTCAGAGATGCTGCTTCATTTACCCAGGAGGTCATATTCTTTAT	46	37
3863	A_23_P3302	MNS1	TGTCAGCATAACTTTTGTTTTACAGTTCAGTGGCATTAGGTATCCATTGTCTGTTTGGAT	46	38
3864	A_23_P341938	NOG	GCCAGCGCTGCGGCTGGATTCCCATCCAGTACCCCATCATTTCCGAGTGCAAGTGCTCGT	46	39
3865	NM_006460_1_3451	HEXIM1	AAATCAAGGGAGATTATACCAGTAGGACTGAATCAGGGCCTTCAAAGCTGGACTGAGTTG	46	40
3866	A_23_P120744	MCM3AP	CCCTCTATCTTCCTCAGACTCTAGTGTCTCTTTCTCACACTATTGAACCTGTGATGAAAA	46	41
3868	A_23_P144311	POLR2B	ATGGGTTCACTGGTCGAAAAATCACATCACAAATATTTATTGGCCCCACTTATTACCAGC	46	43
3869	NM_030805_1_1899	LMAN2L	ACCAGCTCCAGGTTTGATCAAACCAAAAGCAACATTTGTCATGTGGTCTGACCATGTGGA	46	44
3870	A_23_P151098	SPSB2	AACCCAAGCTCTGCGGAAATCAACAGCCCCAGAGCCACTTGGAGGGAGGAAGAAAGGGAG	46	45
3871	A_23_P47210	BANF1	TTCGGATGCCTTCGAGAGTGGTGCGACGCCTTCTTGTGATGCTCTCTGGGAAGCTCTCAA	46	46
3872	NKI_U58033	MTMR2	TAAAATACTTCAATCCTGGATTCACAGTGGGAACAAGTTTCTATTAAAAGGCAAATGCTG	46	47
3873	A_23_P27048	C17orf32	ATGGTCCTTCTTCTGTTAAATGGAGCCAAAGACGCCTATGTTGTTCTGAAGTCTTGTAAT	46	48
3874	A_23_P53641	TMEM16F	GAAGCAGTAGATAACAATTTACGGCCAAAATCAGAATAAGAGCTTTATGTTCTGAGAAGC	46	49
3875	A_23_P140916	GLG1	CTTGCCATGCAAGTAATGACGTCTCCATCTAAGAACTACATTCTCTCTGTGATCAGTGGG	46	50
3876	A_23_P55586	CDH20	TACAGAGATGCCAATTGAAAGCAGAAAGTTCTACTCTCGTATCTGTTTTTTATCTTATCT	46	51
3877	A_23_P90938	DUSP19	GCAAGACCTTCCATATGTCCAAATTCTGGCTTCATGGAGCAGCTTCGTACATATCAAGAG	46	52
3878	A_23_P118552	HEXIM1	TTGTTTTTAACAAATCCCCTCCTTAAACGGAGCTATAAGGTGGCCAAATCTGAGAACAAT	46	53
3879	A_23_P215154	NUB1	CGCCCCCGAAATTCAAGATTGAGTGTCAGGCTTTATATATATTCAGCATTCCTCATTACA	46	54
3880	A_24_P383459	RNF157	GAAGAGCATCCATCCTCAGAGAATATTCCACCAGGCTATGAAGTAGTATCTCTTCTGGAG	46	55
3882	A_24_P218688	ALDH3B1	AACCACCCATATTCAGGAGAAGAGGACAGACACGGCACCTCTGAGTCACCCCTCTCCTGT	46	57
3884	A_23_P87150	LPXN	AAATTTAAACCAAGAGAGGAGAGGAAAGGGTAAATTTTCTGTTACTGACCTTCTGCTTAA	46	59
3885	A_24_P362931	SLC4A7	GGGAGTTTCCTCATTAAAAGGAATCCAGTTATTTGACCGTATAAAATTATTTGGAATGCC	46	60
3886	A_23_P409386	SLC25A22	TTTTTTCTTTTGAAGAGTTTTAAGAAGTTGTAACTTTTTGTGTCTTGTCATGTCAGAGAA	46	61
3887	NM_000800_2_2010	FGF1	CCCAGGTGGCTAGCAAATTAGAAACACCATTCATCTCTAACATATGATACTGATGCCATG	46	62
3888	NM_004091_1_1190	E2F2	TATCCGTGCTGTTGGCAACTTTAAGGAGCAGACAGTGATTGCCGTCAAGGCCCCTCCGCA	46	63
3889	A_23_P156632	PGBD1	GGGTATTTTGATTTCCGAATAGAAGAAAACAATGAGATAATTTTGTGTCGTTGGTATGGG	46	64
3891	A_23_P33228	PC	TGCGGTGGTTCATTCCTTTCAGCCATCGTCCTTTCCTCCGGCGGACAGCTGCTTACATGT	46	66
3892	A_24_P139899	SYT11	GCTCTTCTGCTATGAAGTAGTAAAAGGCAGTCTATAATTAACTGACAGACCTAACTGAAG	46	67
3893	A_24_P399065	NUDT16L1	GCCAGCTCCTCTTTGCCCTCAAGGTGCTCAACATGATGCCCGAGGAGAAGCTGGTTGAGG	46	68
3894	A_23_P56488	FLJ39822	GGTTTTTGGATTCGTCATGGCTATTACAAATACTCAAGACTGCACCCATGGGCAGGAAAT	46	69
3896	A_23_P15067	RHOT2	CGCAGTCCTCAGCTTCTCACTCTACAGGGTCCTGGTGAAGAGCCAGTGAGGCCCCTGGTA	46	71
3897	A_23_P308581	C6orf153	TTGAATCTGGTTCATTGCGTCCTCGTGTTCTTCTCTCATCCTTGCCTTAAACCAGGGATT	46	72
3898	A_23_P24807	OR52L1	CCGACTTAAGGCGTTTAGCACATGTGGCTCTCATATTTGTGTCATCCTGGTCTTCTATGT	46	73
3899	A_23_P344973	MYL6	CCTATGAGGATTATGTCGAAGGACTTCGGGTGTTTGACAAGGAAGGAAATGGCACCGTCA	46	74
3900	A_23_P257256	GRK6	AGCTACTCCGAGCGCCGTTTACAGTTTTGCACAGTGATCTTCCCCATTGTCCACTCAAGT	46	75
3901	A_23_P29081	PFKL	CTGGAGTCCATTGTGGAGAACATCCGCATCTATGGTATTCACGCCCTGCTGGTGGTCGGT	46	76
3903	A_23_P25587	LECT1	GTGGGTGGCCCGTATCTTGGGCATGGTGTGAAATCACTTCATATATCATGTGCTGTAAAA	46	78
3905	A_23_P66732	GSG2	ACAACCGCTGGGGTGAATATCACCCTTATAGTAATGTGCTCTGGTTACATTACCTGACAG	46	80
3906	A_24_P330309	ARID4A	TTACAACCACAGAAAGCACTCAACTGGTTTGACATTGCTAAGTATATCCTGTATACTTTT	46	81
3908	A_24_P363802	PSMD5	AGGATAATCTTTCTTTTCATTGACAACACCTACACCCACCTGTTTTCCAGTGTTCTTCTC	46	83
3910	NKI_NM_002900	RBP3	TTTCCAATAACCACCTAAATTTTAACAAAGGTTCCTTCTAAGTGGTAGAACTTGGGGTGG	46	85
3911	A_23_P131737	VPS54	AGGGAAAAAGGAAAGTATCAAGTGTTGGGAAACTGGATTCAGTGGGATCTACAAGGAATG	47	1
3912	A_23_P156645	HLA-G	GATTGAAAAGGAGGGAGCTACTCTCAGGCTGCAATGTGAAACAGCTGCCCTGTGTGGGAC	47	2
3913	A_23_P79910	PSMF1	CTATGGGAGGAAGTGAATAGAGCCTTTAGGAACTTCCTGGTCAAGCTTATGGTGCTTATT	47	3
3914	A_24_P230965	KIAA1586	TACAAATGGCTTGAAATAAAAGAAGGTAAATTAGGATGTAAGGATTGTTCAGCAGTTCGG	47	4
3915	A_23_P90099	UNQ501	TGTCTCGCTGGCCTTGCCCTGGAAATAAGGAGCCTCTAGCATGGGCCCTGCATGCTAATA	47	5
3916	A_23_P85180	TMEM187	ACTTTTCTGTAGTTTGAAATGTTTCCAAATAAATATTGGCAAGGGGAGTGGAAATGACAC	47	6
3917	NM_014391_1_1825	ANKRD1	AGTGTAAGTGCAAATCAGTGGAAGGAGCGGCAAACTGGGACATGCAGAATTGAATTTGCT	47	7
3918	A_24_P408693	TMEM26	TTACAAATTTAACATTTTGTCTGTATTCTAGGAATAGTCCTGCACTAGTCTATGCCATCC	47	8
3920	AB062478_1_4438	KLHL18	AAACACCAACATATTCACACTCTCCCAGTAGGTTCCTCAGTCCGATGGTGAATGGCTATT	47	10
3921	A_24_P329152	CD2AP	CCAACCTTAGGTAAAACAAAAATATTGTAATCCTAGAAATTATCCTCCAGCTTTCTCACC	47	11
3922	A_24_P201919	SYNJ2BP	TGCAGGCTATGCTGTGTCTCTGAGAGTGCAGCACAGGTTACAGGTGCAGAATGGACCTAT	47	12
3923	NM_000454_1_423	SOD1	TGGAAGTCGTTTGGCTTGTGGTGTAATTGGGATCGCCCAATAAACATTCCCTTGGATGTA	47	13
3924	A_23_P45099	HLA-DRB5	ATGAAAAGCTTTCCTGCTTGGCTCTTATTCTTCCACAAGAGAGGACTTTCTCAGGCCCTG	47	14
3925	A_24_P61537	CKB	AGAAATGAAGCCCGGCCCACACCCGACACCAGCCCTGCTGCTTCCTAACTTATTGCCTGG	47	15
3928	A_23_P424080	YIPF4	AAAGCATTGTGTTTTTAAGATTGTGTCGATATTCACCTAAAAACTTGTGCCAAAAGCACC	47	18
3930	A_24_P941824	KIF3B	TCCTCCCTCACTGAATGTAGAATCGTTGCCAAGTTTCTGAGAAGTGTCGATTCCCTGTTA	47	20
3931	A_23_P212608	CLSTN2	GCACAACCTGTGAAGAGAATTGTTTCTATAGTAACTGGTCTGTGATCTTTTGTGGCCAAG	47	21
3933	A_23_P4041	PCTP	TCAGGATGTAAAGCCACAGAATGGGATTTATTAATGTGGGATACCTCAGACTGTTTGTTT	47	23
3934	A_32_P133840	TMCC2	CTTCCATTCCATTTAGCCTTTGGATCATCCTGGCTGGGAGAAGTGGGACCGAGCCACCCA	47	24
3935	A_23_P62709	SPRR3	CATGGCTTTTCTGGTCTTCGGCTGCTCAGGGTTCATCTGAAGATTCGAATGAAAAGAAAT	47	25
3936	A_24_P396753	TRIB2	GGACCATCCTTGGTTTTCTACAGATTTTAGCGTCTCGAATTCAGCATATGGTGCTAAGGA	47	26
3937	A_23_P23502	OR6N1	GTGTCCAGATTTATCTCTTCCTCTTGTTGCTTCTCATTTACCTCATGACTGTGTTGGGAA	47	27
3938	A_23_P216579	PALM2	CAAGGCTGAATTGGTCCTCATTGATGAAGATGATGAGAAGTCATTGAGGGAGAAGACAGT	47	28
3939	A_23_P20458	NPBWR1	ACCACCTGAGCACCGTGGTGGCGCTCACCACCGACCTCCCGCAGACGCCGCTGGTCATCG	47	29
3941	A_23_P169437	LCN2	GCTATGGTGTTCTTCAAGAAAGTTTCTCAAAACAGGGAGTACTTCAAGATCACCCTCTAC	47	31
3942	A_23_P151394	TM9SF2	CTTTGCATGCTTTTGGTTTGTTACCAAAATATACAGTGTGGTGAAGGTTGACTGAAGAAG	47	32
3943	A_23_P77971	ITGA2B	CATGTGGAAGGTCGGCTTCTTCAAGCGGAACCGGCCACCCCTGGAAGAAGATGATGAAGA	47	33
3944	A_23_P101875	FBXO17	ATCTGTGCCTTAACGACATGTTCCTGCTGCAGATAACTAGCCAGACCCATCCCTTTATTT	47	34
3945	A_23_P71433	UBE2W	CATGAGCCCTACTGCCTAAACACTATTTCATTTATTTATGTTTGGAAACCCCGTAAACAT	47	35
3946	A_23_P48339	IFT88	TTTCTTAGTTCGTCTCTGCACAGATCTTGGATTAAAAGATGCTCAAGAATATGCCAGAAA	47	36
3947	A_23_P21912	FAM108C1	GTTGATTGCCAGTTTGTGTACTGTTGCTTGGATGCGGCACAGTGGTTGGTAATGGAATAA	47	37
3949	A_23_P71148	BLVRA	AGGTGATGTAGCACTTCCAAGATGGCACCAGCATTTGGTTCTTCTCAAGAGTTGACCATT	47	39
3952	A_23_P257296	TFF3	CAGGCACTGTTCATCTCAGCTTTTCTGTCCCTTTGCTCCCGGCAAGCGCTTCTGCTGAAA	47	42
3953	A_23_P162746	CRYL1	TACTCTGGGGCCCTGCATTTATGAGGCACCTACCTTCATTTTGCTAACGCTTATTCTGAA	47	43
3954	A_23_P121051	PCCB	AGACATCTTTCTGAGGAATGTTACGGCATCCGGAGTCATCCCTCAGATTTCTCTGATCAT	47	44
3955	A_23_P343303	GFI1B	AGGCTCCAAGCAACAGCCCTGTCCTTAGCACTCTATTCCCAAACCAGTGCCTGGACTGGA	47	45
3956	A_23_P312863	TUBB2C	GTGGATGAGCAAATGCTTAATGTCCAAAACAAAAACAGCAGCTATTTTGTTGAGTGGATC	47	46
3957	A_23_P40664	CSNK1E	GAAGTGAGGAGAGCCCCCATTGGACCAGTGTTTGCTTAGTGTCTTCACTGTATTTTCTTT	47	47
3958	A_23_P372874	S100A13	AGGGCAGAGCTGATCAGGGCCGAGCAGAACCGCACTCTTCCCAAATAAAGCTTCCTCCTT	47	48
3959	A_24_P388433	PPP2R3A	ATTCCATATATCTTCCCTGCATCTTGTCACTGTGTACCATTCAAAGTGTTTATAAAACTC	47	49
3960	A_23_P104382	GHITM	TTCTCCTGCTGTTGCTTCTCAGTGCTCTCTTTCCAATATAGATGTGGTCATGTTTGACTT	47	50
3961	A_23_P66867	GEMIN4	AAAGAAAATAGTTTCTTGGGTATTTGTAACGTACAAACTATCATAAAAATTCTCCTCTTT	47	51
3963	A_23_P115343	LGTN	TATTGCTTGAAGAGTATCAGCTCCCTCGAAAACACATCCAAGGTCTAGAAAAGGCCCTCA	47	53
3964	A_23_P90589	MRPL44	GCCATGGATGCAGCAGCCTGAAACTTGAGAGCGAAAGTGAGATAAATGTCAAAGGTGTTT	47	54
3965	A_24_P71890	NPFFR2	TGCAAGATCAGTGGATTGGTCCAGGGAATATCTGTCGCAGCTTCAGTCTTTACGTTAGTT	47	55
3966	A_23_P306845	TSGA10IP	CGGAATGGAAAGGCCTATGCCTCGGGATACGATGAAACTTTCGTGTCTGCCAACCTCCCT	47	56
3967	A_23_P425963	WBSCR19	TTTACCTTGATTTGGCATGTTTGTATGTTACTTTAAAGAGGATGTGTGTTCTAAAGGAGG	47	57
3968	AB037761_1_3622	KLHDC5	AAGGTGGAATGTGCAATAGGAACAGATCTGTGCATTTTGTGACATCGTCCTTCCTGCTGT	47	58
3969	A_23_P207648	CAMKK1	GCGATCCATGTCTGCTCCAGGAAACCTACTGGTGAAAGAAGGGTTTGGTGAAGGGGGCAA	47	59
3970	A_24_P226949	FAM29A	CCAAAATGTACAAACAGATGATACGCTTAACTTTTTGGACACCTGTGATTTGCATACTGA	47	60
3971	A_23_P142407	ZNF101	AATGTCAAAAATGTGCCAAAGTCTTTAGATGTCCCACGTCCCTTCAAGCACATGAAAGAG	47	61
3972	A_23_P64560	FRAG1	ATGACCTGCTCCAGAAACAGCACCAGCACAGCATGTATTTTCTTCTCTTCTGAAAGTTCT	47	62
3977	A_23_P141074	ABCC11	TCAAGACCTTAGAACCCCAGAACCATCTAAGACATGGGATTCAGTGATCATGTGGTTCTC	47	67
3978	A_32_P183022	ENAH	TCAAGTCACATAAGAGTAAAATCTTTTGGTGAGGAGACACATTTGACAACTGCTAAAGAA	47	68
3979	A_32_P67533	L3MBTL3	CAGGGTCAGTGACATCTGCAGTGTCCCAGTCATTTATTTGCATGAATCTGCTTAAATAAG	47	69
3980	A_23_P213319	ADAMTS6	TCATTAGGAACTTTTTTGTTTGAATGAATGTCACATAGGTATCCTCAGTAACACAGAACG	47	70
3981	A_23_P12024	RUSC1	CCCTTTCCTTTTTCCCGTCTATATAAGGGAATGTCTTCCTTCCTATCTATCTGCAAAATG	47	71
3982	NM_022063_1_2286	C10orf84	AGCATGGTTTTTGTCAGTTCACCTCTTCTGTCGTTGTCAGAGGTTTCCTACCTGTCTGAT	47	72
3983	A_23_P149322	C1orf183	TTTAAGAAGTTCTTGCGTAGTGTGCGGCCTGACCGTGACCGGCTGCTGAAGGAGAAGCCA	47	73
3984	A_24_P317622	CENTG3	CCTGATGCCTGCAGAGAGGAGAAGGAACGCTGGATACGGGCCAAGTATGAACAGAAGCTC	47	74
3987	A_23_P52031	PGM1	TGCATTGCTGCTGCGTGGGTATTTGTCTCCTTAGCCATCAGGTACAGTTTACACTACAAT	47	77
3988	A_23_P411284	TRA16	GCTGAAGTGGACCGGCTGAAGGTGACGTTTGAGGATGCCACTGACTTTTTTGGCCGTGTG	47	78
3989	A_23_P106778	SULT1A2	GAGAAGTTCATGGCTGGAGAAGTGTCCTATGGGTCCTGGTACCAGCACGTGCAAGAGTGG	47	79
3990	A_23_P73801	TCEAL1	GCCTTTAATTCTGTTTTGCCTGCTAATAGTATTGCCATTGCCACCTGGACTTTCTGTTTG	47	80
3991	A_23_P80449	THRB	CACTATATCAATTACCGAAAACACCACGTGACACACTTTTGGCCAAAACTCCTGATGAAG	47	81
3992	A_24_P307827	WHDC1	TCCCTGATTCTGAAAGAAGTTTACACTACACTGGTAAGCAGTACTATTAGACTACTGACT	47	82
3993	A_23_P131348	THUMPD2	CAGATGCGTTCATATGTAAATATAAGAAGTCGCACTCTTCTGGACTGTAGCAGGCTTGCT	47	83
3994	A_23_P356554	BAG2	ATCACAAAACAAGAATCTTTCCAAAGTTGTCTCATTCAGCAATGTTAAGGCATCTGTATC	47	84
3995	A_23_P96182	MYST3	TTTACAGTAGAACTCATCTAAAAATGGATTTGGGGATGGGGAAACATGCACAAAATCTTT	47	85
3996	A_23_P30075	ATP8A1	TGGTCCATGAAGAGGAAAGGTAGATCTGAGCTCATCTCGCTGATGGACATTCAGATTCAT	48	1
3998	A_24_P176714	B9D1	GGTGACCAAGGACATGAGGAAACTGGGCTATGACACTGGGCCTTCTGATACACAGGGTGT	48	3
4000	A_32_P205944	RGPD5	AGTTGGTTTGGACTTCGATAGGTTGATGGAAGGAATACTTCTATTAACCAAATAGAATCT	48	5
4001	A_23_P125692	DLG3	CAGAGCCATTGTTTTCATAAAAACCAAGCAGAAGTGAAGAGAAAAGAGGAGGACTGATGG	48	6
4003	A_23_P50504	FTL	GTTTTTGTGGTTAGCTCCTTCTTGCCAACCAACCATGAGCTCCCAGATTCGTCAGAATTA	48	8
4004	A_23_P215227	DNAJB6	TGTTGTAAATCTCTGTATGCACTTTGCTTTTTTATTAAACGTACTCCAAGGTGAGTCTTG	48	9
4005	A_23_P327499	LHFPL1	CCCGGAGATAATGCAAACATGTGGGAATGTCTCCAATCAATTTCAGTTAGGTACCTGTCG	48	10
4006	A_23_P24215	TBC1D12	TATAGGGACTTACTTATTGGAGACTGGTAATATAATAAAATATTGAAGGAGTGGCCATGG	48	11
4007	A_23_P305692	ELMOD2	AAGAAAGCTAGTGGACAATCAGTGTATGTTTACAATTGTTTATACACTGTTCTCCAAAGG	48	12
4008	A_23_P404536	ENPP3	TGAAGGTAAACCAGAAGCTCTTTGGGTTGAAGAAAGATTTACAGCTCACATTGCCCGGGT	48	13
4010	A_32_P187827	PDXDC2	TTCTGCACAATTTACCTTTGTGTGCCTTTCCTGAAGACTATCTTCTGGTCTCGAAATGGA	48	15
4011	A_24_P333644	SYCP2	CATCAAAAGAAAAATCTGTTTAGTGATACTGAAACAGAGTACAGATGTGATGACAGCAAG	48	16
4012	A_23_P130316	PIAS2	TACCATTCCACCATACGCCAATATCAAGCATGTCATCAGATTTGCCAGGTTTGGATTTTC	48	17
4013	A_23_P67977	KLF7	ATCCAGCATCTTAAAGTTGCATATGTGTAGCACTAATGTTTCTTTTTAAATAGTTGGGGG	48	18
4014	A_23_P136571	C1orf14	AGTAACAGTTCAAAAAGCACCTTAGGTGGAGTTAATATGAAGGTTCTTCCAGCACCCAAA	48	19
4015	A_23_P146565	NPDC1	GGGCATGGAGAACCGTAGAGCGCAGGAACGGGTGGGTAATTCTAGAGACAAAAGCCAATT	48	20
4016	A_23_P205910	SLC24A1	AAACCCAAACATTTTGGCATTGAATGATGGCTAAGGTGTTCCAAGTATTCCATCTTTTAA	48	21
4017	A_23_P78358	PIGN	CAGCTTTCAGCACTGGTTTTGTTAGACAGTCAGGGTGTATTATTTCAAGAGCTTCAATAA	48	22
4018	NM_000425_2_4246	L1CAM	TGCTGTCTTTTCTTTGCCATCTCTGCTCCAACCGGGATGGGAGCCGGGCAAACTGGCCGC	48	23
4019	A_24_P100001	PDE4C	ACAGCTTTAGCCAAAGAGGCCTTGGAGTTGCCTGACACTGAACTCCTGTCCCCTGAAGCC	48	24
4020	A_23_P215331	CRHR2	TATTTCAACTCCTTCCTGCAGTCGTTCCAGGGTTTCTTCGTGTCTGTCTTCTACTGCTTC	48	25
4021	A_23_P144274	JAKMIP1	TCACCCAAGTCTATGGACATGTACCAGAGCTAATATATTTATTGCCTATGGCTTGTTTTG	48	26
4024	A_24_P328819	FLJ12716	ATTTGGGCGTGTCAGAGAGTCGTTACCTGTCAAGTATCACCTACAGAATAAGACCGACTT	48	29
4025	A_23_P60534	TOR2A	TCCACCCCACACCCTGTGTCCATATCAAGCCAGGTGGAGCCTTCTCAGTTTCCAGAAATG	48	30
4027	A_23_P110569	TRIM36	AAGTAGCAAATATCATGGAGAACTTCAGTGTTTAGCAGGCTGTTAATTTCCCATCTATGA	48	32
4029	A_23_P309545	MDM2	TGTACCTACTGATGGTGCTGTAACCACCTCACAGATTCCAGCTTCGGAACAAGAGACCCT	48	34
4030	A_23_P155335	PLD1	CTAACTTGTAAAAAGGGGGCTGCATTCTTGTTGGTAGCATGTACTCTGTTGAGTAAAACA	48	35
4031	A_23_P37569	MAN2A2	AGTTGTTGCTGCCCGTATTAGGCCACACAGTGGAACCCCATTTATATCATAGCAGAAGAA	48	36
4032	A_23_P120002	SP110	AAGGAACGCAAAGAACTGGAAACGGAATATACGTTGTGAAGGAATGACCCTAGGAGAGCT	48	37
4033	A_23_P212099	EHHADH	TGTGATTCAGTCTTCCAGATTATGCCTCACATGCTAGCATCAGGTAATGCTGACTGAATT	48	38
4035	NM_032041_1_3210	NCALD	TGTCCCAAATAAAACCAGCCTGTGATGTTCAAGGGACTGGAATAAAGTGGCTTACGACCT	48	40
4036	A_24_P247910	BDP1	GCAGAGGTAGCTTTAGAAATTAGCGGGCAAAGATAGAACTAACTTCATTAGATTGAGCTG	48	41
4037	A_23_P148389	GPR101	CTATGGCTACATGCACAAGACCATTAAGAAGGAAATCCAGGACATGCTGAAGAAGTTCTT	48	42
4038	NM_001759_2_5695	CCND2	TGGTCATTTCAGGCACAACGATACTACATTCGTGTGTGTCTGCTTTTAAACTTGGCTGGG	48	43
4039	AF330045_1_6454	LMO7	GCGGGAATGCAAGGATACAAAACTTTAGCATGCTTTGAGCAAAAATTTAAACTTACTGGA	48	44
4040	A_23_P156748	ANKS1A	CAGCAGAAAGCAGCTCAGAAGTATTGTTGCTCATGGTGTGGCAATGGACTGAACTGTAAT	48	45
4041	A_23_P135039	OR2K2	ACTTCACGTGTGAAATTCTGGCGGTGCTAAAGTTAGCTTGCACAAGTTCACTGCTCATGA	48	46
4043	A_23_P360924	CLDN17	GTGTGCCACACACAGATAAGCGAAGAAATACGACAATGCTTAGTAAGACCTCCACCAGTT	48	48
4044	A_24_P74374	CTSA	AAATACCAGATCCTATTATATAATGGAGATGTAGACATGGCCTGCAATTTCATGGGGGAT	48	49
4045	A_23_P137470	SIPA1L2	GGGCTTACCTCAAGAGGGAAGATAGTTGAGTTTTATTTCCTGTATATCAGGTGACCTGGT	48	50
4046	A_23_P415401	KLF9	AAGAAGAAAGCCCTTCACCATTGTGGAATGATGCCCTGGCTTTAAGGTTTAGCTCCACAT	48	51
4048	A_23_P27613	MAN2B1	TCCGGGGGCAGACCAGACTCTGACTCTCCTCTTGGGGCTGCTGCATTAAAACGTACTACT	48	53
4049	A_23_P4754	CLPP	TTGCTGGGCTTGGAGGGGCCTCTTGAGGAACTTTTAATTTGCAGGGGTGCCCGCTATGGA	48	54
4050	A_23_P43141	EIF3E	AAAGCTGAGGGAATGTGAATCAGTGCTTGTGAATGACTTCTTCTTGGTGGCTTGTCTTGA	48	55
4051	A_23_P137025	EIF2S3	GATTTGGAAGTTGGAATTCCTCTTAACAACCAAGGGGTTTATTTTCAAAGCAATATTGGG	48	56
4052	A_23_P203751	TMEM135	GGCCATTCTTACTTCAGGGATGCAAAGATGGGTCTCATACCATTTGGATAAATGTCGTGG	48	57
4053	A_23_P304110	ANKRD43	ACTTAAGGCAGTCTTTCATGGAATGTTTTGATTGAGCAATGAAATAAACAGTCCTCCATT	48	58
4055	A_23_P9319	SPIN1	CTCTTAGATGATTACAAAGAAGGCGACCTTCGCATTATGCCTGATTCCAATGATTCACCT	48	60
4057	A_23_P203463	TAF10	CGCATAATTCGGCTCATCTCCTTAGCTGCCCAGAAATTCATCTCAGATATTGCCAATGAT	48	62
4058	A_23_P61643	HAL	TTCTGCACAAGAAATCCACCAAAATCCCGGAGTCTGAGGACCTTTAATGGGCTTTGTCAT	48	63
4059	A_23_P131299	ZFAND2B	GAACGCTGTAGCCGAAACTTCTGCATCAAGCACCGGCATCCACTGGACCATGATTGCTCT	48	64
4060	A_23_P70214	APC	AGGTAGAATTTTTGCTATGCTGTAATTTGTTGTATATTCTGGTATTTGAGGTGAGATGGC	48	65
4061	A_23_P154730	ZNF133	AGAAATGCATTCTGTAAGTGGTCAAAGGACATTTGACTGTTTACTTTCTCCACACTAAGT	48	66
4062	A_24_P167984	ASCIZ	AAGTTCAGTTGAACAGTACAGAAACACAGACCATGAGTTCTGGGTTTGAAACCCTGGGGA	48	67
4065	A_23_P144925	RANBP3L	TATATTCATGGTATGAATTCCTTTAAAAAGAGCATCTGCTCTTGGACTTGTATCTGTTGC	48	70
4067	A_32_P33083	VCX2	AAGAACCACTGAGTCAGGAGAGCGAGGTGGAAGAACCACTGACTGTGTGGATGGCCAGCT	48	72
4070	NM_020859_1_7310	SHROOM3	TGGGCAGTGTATCCTGATGGCAGGGTACAAGTACCATTAATGAAGGGTCTGCAACATAAA	48	75
4072	NM_005749_2_950	TOB1	TGCCTTTGATGTGTTTGCAGCCTATGGAGGCCTCAATGAGAAGTCTTTTGTAGATGGCTT	48	77
4074	A_24_P184445	MMP19	AGAGCCCTTCTTCCCATCAAAAAGGTATCAAATGCCTTGGAAGCTCCCTGATCCTACAAA	48	79
4075	A_23_P99996	MAGEL2	GGGGGACATTTTTGTTCCTGGTGTTTGTGTTCCAGTTCCACGAGTGTACGTTTGGATTTT	48	80
4077	A_23_P40344	HM13	GTATTGTGGACTGATTTTGCCTCACATTAAAAACTCATCCCATGGCCAGGGCGGGCCACT	48	82
4078	A_24_P202567	ITPKC	GGAGATGCTCTCCTTTTCTACTGACCATCTTGATACTTATTTATACGAGAGGCAGTTGCT	48	83
4082	A_23_P13663	FAM60A	TCTGCCCATCTCCACTCAGGAGTGGTGACTGAGGTTTTTATGTAGAAGGGGAACAAAAAA	49	2
4083	A_23_P150385	FXYD6	ACCCATTGCTGTTCTCTGTATCGTGATCTATCCTCAACAACAACAGAAAAAAGGAATAAA	49	3
4088	A_23_P158621	RAG1AP1	TTTTTTAATTTTGGAGGTTGGGGTGCAATCTTTAGAATATGCCTTAAAAGGCCGGGCGCG	49	8
4089	A_23_P125588	TNMD	GGAGATTTGTGATAACGTGACCATGTATTGGATCAATCCCACTCTAATATCAGTTTCTGA	49	9
4090	NM_000075_2_579	CDK4	AAGGATCTGATGCGCCAGTTTCTAAGAGGCCTAGATTTCCTTCATGCCAATTGCATCGTT	49	10
4091	A_23_P170848	PFKM	AGTGGGTGGGAGCTCCTTTTAGGTAGAATTTAACATGACTTCTGCCCCAGCTTTATCTGT	49	11
4092	A_23_P4277	DULLARD	CACTTGGAGTCTGGATGGACACATGGGCCAGGGGCTCTGAAGCAGCCTCACTCTTAACTT	49	12
4093	A_23_P17914	PNPLA3	CTTGACTACTAAAAACGTCTCCATGGCGGGGGTAACAAGATGATAATCTACTTAATTTTA	49	13
4094	A_23_P316601	RIT1	TGGTGCTTGCTCTTTCACTTAACTGATAAGAGGGACATGCCTACTAGGAGTTTTTAATGA	49	14
4097	A_23_P105535	WDR51B	ACACATGCTTCAGAAATATTGTTGCTTAGGGTGATTTGGGCAGCTAAATAGTAAGTACTT	49	17
4098	A_23_P367610	SESTD1	CAATAGCATCTGAAGAGAGAGTACATAGATTGGAAATGGCTATTGCATTTCACTCAAATG	49	18
4100	A_23_P323270	OSR1	GAGGGAGCAGCCAGCCAAGAGCCGGGCGTTATATTGCGATTGGCACTTTATGCTGACCAT	49	20
4103	A_23_P151570	GARNL1	CTAATGTTTTGCATTTCAAGTGGTATCACTGTTAAATGCCATTTGTTTTCAGATTGTGGC	49	23
4104	NM_001255_1_1403	CDC20	AACCATGGCCAAGGTGGCTGAACTCAAAGGTCACACATCCCGGGTCCTGAGTCTGACCAT	49	24
4105	A_23_P256497	STOML2	GCCTCCGAAGCAGAAAAGGCTGAACAGATAAATCAGGCAGCAGGAGAGGCCAGTGCAGTT	49	25
4107	A_23_P38235	ACE	AAGCCATGCAGCTGATCACGGGCCAGCCCAACATGAGCGCCTCGGCCATGTTGAGCTACT	49	27
4109	A_24_P87579	CYB561	AGAGGAGCAAGTGATATGATGTGTAAAGTATGTTGGTGGTGAAAGCAAGGTTCCCCAGGA	49	29
4111	AL833254_1_2822	MGLL	TTTCACCAATTGCTAACATAGACCTTGTTGGGATCACGATGGCTTCACAAGCCAGCTGTT	49	31
4112	NKI_NM_018401	STK32B	TAAAAAAGAAATAGTCAGTGTTTTCCTCCTTTCAACCGAGACTATTTCTGGATTGTGTGC	49	32
4114	A_23_P412577	ANKRD29	TAAACCACGAGAAATATATAGGCTTGTCTCTTTGGTCTTTTATTTTGGCTCTATTGTTGG	49	34
4115	A_23_P29845	LRPAP1	AATCGAGAAGCACAACCACTACCAGAAGCAGCTGGAGATTGCGCACGAGAAGCTGAGGCA	49	35
4116	A_23_P321384	RNF19B	GTGGAGAAGCCAGAGTATGAAGTGGAATGAATGCTCCTGTTCTGAGAAGCACACTTGTAA	49	36
4117	A_23_P152330	DOC2A	CTCTCAACCCAGAATTTAACGAGGAGTTTTTCTACGAGATAGAGCTCTCCACTCTGGCCA	49	37
4118	A_23_P404580	MGC27016	AAGCATCTAACCATTATGTAAAAAGAAATGATGAGACAAAAAGATTAAGATACAAATTTT	49	38
4119	A_23_P409723	MGC31957	GCTCTCTCCTGATGACCAGGTTCCAGGAGTTATCAAAGAACAGCCTCTGAGCTGCGTGGA	49	39
4120	A_23_P71364	PI15	ATTGCAACCCCAGATGTCCTATGAGATGTTTTGGTCCCATGTGCACACATTATACGCAGA	49	40
4122	A_23_P90944	SCN7A	AACAAGAGGCAGTTTCAGCAACCATCATTCAACGTGCTTATAAAAATTACCGCTTGAGGC	49	42
4123	A_23_P120504	C20orf46	CCACACCCTCCAGAGGTCTTAAGAACTAGCCCACCTTATCTGGCTGCTTTAGCTCCAGTG	49	43
4124	A_24_P414269	ALG3	CTCAGGACCTGAGTCTACCCTCAGGACCTGGGGTTGGTTGGACTCTGCCCTTCCAAATAA	49	44
4125	A_23_P389525	COMMD1	AGTTGATGGCAAGTCTCAGTCAAGGCACTCAGCTCAAATACACACACCTGTTGCCATTAT	49	45
4126	A_23_P97394	BCAR3	ATAACTCTCCAGAGAACCTTTAGAATATCTTTTCAAGTTTCCCCAGCTTCATCTTTGGGA	49	46
4127	BC018999_1_1182	SMPDL3A	AAGCTGGAGTATATCCTGACCCAGACCTACGACATTGAAGATTTGCAGCCGGAAAGTTTA	49	47
4129	NM_000596_1_1377	IGFBP1	GTAGGGAAAGTTAAAAGTGTTGATTACATAATCAAAGCTACCTGTGGTGATGTTGCCACC	49	49
4131	A_23_P336023	PDS5B	TCAACAATTGGTGTCATTTTCTTGATGTCACTATTTGTTGGAGAGTTAAATGGTCTCTTC	49	51
4132	A_23_P144096	CISH	GAGAGGAGAGAAATACACGTCTGATAAGACTTCATGAAATAATAATTATAGCAAAGAACA	49	52
4133	A_23_P169819	EPHA3	ACACAATTCTTACCCTGTACATATGTAAACATAAGTGTACGATTCTTAACCATGGAGTAG	49	53
4134	AB014534_1_4100	ASTN2	GCCAAAGCAAACGGTTTCTCCTGTGGATAGTGGACAGAGACCTTTGTAACCAATGGAATT	49	54
4135	A_23_P94412	PDCD1LG2	TGGAATACTCACGTGAGGGAACTTACTTTGGCCAGCATTGACCTTCAAAGTCAGATGGAA	49	55
4136	A_24_P124875	OTUB2	GGCTTTGAGGAGCACAAGTTCAGAAACTTCTTCAATGCTTTTTACAGTGTGGTGGAACTG	49	56
4137	A_23_P25955	ADCY4	CTACAGCCGGGGTGTCATCAAGGTGAAAGGCAAAGGGCAGCTCTGCACCTACTTCCTGAA	49	57
4138	A_23_P212457	SEC61A1	GAGGTTTCGAGCTGGCTTTAGACATTGGTGGGACCAAGGATGTTTTGCAGGATGCCCTGA	49	58
4139	A_23_P70233	ALDH7A1	TAAAACAGGGACTTTCAAGTAGCATCTTTACCAAAGATCTGGGCAGAATCTTTCGCTGGC	49	59
4142	A_23_P20544	TPD52L3	TATAGCTTTTGTAAAACTCGTTTGTTTTCAAAGGTCTGGACTAAGCAAAACAACAGTGTC	49	62
4144	A_23_P8052	NRM	CTGCCTCTGGGCTCAGACCCCAACCTAGTCAAGGGGATTCTCCTGCTCTTAACTCGATGA	49	64
4146	A_23_P385081	SCAMP2	CTTTGTTGGTACCGACCCATCTATAAGGCCTTTAGGTCCGACAACTCTTTCAGCTTCTTT	49	66
4148	A_24_P184460	ARL6IP4	CCAGTCCTGACGGATGAGCAGAAGTCCCGAATCCAGGCCATGAAGCCCATGACCAAGGAG	49	68
4149	A_23_P112493	COQ4	GGAGAACCATGCATGAACAGTATCAGTCGTCTGGGCTCATGCTGGGATGTCGCAGTGCTC	49	69
4151	A_23_P427502	ZNRF3	ACTGCTCACATACTTATGTGCTGCTAGTCTCTACTCGAAGTTCGTGCAGGACTAATGCTT	49	71
4152	A_23_P68922	MICALL1	CCTCAGATCAGTCAGGAGGAAGATGACTAAGGGGAGGGATCCTCTGGGTGATGGCCTCTT	49	72
4153	A_23_P104607	PSMC3	ACAAGGAGAAGTTTGAGAACTTGGGGATCCAACCTCCAAAAGGGGTGCTGATGTATGGGC	49	73
4154	A_23_P428934	SPRR1B	TCCCCCAAAAAAGAATGTGCTATGAAGCTTTCTTTCCTACACACTCTGAGTCTCTGAATG	49	74
4155	A_23_P159053	RAD17	GTGAGTGGTTTAAGGAGCGGTCAGTGTGTATAAAGTGTGTTTGAACATTATGCCAAATAT	49	75
4157	A_23_P356694	DEFB123	CCATGAAAATGCAGATGAAGCTCCCAGTGGATTCCCACACTCTATCAATAAACACCTCTG	49	77
4158	A_23_P171237	ACRC	AGAGGCAACACTTAAACACTAGGGCTACTGTGGCATCTATGTAGACAGGAAAGACAAACG	49	78
4159	NM_001800_2_960	CDKN2D	TTTGGGGGACGTTTCTCATTTGTTTTTCTCACTCCTTTTGGTGTGTTGGACAGAGAAGGG	49	79
4160	A_24_P71834	DYNC1LI1	CATCATAACTAAACCACCTGTTCGAAAGTTTGTACATGAGAAGGAAATTATGGCAGAAGA	49	80
4161	A_23_P129801	RAB40B	TCGAATTTCTACGTGGATGTGCATGAAGCTCTTGTTTTCGATGTGTGTTTGTAAAGGGAA	49	81
4165	A_23_P157465	UBXD6	AGCTTCAAAGCTCTTGGAGGCTTTAAAGTTCTTTCTGTTGGGTGTGCATTACAGTTTACT	49	85
4166	A_23_P212649	ZNF717	GTACACTCAGCTTTTTGTATCTGTAGGTTTAATATCTGTGTATGTAAGCAAACTTGGATG	50	1
4167	A_23_P77880	PITPNA	AACCTGGCACAAACCAGATCTTGGCACGCAGGAGAATGTGCATAAGCTGGAGCCTGAGGC	50	2
4168	A_24_P314477	TUBB2B	TTGATGACATCAATGTAACATTTGAGATATTTCTGAATTACTGTTGTAATGGCTAAAATC	50	3
4170	NM_006030_1_4987	CACNA2D2	ATGTCATGTTGCTTGTCGCTTTCTCAGTGTGTGTGTGTGGTCCATGCCCACTGCTGGTGC	50	5
4171	A_23_P211247	PRMT2	CCATCTGGAGATGACAGTTGATGCTTTATTTGGAAAGCAGTGTGCATATCTTGAGGGGTG	50	6
4172	A_24_P163590	FLJ31818	AGCAAGGAACAATGTAATACTCAATAATGACCTAAAACACCTTTTTGAAAGGGTTTGCAC	50	7
4173	A_23_P29663	ZMYND10	TCAAGCACTGGGAAAAGCATGGAAAGACTTGTGTCCTGGCAGCCCAGGGTGACAGAGCCA	50	8
4174	A_23_P394947	CLDN2	CCTGACAGCATGAAATTTGAGATTGGAGAGGCTCTTTACTTGGGCATTATTTCTTCCCTG	50	9
4175	A_23_P68487	BMP7	GCGAAAGGAAAATTGACCCGGAAGTTCCTGTAATAAATGTCACAATAAAACGAATGAATG	50	10
4176	A_24_P412976	TMEM143	TTATTGGTCTATCAATTTCTCCCGTCTCCTGTCCCAAAGTAATAAATCATGTTTAATAAG	50	11
4177	A_23_P256051	MGC70863	TGATGGGGTAAATTTGAGCAATTTTCTCGACTTGTCGACATTCGTTATTAACTGAGCAGG	50	12
4178	A_23_P53630	RNF10	CACACCAAGTGACACTACTGGCCCAGGCTACCTTCTCCATCTGGTTTTTGTTTTTGTTTT	50	13
4179	A_32_P87013	IL8	TAGATTCTTATAATATTATTTAAATGACTGCATTTTTAAATACAAGGCTTTATATTTTTA	50	14
4180	A_23_P104252	ITIH5	CCATACATTTGATCGTTGTAAACCATGAAGTCTTTTCTTGCAAGACGTTTTTCTTCTGCT	50	15
4183	A_23_P77493	TUBB3	TTGTTTTTTACTGGTTTGTGTTTATATTTTCGGGGATACTTAATAAATCTATTGCTGTCA	50	18
4185	A_23_P45409	UPF3B	CGTTCTGATAGCGAACTTAAAGATGAAAAACCAAAGAGACCTGAAGATGAGAGCGGCAGA	50	20
4187	A_23_P365705	METT10D	GGTGACCTTTTGCTGTGCTTGATGTTGCATCAGCAGCCTAGGGTTCTGTTTAGACTAAAA	50	22
4189	A_23_P102401	CCT7	CCATCACATGGCTGGCTGGCTGCTGGGTGCACTTACCCTCCTTGGCTTGGTTACTTCATT	50	24
4190	A_23_P143569	DGCR6L	TACGTGACCACCAACCCACAGGAGCTGATGCTGCAGATGAACCTGCTGGAACTCATCCGA	50	25
4191	A_23_P112613	PSMD12	AAATGTGGAGAAGATAACACTTGATTCCATTTCATTGTCATTAGTGTATTAACCAGCAGG	50	26
4192	A_23_P22970	PIK3R3	TCATGATAGCAAAATGCGTCTAGAGCAGGATTTGAAGAAACAAGCTTTGGACAACCGAGA	50	27
4193	A_23_P257936	TEX28	ACAGGTGAATGGTCGCCTGCAGGGACAGCTGAATGAGATTTACAACCTCAAACACAATCT	50	28
4196	A_23_P52914	OR4C15	TCTTTTTACTTTCCAGCTTCCCTTTTGTGGCCCCAATGTCATCAATCACTTTATGTGTGA	50	31
4197	A_23_P68927	CBY1	TTTTTTGGCCAGACTAGCGGATTCAGTCCTGGAAGAGAGTATCATATAATGAGACCCACA	50	32
4198	NM_002210_1_5134	ITGAV	AGTCACTCTTTGGCAAAAGTGTTAGAATTTGCTTTTGTGCCATCTATTCCTTTTATGGCA	50	33
4199	A_23_P100141	UNKL	AGCAGAGGGGATCCAACGTCAGAGCTTTTAGAATTACTTTTTTAAGCAGCTGTCTTCTGG	50	34
4203	A_23_P51699	ARHGEF2	GGGATCAGAGGGCCTTGTCCTTGAACACTACTGGGGTATATTCAGGCTCATCCACGCAGC	50	38
4206	A_23_P370479	POFUT1	TTCACTATTGTTATTTGAAAAAATATTTTTATTTGTAAGAGTTTTTCTTTATTTAAAATG	50	41
4207	A_24_P184799	COCH	TTCTTAGAATCCCAGCAATAATGGTAACATTTTGACAACTGAAAGAAAAAGTACAAGGGG	50	42
4208	A_23_P414793	CP	TCACGGCCATAGCTTCCAATACAAGCACAGGGGAGTTTATAGTTCTGATGTCTTTGACAT	50	43
4209	NKI_AL080110	PAQR3	TAGGGAATGAATGAATGAATATGGATTGCTGTTAACTAGAAACACTTCTGTATGTCAGTC	50	44
4210	A_23_P78269	GLOD4	TGTGTGACGTTGCTGCACGCCTGACTCTGTGCGAGCTTCTTTCTGTGTATATATTTTGTT	50	45
4211	A_23_P255750	ATAD5	TTTAAAGGCAGTTCAGATGATGAAGAAGAGAGTCGTCTTTGCAATACTGTCCTTATAACA	50	46
4212	A_23_P134484	CALCR	GGGGGGATCGAAAAGAAGGTATTTTTCCAATCACAGTGTTATGTAGTATTGTTCTATTTT	50	47
4213	A_23_P167444	TINP1	TGTGCTTTGTTGGAGATGGCTTTACAAGAAAACCACCTAAATATGAAAGATTCATCAGGC	50	48
4214	A_23_P41241	TGM4	TCGTCAAGTTAAGTTCCAAACAAGTGAAAGAGATTAATGCTCAGAAGATTGTTCTCATCA	50	49
4215	A_32_P107983	DKFZp434K191	GGGGGGACAGGGAGGCAGTAGGTCCTGGAAAAGTAAATTCTTTATTTTACAATAAGAAAG	50	50
4216	A_23_P212589	AMIGO3	CACCTGCTTACTCTGGACCTCTCCTCCAACCGGCTGGGACACATCTCCGTACCTGAGCTG	50	51
4217	A_24_P266880	UBC	TGACACCATCGAGAATGTCAAGGCAAAGATCCAAGATAAGGAAGGCATCCCTCCTGATCA	50	52
4218	A_24_P256325	REV1	CAAGACTGCATCACATATCAATGTGGAAGTGTGAATTGACTGAGTTTGTCAATACCCTAC	50	53
4220	A_23_P103328	PTGER3	CCTGTTTCCATACATGTTTTTGTACTTTTACTATATCTACATACATCAATTAAACTTATG	50	55
4221	A_23_P160618	SH2D2A	AGTGTGCAAGGAGGGCCCTGTTAGCTCCCACTGTCCTGGTTTCTCCTCCTGGAGTCTAAT	50	56
4222	A_23_P335898	STK36	AACCCCTCTTTCAGCTTCTATGTGGTGTTGGAGGTGCTGGTATCGTGTTCACACAAAAAA	50	57
4223	A_23_P95221	LPA	ATCAAACGAAGACACTGTTCCCAGCTACCAGCTATGCCAAACCTTGGCATTTTTGGTATT	50	58
4224	A_23_P54721	LOC201725	CCCACAATGGGGCTATGAGAGGGGACAGATGGATGGGCAAAGAATAGTTTTGTTTAACAT	50	59
4225	A_23_P25726	NKX2-8	CTGCTGGCGTTTCGAATACCGAAAAGTCAACCCTGTGGACCACGACAGGGCAGAAGGAGT	50	60
4226	A_23_P159693	TBC1D25	AAAGGACAAGATTCTTTACTGAGATTGGGAAGTATGGGCTACTTAGAAACGTTGGAGCAG	50	61
4227	A_24_P394408	AFF4	CGGAAGAGGACTATTAGTCAGTCTTCTTCCTTAAAGTCAAGCAGTAACAGCAACAAGGAG	50	62
4228	A_23_P120572	RIN2	AATGGAGAATTGCATCTGATGGTTCAAGTGTCCTGAGATTGTTTGCTACCTACCCCCAGT	50	63
4229	A_23_P74449	HPDL	TCCATTTCATCAGTGCCTGCCAGAAGCTGTGTCTCTCATTGGGCTCCAAAGAGGTGGGAT	50	64
4230	A_24_P179585	MARK1	TAAAGCTGTGATAAATACTGTAATTCCAACCTACATTAGAAGGTCTAAGTGTAGGTGATG	50	65
4231	A_23_P122189	PDGFRB	ACCCCTTACCCAGAGCTGCCCATGAACGAGCAGTTCTACAATGCCATCAAACGGGGTTAC	50	66
4233	NKI_NM_003600	AURKA	AGAGTGTGAAAAATAGGAACACGTGCTCTACCTCCATTTAGGGATTTGCTTGGGATACAG	50	68
4234	A_23_P16433	DLL3	GCCCATTTTCAGTTCTAACTTACTTTCATCCTATTTTGCATCCCTCTTATCGTTTTGAGC	50	69
4237	AB051544_1_4708	SETD5	ACAAGAAACAAGACTTGTGGTCACAATTGGCCTCTGGCCTTGGAGAAAGCTGTAAATCTT	50	72
4240	NM_013262_2_888	MYLIP	TTTGACGGTCACCAAGGAATCTGGGAACAGCATCGTGCTCTTGTTTAAAATGATCAGCAC	50	75
4242	NM_001397_1_1907	ECE1	AGGCCTTCAAGCGTCAGACCGAGTGCATGGTAGAGCAGTACAGCAACTACAGCGTGAACG	50	77
4244	A_23_P144654	CDH10	GTTAGTAGGTGTGATATGCAACCTGGTATACAGACATTTGTGCAATTTCATTTCATCAAA	50	79
4245	A_23_P170541	KCNH6	CCTGGATTTGCAGGGAGTTGGGGCCACTGAACTCCAAGATAAAGACACCATGAGGGGACT	50	80
4246	A_23_P66328	ACSM2B	TGCGCAGTGAGGCGTCTAGGAGACATTCATTTGGATTCCCCTCTTCTTTCTCTTTCTTTT	50	81
4247	A_23_P129053	USP8	CTTAGGGAAATGACAGGGCAAAGCAATTTTTCTGTTGGCTTTGGGCTGTATTTGTGCACT	50	82
4249	A_23_P157600	DDHD2	CCAAACCCAGGGTATCTTCCTTGATCAGCCTTTACAGTAAAAATGACCCATCTATGGCTG	50	84
4250	A_23_P19455	MDC1	GAACTTGAAGGGATGCTTGGAGTGAGTAGATTTGAGGGTCCAGTTATGGAGTGCTACTAA	50	85
4253	A_23_P168567	GTF2I	TCACAATGGAGAATTATATGACATGGTAGCAGAAATAGGCCCTTTTATGTGTTGCTTCTA	51	3
4254	A_24_P320880	SNX16	CAGTCGGTATGCTTTCTAAAAACTGAGGGAAACTTACTGGGGAAATAGAATAACAATCTC	51	4
4255	A_24_P658584	SASH1	TCAGTTGCATTTGGTACAGAATTTTGAGTAATGGTGAAAATTGTTGTCTTTGGAAAGCAC	51	5
4256	A_24_P169073	FAM131C	CCCTCCTTGCGGCTCCCTCCCATCTCACTCAAGGTTCTCTGAGGACATTAAAGTGGTGGA	51	6
4257	NM_005555_2_2087	KRT6B	ATCTGACAAGTCAGTTGTCCTGATCTTCTCTTGCAGTGTCCCTGAATGGCAAGTGATGTA	51	7
4259	A_23_P250559	AGGF1	AATCAGCAGCACAGGGGAACTATGTCACAGTTTACCTCTTCCTGATTCAGAAATGTGTAT	51	9
4260	A_32_P109296	C15orf42	CCTGTTGTGTTCCCAAATCTGATTCCTCCTATTGTCTTGTAAATCAAACTCTAAGTGAAA	51	10
4261	NM_000321_1_4146	RB1	GATTTTGTGCAAAAGCTTCAAATTAAAACAGCTGCATTAGAAAAAGAGGCGCTTCTCCCC	51	11
4262	A_23_P52430	WNT8B	GGACTCCAGATACATACCCCGAAGGTCTAGGAAATACGTTAAGGGCAGATTACAGTCATT	51	12
4263	A_23_P308763	FARP1	GCTGCTTTCCTGGAAGACGTTTCCTTTCTTCTGTATTAATGAAGCCTGGTAAAATTAACA	51	13
4264	A_23_P74629	RPS27	TACAGGAGGAAAAGCAAGGCTTACAGAAGGATGTTCCTTCAGGAGGAAGCAGCACTAAAA	51	14
4265	A_23_P41948	CCDC99	ACGGTGCCACTTGCCTCAAAAGTTACTATGGTGCTTAAGATTGTCTTGATCTGACATATA	51	15
4266	A_24_P321626	POLR3B	TCTCGGGGAAATGGAACGTGACTGTTTAATCGGTTATGGAGCCAGTATGCTTTTGCTAGA	51	16
4267	A_24_P911464	PMS1	ATTTTATTGAAACATAAAACATAATTGATTTGGTAATAGTGGAAATAAACGATACCATCA	51	17
4268	A_23_P112016	DLC1	CTGGACTCCATGGTGCTGCTGATTATGAAACTGGACCAGCTTGATCAGGACATAGAAAAT	51	18
4269	NM_007173_2_939	PRSS23	TTCTCTGGTTATGACAATGACCGACCAGGCAATTTGGTGTATCGCTTCTGTGACGTCAAA	51	19
4271	A_23_P303113	FBLN1	AGGAGCCTCTCTGAAGGACCAGTCTGGTTACGATGGTCTGAGCTTCCTTAGAACCTTCCA	51	21
4272	A_23_P150664	IFITM5	GCACCCCCCGCCTCGAGACCACTTGATCTGGTCGGTGTTCAGCACCCTCTACCTGAATCT	51	22
4276	A_23_P51580	HSD3B2	CGTTAAGACCCACATATATCTATGGGGAAGGAGGCCCATTCCTTTCTGCCAGTATAAATG	51	26
4279	A_24_P53600	ATRN	GAATTTGTGCACAAAACATTCTAAACACTAGTGAAGCCTGTTTCGTTGAACTAATTCTGG	51	29
4280	A_23_P100499	ROGDI	CAGCAGATCCAGGATGCCAGAAACCATGTGAGCCAAGCCATTTACCTGCTTACCAGCCGG	51	30
4282	A_24_P303097	SNX25	TTTTTATTTTAGTTACCTCCCTCTAGTTTTATGTGAAATTAGTAGAATCAGGGAGGACGG	51	32
4283	A_23_P215491	CCL24	GCTCTGTGGTCATCCCCTCTCCCTGCTGCATGTTCTTTGTTTCCAAGAGAATTCCTGAGA	51	33
4284	A_23_P57059	STAU1	TCCAGAGTGCTCGATACTGTTAATTACATCTCCATTAGGGCTGAAAAGAATGACCTACGT	51	34
4285	A_23_P207600	PSMD11	ACAGATGATTCTTGACAAGAAATTTCATGGGATTTTGGACCAGGGGGAGGGTGTCCTGAT	51	35
4286	A_23_P340137	PRSS16	TTCCCAACTTAAAGTGCTTTATTGCAGAGAGTTATGGAAATATAAGTGGATGATTATTCT	51	36
4287	NKI_NM_016569	TBX3	TTGGGTTTATTTCCAGGTCACAGAATTGCTGTTAACACTAGAAAACACACTTCCTGCACC	51	37
4288	A_23_P16254	KLK1	CTACGTCCCTTGTGGCACCCCCAATAAGCCTTCTGTCGCCGTCAGAGTGCTGTCTTATGT	51	38
4289	NM_003626_2_4942	PPFIA1	TGGCATATTAACAAGCCAGCAAAGTGTGTCAGACCATGGCGTGGTATTTATTGTGCAGCA	51	39
4290	A_23_P53476	LDHB	TGGGACATCCAGAAGGACCTAAAAGACCTGTGACTAGTGAGCTCTAGGCTGTAGAAATTT	51	40
4291	A_24_P64362	C10orf26	CACTGAAGTGTCTCAAAGGCGAACAAGTTTTACCAAAATGAATCCTTTTTCAGTTAACAG	51	41
4294	A_23_P73501	SPANXD	ACCATACTAGTGGTTCGCTACAGGAGGAACTTTAAAAGAACATCTCCAGAGGAACTGGTG	51	44
4295	A_23_P502425	MRPL47	GTTTCCACATCTTGCTGAAGCCCAAAAGTCAAGTCTTGTCTAAGATGTCTGAACTATTAA	51	45
4296	A_23_P107911	KLK10	TGCCTACCTCTTAGACATGTTGTGAGGAGACTATGATATAACATGTGTATGTAAATCTTC	51	46
4297	A_24_P7887	EP300	TGGCAGTATGTCGATGATATTTGGCTTATGTTCAATAATGCCTGGTTATATAACCGGAAA	51	47
4298	A_23_P23719	VPS45	AGGTTTTCCCTACTAAACAAAGGTGTTGGAGAGCAGCTTTGGGTTCTGTGCTGGTTGTTA	51	48
4299	A_32_P52282	HSD17B7	ATTGCTACTTCGCTTTTTTGCAAATGCATTCACTTTGACACCATATAATGGAACAGAAGC	51	49
4300	A_23_P39304	PSG9	CATGGAGACCTGACAGAGTCTCAGTCATGACTGCAACAACTGAGACACTGAGAAAAAGAA	51	50
4301	A_23_P148568	NXF2	TGTGTATTCGCCCCACTCATGATCACCATTTTATTTTCATAATAAAGAGTGACGTTACAC	51	51
4302	A_23_P77813	FN3KRP	AGCTGTTCACGTTGATGCTTCTTGGTTGGCAAGACTTGGGTGTAGACATGAAACCATCTT	51	52
4303	A_32_P133916	BNC2	AACTGCCTACAGTATGTCTTTTGCATAAAATGCATAAGGGTTTGGGGATGTAAATGGAAT	51	53
4305	A_23_P139036	OR6X1	ACTCCTCCTTTAAGATTAATAAGGTGGTGTCTGTGCTAAATACTATCCTCACCCCCCTTC	51	55
4307	A_23_P116587	OMP	GGGGAGCGCCTGTCGGACCTGGCCAAGATCCGCAAGGTCATGTACTTCCTCGTCACCTTT	51	57
4309	A_23_P78209	MAFG	CAGTATTTATTGCTAAATTATTGTCCAGGAGGGGCAGCACTGGGCCTGGCCCCCCGGGTA	51	59
4310	A_23_P257201	RNF146	AGTGAGTGTCAGTGTCAGATCTAGAAGGCCTGATGGACAGTGCACAGTAACTGAAGTTTA	51	60
4312	A_23_P145485	ULBP2	TCAATGGGAGACTGTATAGGATGGCTTGAGGACTTCTTGATGGGCATGGACAGCACCCTG	51	62
4313	A_24_P940125	CNOT6	TACAGGGTCTTTTTTCTTTACCGATGTATTTTCCTACTCATAGCCAACCAATAAATTCAG	51	63
4315	A_23_P92602	ABCA11	ACGCTAAGGTGTATTGGTTCCATTCAACAGCTGAAAAGTTTGGTAAAGATTATTTACTAG	51	65
4316	NM_015517_1_1949	MIZF	AGATCTGCTTGACAGTGATTAAATCCTTAGCTCACATCCATTCCCATCTTTCGGGCTCCT	51	66
4317	A_23_P57417	MMP11	GGCCAAAAAGTTCACAGTCAAATGGGGAGGGGTATTCTTCATGCAGGAGACCCCAGGCCC	51	67
4320	NM_032591_1_1529	SLC9A7	GATGATGTTCACGACCACCCTTCTCATTGTGTTCTTCACTGTCTGGATCATTGGAGGAGG	51	70
4322	A_23_P117335	PLEKHH1	ACTAAACTGGGCTGCCTTTCCCAAATGGGAAAGGTGCTGACAGAGTTGGAGAAAAAAGAA	51	72
4323	A_24_P313576	VAMP2	ACCCCCTCCAAACCTCACCAGTAACAGGAGACTGCAGCAGACCCAGGCCCAGGTGGATGA	51	73
4324	A_23_P152818	MYST2	CAAAGTAATGTCCACTTTTCCCTTTCATGCTGCATATTAACTGGTTAATTATACTGCAGA	51	74
4327	A_24_P44279	FBXW8	TCACAAACAAGTTCTGAGTTTTTAGCCAATTGATCCTCTACTTTCCTTCTTTAGTCCCTC	51	77
4328	A_23_P86540	ARMC3	AGAGGCTGATCTTTACAGATTCATTTAAGCCATCAGACGAACACAAGAGAGGCTCAAACA	51	78
4329	A_23_P115356	AKR7A2	CTTGGCCTTAAGCTGACTTAGAAGGGTTTTTCTGAATTGTCTAGATCCATGCATTATTTT	51	79
4330	A_24_P107142	ANXA11	GGTATGTGCCTTAAACCTGAATGTCTGTAGCCAAAACTTGTTTCCACATTAAGAGTCAGC	51	80
4331	A_23_P146855	MPPED1	TAGGGCCTAGATGAGGGGCAGGCAGTCAGGCAGAAATGGGCAAGTTCAGGGTCAGATTCT	51	81
4332	A_23_P151649	APEX1	CACCTTTTGGACTTATATGATGAATGCTCGATCCAAGAATGTTGGTTGGCGCCTTGATTA	51	82
4333	A_23_P70708	RMND1	GAGCTGGGACGAGTATTTTTCTGATCAAGTGATAACCAAAGTGTCACTGCAAGAGATATT	51	83
4334	A_23_P101516	KCNC3	GGGGGTGCTGACCATCGCCATGCCTGTGCCCGTCATTGTCAACAACTTTGGCATGTACTA	51	84
4335	A_23_P107599	ATP8B1	TAAGCTTGTTGCATGGGGTCCTAACATCGATGATCCTCTTCTTCATACCTCTTGGAGCTT	51	85
4336	A_23_P321959	SFT2D1	CGTTTTCTTTTCTATTCTTGGAACTGGATTGCTGTGGCTTCCGGGCGGCATAAAGCTTTT	52	1
4337	A_23_P210886	BCL2L1	GAACCTCTTCCCCAGAAAGGAGACTAGATTGCCTTTGTTTTGATGTTTGTGGCCTCAGAA	52	2
4338	A_23_P21734	TAF9	CATGGTTGTGATTTCTTCCCTGAACGCTGGTTTCATATAGTTTTTGTGCTGAGAACAGAT	52	3
4339	A_23_P339588	TAGAP	TGCTTTTGTCATAGTTCCACTCTCTCAGATACATGTATCTAATGAAACTGAATAAATCCG	52	4
4340	NKI_Contig43747_RC	MGC7036	TCAATGGTTAGCAGAAGGGAGAAAAGAAAGCAGGAAAATGTGCTATTGAGATTCCAGTGG	52	5
4341	A_23_P23102	ZSCAN20	TAAGCTTGGTGTGTACCCAGGGAAGTTATCTTGGTATAAACCAGGTAATTTGGAAGTGAA	52	6
4342	A_24_P192627	MLLT3	TTAACTTGTAGATTCAGTGGTTCAATACCTGTTTAGTTGCTTGCTAATATTTCCAGAAGG	52	7
4343	A_24_P215628	DCUN1D2	GTCTAATACAATAAAAACTGGCATTAATACAAACCTCAAAAACGTGAGCGTATCTTCCAG	52	8
4344	A_23_P13998	GOLGA2L1	AACAATGAGGTGAAGATCACCATCATCTAAAAGCCGGCCACTGTCAGCAAAACCTGGGGA	52	9
4345	A_23_P92012	TSEN2	AAGCACTTTCATACGCAGGCATCTCTTGTTACCTACATCTAAGCTGTTCCCGAAAGAGTG	52	10
4346	A_23_P35624	LIPK	TCCACACTACAATCATGTGGATTTTTACCTTGGAGAGGATGCACCTCAGGAAATTTACCA	52	11
4347	A_23_P63379	CA14	ATGGCCCTTTCCCTAGATATACTGCGGGATCTCTCCTTAGGATAAAGAGTTGCTGTTGAA	52	12
4348	A_23_P110941	GSTA4	ATCCCAGCTCTGTCATGGTGCTATCTATGTATTAAGTTGGGTCCTAAGTTGGGTCTTTTG	52	13
4350	A_23_P393697	MGC27345	CCAGCTCCACCCACCCAGATGGTACTCAAGACTCCAAGCCTGTCAATGGGGTGGAAACTT	52	15
4352	A_24_P188377	CD55	TTCAGAAACCTACCACAGTAAATGTTCCAACTACAGAAGTCTCACCAACTTCTCAGAAAA	52	17
4353	NM_004139_1_1300	LBP	TCAACTATTACATCCTTAACACCCTCTACCCCAAGTTCAATGATAAGTTGGCCGAAGGCT	52	18
4354	A_23_P46928	PFKP	GCCTGCATGTGCCTGCAGCCACCGTGGACTGTCTGTTTTTGTAACACTTAAGTTATTTTA	52	19
4355	A_23_P427634	ASB10	CCATGCAGCTGTCGTGGAGCTGCTCCTGTCCTGTGGTGTCAGCGCCAACACCATGGACTA	52	20
4356	AF073310_1_6909	IRS2	AGTGCATTGTATTTAGTCTGTATTGATCATGGATGCCCTCCTTAATAGCCATATGCAATA	52	21
4357	A_23_P30784	ABT1	ATGATCTGTGTTTTATAGGGTAGAGTGGATTTGTCTACTTTGGCTGTAAAATACCCTAAT	52	22
4358	A_23_P162486	PTPN6	AGTACAAGTTCATCTACGTGGCCATCGCCCAGTTCATTGAAACCACTAAGAAGAAGCTGG	52	23
4359	A_23_P25253	DERA	CTAATTTCCTGCTGTGAAAACTCATCTTTCATTTTTGCCGTGGATAGGCGCTTTTATTAA	52	24
4361	A_24_P361427	DKFZP434O047	CGGGGAGACAAGGGAATCAGTGTCTCATTATCTCTACCATCTCTACCATCTCGGAGAGGG	52	26
4362	A_23_P43742	CLTB	CGCCAGAGTGAACAAGTAGAGAAGAACAAGATCAACAACCGGGCATCCGAGGAGGCTTTC	52	27
4365	NM_006762_1_1891	LAPTM5	AAATCAGGCACATCTGTTCGTTGGACTAAACCCACAGGTTAGTTCAGTCAAAGCAGGCAA	52	30
4366	A_23_P255587	ATF7IP	CTCAGTCAACAGATGTGATCTCTTCTACCCAGAGCAGTTAAACCTTGGAGCCTTTATATT	52	31
4367	A_23_P140899	PIGQ	CGTCTGTTCCGGGGGAAGAAGTGGAACGTTCTGCGCCAGCGCGTGGACTCCTGTTCCTAT	52	32
4368	A_23_P74359	CSRP1	CCTGAAACATATATTGGCATTTATCAATGGCTCAAATCTTCATTTATCTCTGGCCTTAAC	52	33
4370	A_32_P85591	MGC39900	GGCAAGAGAGAAAGTGAATACGCTGATATAAGAAGCAAGAAACCTTCCTTCCTTCCAGAT	52	35
4371	NM_021020_1_4597	LZTS1	CCTGTGGGTGTTCTTTCCTGCCCTGTCCAAAAGCGCCCTCACTATTCTTGGACCATGCCA	52	36
4372	A_23_P10506	PGDS	GGGAGATTTGCAGTACCACACTTTTGGTCTTTAAGCCTGACCTGTTAGACAACCATCCAA	52	37
4373	A_23_P48264	TMTC3	GCAAAGGAATTAAAGGCTTTGCCAATTTTGGAGGAGTTACTCAGATACTACCCTGATCAT	52	38
4375	A_23_P37347	SNW1	TGCCCCACATACAAAGTCAAGACCACTTACTTTTATGTGACACTAGTAGTTTGGGGTTAA	52	40
4376	A_23_P373079	FLJ36874	TCTCCCATTCAGCAATCAACCAGACTAAGGAGTTTTGATCCCTAGTGATTACAGCCCTGA	52	41
4377	A_23_P8309	UST	TGGAAGATGTGCTGCTGTTACTGGAAAGATTTTTACCTCATTACTTCAAGGGCGTGCTCA	52	42
4378	A_23_P47386	GRAMD1B	AGCCCTCCTGGTTTTTTAGCGATTTGAACCCACTAGACAATGTGTGCACATAGGGAATGT	52	43
4379	A_23_P382775	BBC3	AGTCTGGGAGTGGGGAGGGATGGCCCAGCCTGTAAGATACTGTATATGCGCTGCTGTAGA	52	44
4380	A_23_P306345	C9orf41	CAACTATCAGTGATGACAGGACACAACCTCAAATCAGTGGTGCCTTCTTATTCCTAACGA	52	45
4381	A_23_P33266	ADAMTS20	TGGACAACCAGATGACAGTTACCTTGCATTATCTGACGCTGAAGGGAATTTTCTTTTCAA	52	46
4382	A_23_P151544	DDX24	ATGAGAAAGACTTCTACTTGTACTACTTCCTGATGCAGTATCCAGGCCGCAGCTTAGTGT	52	47
4383	A_23_P139198	LGALS12	TCATTAAACCATCCACCTGACACCAGCACATCAGGCCTGGTTCACCTCTGGGGTCACGAG	52	48
4387	A_24_P142473	DULLARD	ATTCTTAAGAGGAGATATTACAGACAGCACTGCACTTTGGAGTTGGGCAGCTACATCAAG	52	52
4388	NM_005980_1_173	S100P	AGGATGCCGTGGATAAATTGCTCAAGGACCTGGACGCCAATGGAGATGCCCAGGTGGACT	52	53
4389	A_23_P104762	YAP1	AGCTTTGAGTTCTGACATCCTTAATGACATGGAGTCTGTTTTGGCTGCCACCAAGCTAGA	52	54
4390	A_23_P212924	ENAM	CCCCAAGACTTAATTAAGTGTCTGACTGTCTTGGTGATCCTTAAGTTTTCTCCCCTCTCA	52	55
4391	A_23_P127840	ZNF214	GCCCTATAAATGTCATGATTGTGGAAAGGGTTTTAGTCACAGTTCTAATCTTCACATTCA	52	56
4392	NKI_Contig51749_RC	RAI2	ATCTTTGTTAATTATTTTGGGGAGTAGTTGGGAAATGGAAAGGTGAATTGGCTCTAGAGG	52	57
4393	A_24_P286465	PURB	AGCTTCAGACTGGTCTGTAAAAATGGCGGGTCCCGTATTTACCACTAACTAGCAAAACTG	52	58
4394	A_24_P182254	AMELY	TTTGAAGTGGTACCAGAGCATGATAAGACCACCATACTCTTCCTATGGTTACGAGCCCAT	52	59
4395	A_23_P87653	KRT6A	GTGAGGAGTGCAGGCTGAATGGCGAAGGCGTTGGACAAGTCAACATCTCTGTGGTGCAGT	52	60
4396	A_23_P377839	C21orf100	TGAGGGAAGAGCCAAATAGACTACAAATCGGTTAAAACAGAGAACTAAAATTGTGGAGCT	52	61
4397	A_23_P806	GALNT2	TGAAATCTCCATTTTCAATCCCTTCGAAATCACGTATGGTTTCCACAAAGCCGAGTCGTG	52	62
4398	A_23_P37085	RDH12	TGGCCTATTTAGATTCCTTCCTCTCACCTGGACCTTCCCATTTCAATCATGCAGATGGTT	52	63
4399	A_23_P36985	PCDH8	CCTAGTGTTTGAGAAATTTTGCCTTGCCAAGTATAACTTGTATATCTTGACTCTGTGGTA	52	64
4404	NKI_NM_001168	BIRC5	TTCACAGAATAGCACAAACTACAATTAAAACTAAGCACAAAGCCATTCTAAGTCATTGGG	52	69
4405	A_32_P26092	TNFRSF4	GCCCCGCCAGGCTGGAGCCCGGAGGGTCTGCTGGGCGAGCAGGGCAGGTGCAGGCCGCCT	52	70
4406	A_23_P166054	RBCK1	TGCTGAAAACCGCAGTGCCTTCAGCTACCATTGCAAGACCCCAGATTGCAAGGGATGGTG	52	71
4408	A_23_P319682	MGC33407	CAAGTTGTCACTGGAGATGCGCGCGGACTTGGCCCAAAACGTGCTTCTCTGCGGTGGGTC	52	73
4409	A_24_P137997	ZNF34	AGGCTTTACACAAAGTTCTAACCTTATCCAACATCAGAGAATTCACACTGGAGAGAAACC	52	74
4410	A_23_P39074	RRAS	GTGGGGGTGAGGGGCTCCGGGTCACTGCTGTATATAACTCCCCTCCCCCAGAAAAATAAA	52	75
4411	A_23_P137427	ZMPSTE24	ATCAACTGTACGCCTTTGGTATCTGACCATAAAGTCTTTTGCTCCGCTGACATTTGGGTG	52	76
4413	A_23_P368182	SLC41A1	TATGATCATGATTGGAGTCATCATTGGCTCTCGCAAGATTGGGATCAACCCAGACAACGT	52	78
4416	NM_002982_2_149	CCL2	TGCAATCAATGCCCCAGTCACCTGCTGTTATAACTTCACCAATAGGAAGATCTCAGTGCA	52	81
4417	A_23_P333038	C10orf79	TCATTTGGGTAAAATGATTTCCTTTTCTTTCTTACTGGGAAATTGAAGTAGCATGTCCTC	52	82
4418	A_23_P49448	FA2H	TCGCCAAGTGTAAAGGCTAAAGAGAAGCAGTTTGACGGACCTTGTGATTTGTACTGTTTG	52	83
4419	A_24_P6674	WDR31	TTTGGTTACATCAGAAATAATTGAGATGGGAAAGAATAGTGCAGCTCCATAGAGGAGACG	52	84
4420	A_23_P250141	ASB10	CAGCCGGGTGATGTCTGATGAAGACACACTCCTACTGGGGCTCTCCTGAGGCCCCCTTCT	52	85
4421	A_23_P331379	NEDD4	CTTATCCCAGATAGAAAAGTGTCTCAAATGCATTCTACTGCGGGACAGTCAGTAGGATCA	53	1
4422	A_23_P201083	ARF1	ACTGAAGCTGGAGCTGTTAAATTTATCTTGGGGAAACCTCAGAACTGGTCTATTTGGTGT	53	2
4424	A_23_P150667	KIF18A	CAAGTTCTACATCAAACAGTTCGTTAACTGCAGACGTAAATTCTGGATTTGCCAAACGTG	53	4
4425	A_23_P150876	VPS37B	AGGACGATTCACTGCCATGCCAGTCAGGCGGGCTTGCCATGTTCTGTGAATCTCGAGTGA	53	5
4426	A_23_P421436	ADD2	CTCAGGCACTTCAAAACTAAAACCAAATTTAGCATAGGAAAAAGTTGTTTAATGCTCAGG	53	6
4427	A_23_P397417	TMEM188	GTGTATGCATAATAGCCGCATGTACTATAATAGCCCTTAAAATTAAACTATTGGGATTGC	53	7
4428	A_23_P96542	LOC203547	GAATGAAGGCTCACGACAGTGGCGTGAAGGCAAACAGGATTAAAGTGAACATCACCTTTT	53	8
4430	A_23_P49015	WDR61	AGTCTCCAGGCTTATGCTGCAAAGAGAATGTACGGATTGATCATGACATTCCTTACCTTC	53	10
4431	A_23_P149509	ZBTB48	AAGACCTTCAAAGCCGTGGAGCAACTGCGTGTGCACGTCAGACGGCACAAGGGGGTGAGG	53	11
4433	A_23_P30721	HLA-DQA1	GCCAGTACACCCATGAATTTGATGGAGATGAGCAGTTCTACGTGGACCTGGAGAGGAAGG	53	13
4435	A_24_P312519	PBLD	CTCCTCGTCCGCCTCAGTGACGTTTACAACAGGTCGTTTCTGGAGAACCTGAAAGTGAAC	53	15
4436	A_32_P430359	DDX54	CCTGAGTGCCTCAGGGTTTGGCAATGGAATTTTTAATGTAATAAATCTTTATTGAGCACT	53	16
4437	A_23_P329962	SUNC1	AGGCAAGCACATCTAGAAGAGTTGGTACAGAAGGCCATGCCACATGTCCAGAATATTCAA	53	17
4438	A_23_P363778	FRZB	AGCTTCGTCATCTTGGACTCAGTAAAAGTGATTCTAGCAATAGTGATTCCACTCAGAGTC	53	18
4439	A_24_P236251	DLK1	GGTATCGTCTTCCTCAACAAGTGCGAGACCTGGGTGTCCAACCTGCGCTACAACCACATG	53	19
4440	AK093876_1_2184	TC2N	ACCATTATTTCAGTGCTAGGCATTATTGATTAGGTCTTGGCTCCACTGTTTACCTCTTGC	53	20
4442	AK055625_1_1700	PCGF5	AGTACCAGGGTTCTGCTGCTTTCCTGCATCTGAGCAACACAACAGAGATCATCAGTTTTA	53	22
4443	A_23_P116578	PCF11	TTTAGCATCTGGTGAAATTACACAGGATGACTTCCTTGTTGTTGTGCATCAAATTCGACA	53	23
4444	A_23_P71821	PBX3	AGACGAAGATACTTGCTGCTGATAGAGGTGAAAACGAGATTGATCCGTCTGGGGTTTTAC	53	24
4445	A_24_P293089	ZNF579	CGCCTCCTACCTCCGCCAGCACCGCCGCGTCCACGGCCCCCTCAGCCTGCTGGCCCCGCT	53	25
4446	A_23_P29034	IFNGR2	TTGCTTGTTAGCAAAATGGATATGACACATCTCTGATACTTTTTTCATTATTGGTTGGGC	53	26
4448	A_32_P129669	FRMPD3	TAAAGATGTACACTGTGCTTAATCCCTGCCCATCCTTGGTAGCCCCTAGTGCAATAAAGT	53	28
4450	A_23_P21216	SETD2	GGTGTGTCTGATGTGGAGAGTGAAAGGAGCCAAGAACAGCCAGATAAAACAGTGGATATA	53	30
4452	A_23_P211080	IFNAR2	TATGGGGACCATAGTATCATTCAGTGCATTGTTTACATATTCAAAGTGGTGCACTTTGAA	53	32
4453	A_23_P151995	BCL2A1	AATAAACAACTTTGATGATGTAACTTGACCTTCCAGAGTTATGGAAATTTTGTCCCCATG	53	33
4454	A_23_P409663	KIAA0825	TATGATAGTAATATACTCAAAAAGTATTGTTTACTTGGCTCCTCGATAATGGCATTGGGC	53	34
4455	A_23_P105524	PLCZ1	AAGGTTTAATAGCAGGAAATGAATTTCTTGGGCAATATACTTTGCCACTTCTATGCATGA	53	35
4456	A_32_P172339	GRIA2	AGGAATGATTAATTAAAACACAACATCTTTTTCTACTCGAGTTACAGACAAAGCGTGGTG	53	36
4457	A_23_P169108	CPSF1	GGGCCACTGAAGGGCTCAGCAAAAAGTCGGTCGTGTGGGAGAATAAGCACATCACGTGGT	53	37
4458	A_23_P214882	MTRF1L	CATAAAGTCAAAAAATCCTAAAACATAAGTTGGTGACCATCTGTAATCATGATGTGGTGG	53	38
4459	A_23_P416468	PIF1	GCCTAACCAAAGAACATAAGCTGCAAAATGTGCACCCATATTTTAAGCTGCTTTTTCAGG	53	39
4460	A_23_P214291	EFHC1	CTCTCATGGAGAAGGCAAAATTAACTACTATAACTTTGTTCGTGCTTTCTCAAACTGACC	53	40
4461	A_23_P113972	EXOC1	CGTGGCACAGGGCATAAGGGAGGAGGAAGTAAGTTACCAACTTGCATTTAACAAACAAGA	53	41
4462	A_23_P150910	STX2	GAGAGTTGCATGAGATGTTCATGGACATGGCTATGTTTGTGGAGACTCAGGGTGAAATGA	53	42
4463	A_23_P332789	CHRNB4	CCGGGCAATGGGGATAAAGATGACTTCGTAGCAGCACCTACTATGCTTCAGGCATGGTGC	53	43
4465	A_24_P42316	BDP1	TCCACCAAACCACGGAAAAATGTAAAAGTGAAAAAAGTTGCCTGTGAAGGAGTGAATAAT	53	45
4467	A_23_P359111	SERBP1	CTTTTGTATTGCTGCTTGCAAATATGCATTTCCAAACTTGAAATATAGGTGTGAACAGTG	53	47
4468	NM_001206_1_4791	KLF9	AAGAAAGCCCTTCACCATTGTGGAATGATGCCCTGGCTTTAAGGTTTAGCTCCACATCAT	53	48
4469	A_23_P317591	SEMA3A	TATACATGAACTTTTTTCATGGCATTATGTGGATGTTTACAATGGTGGGAAATTCAGCTG	53	49
4470	A_23_P94365	ADCK5	TGCGCCACGCCAAGGTCGTCTGGGAGATGCTCAAGTTTGAAGTGGCGCTCAGGCTGGAGA	53	50
4473	A_23_P117095	FGF23	TAATAGCTATTGGAGGCTCCTCAGTGAAAGATCCCAAAAGGATTTTGGTGGAAAACTAGT	53	53
4474	A_23_P25463	CEP290	GAAGGATCGAATGTTGTTTTTAAAGGAATTGACTTACCTGATGGGATAGCACCATCTAGT	53	54
4475	A_23_P34733	FH	TTGAGCTCAGTGGAGCCATGAACACTACTGCCTGCAGTCTGATGAAGATAGCAAATGATA	53	55
4476	A_23_P21560	FAM49A	GGGCTGCTAAATGCCCTCAGGTTCACTACAAAGCACTTGAACGATGAATCAACTTCCAAA	53	56
4477	A_24_P5653	NETO1	CTCCAATAATTGGACGTTTCTGTGGACAACAAAATCCACCTGTCATAAAATCCAGTGGAA	53	57
4478	AK092934_1_1506	RP5-821D11.2	ATGGACCAAGTATTGAAGGCTCTCAGCTTTCCAAAGAAAAAGGCTGCACTACTCTCAGCT	53	58
4479	A_24_P86968	CD3E	CCACCACCTGTTCCCAACCCAGACTATGAGCCCATCCGGAAAGGCCAGCGGGACCTGTAT	53	59
4480	A_23_P66392	OR4D1	ATCTTCATTCCCTGTATCTATATCTATACCTGGCCCTTCACCCCATTCCTCATGGACAAG	53	60
4482	A_23_P48246	PEX5	CTCTAATGTCTGTCTGGATGGGATGTGTTAGGAGTTGGCCTGTTGGGTTGAATTGTTGAT	53	62
4483	A_23_P314591	NFYB	GGAGGCATTTACTAACCAGTTACCAGCTGGCTTAATAACCACAGACGGTCAACAACAAAA	53	63
4484	A_23_P15838	OR1D4	TACCTGTGCCTCGCATTTGGGTGTGGTCTCCCTCTTTTATGGGACGCTTGCTATGGTGTA	53	64
4485	A_23_P60101	ZNF696	GTATTTCAACGCCTTTTCACAGCCGGTTCATATGGTCCCGACTTCTGTGTGCTTAGAAAA	53	65
4486	A_23_P321496	C21orf99	AACAGTGAGAATTTGTCAGTGGTGGCAAAATTGCTGTCCTGTGGTACAGACATTAAAGTG	53	66
4487	A_23_P133424	SKP1A	TTTTTTCTTTGCTCTGAATAAAACTGAACTGTGGGTTCTCTATAAGTGGCATTTTGGGCT	53	67
4488	A_32_P71447	NCAPD3	ACCTTCTATTCTGTATGATGTATTTGGTTAAACACTGTCAAATAATAGAGATGTGCCAGA	53	68
4489	A_23_P369899	TMEM158	AAATTGCTATTGCTGTAGTAAGAGAAGCTCTTTGTATCTGAACATAGTTGTATTTGAAAT	53	69
4491	A_32_P437227	FAM84B	CGTGATGGGCAACCAGGTGGAGAAATTGACCCACCTAAGTTACAAGGAAGTTCCCACGGC	53	71
4493	A_23_P9144	UHRF2	ATGTGGTGTGGTTTTGCACTTAAAAGAGGTATTCATATGCTCTAGTTGTAAATGTTCATG	53	73
4494	A_24_P319675	RAB10	AGGTTTTTTGAGACTAGTGCAAAAGCAAATATAAACATCGAAAAGGCGTTCCTCACGTTA	53	74
4495	A_23_P62901	BTG2	TTTTAGAAGCAGCCTCATGGTCTCATGCTTAATCTTGTCTCTCTTCTCTTCTTTATGATG	53	75
4496	A_23_P123362	C8orf17	GATTCCAGATCCACCTTACGTAGCCGTGTGAGCTCCGGTAAATTACATAACCCATCAAAT	53	76
4497	A_23_P141194	ICT1	CGTCTTTATAGGCAGTCACCATGTTGTCAAACCTTAATAATGCACCTCATGTATTAGTCA	53	77
4498	A_23_P61426	MSRA	TCTCTGTGCAGAGAAAAGATGTGAGTCCGCTTGATGAATTCTAATGCTTTGCTTAGAGCT	53	78
4499	A_23_P21376	MAGI2	GCACATCATCTAAATCCCATTCCAAATAATATTTGTGTAGTGTTAGCTGTGAATTTACCC	53	79
4500	A_23_P769	PSMB4	GACCATTGTCTACAGAGACCAACTGGGATATTGCCCACATGATCAGTGGCTTTGAATGAA	53	80
4501	A_23_P212617	TFRC	ACATTTAGCGTAGCTAAGTGAAAAGGTCATAGCTGAGATTCCTGGTTCGGGTGTTACGCA	53	81
4502	NM_006867_1_820	RBPMS	GCTTCGATCCTGAAATTCCGCAAACACTACGACTAGAGTTTGCTAAGGCAAACACGAAGA	53	82
4503	A_23_P135878	SPIRE1	AGGTTTGGTTTCTGACGAAAGTAGACTGGAGGGTAGCATTGTATGCCTCAAATGTCTCAG	53	83
4504	A_23_P168356	CPA1	GGAAGCACTATTGACTGGACCTACAGCCAGGGCATCAAGTACTCCTTCACCTTCGAGCTC	53	84
4505	A_23_P106236	PRO1768	ATAAACACAGGGGAAACCTACATTTACTCACATGCCAAGGAAAATGGCACGGAAGACCCA	53	85
4506	A_24_P52111	RAB24	ATATCAAAGCTCAGCTCTTTGAAACATCCAGCAAGACAGGCCAGAGTGTGGACGAGCTCT	54	1
4507	NM_004428_1_1194	EFNA1	TGTGGAGCTGCCACAGAGAAGTTTGTAGCCAGGTACTGCATTCTCTCCCATCCTGGGGCA	54	2
4508	A_23_P96285	REEP1	ATGTGGACTTGTGCTTATAAACTGGAGAGTTTAGTCATAATCCCTCCTGGCTTTGTGTGA	54	3
4511	A_24_P8098	NSD1	TCTGATCCTGGTAAAATTTCTGAAAAAGGACTCTCTTTTGAAAACGGAAAAGGCCCAGAG	54	6
4512	A_23_P117992	ATP2C2	TCCATCACCGGATCAGTTTTTCCTCTTAGGAAAGCTGCAGGAACCTCGTGGGCTCCAGGG	54	7
4513	A_23_P163989	GRB7	AGCGGGAGGGTTCCGCCACTCCAGTTTTCTCCTCTGCTTCTTTGCCTCCCTCAGATAGAA	54	8
4514	A_23_P44004	MAP3K2	GTAACTCTTCATTTTAGGAACAAACTGAATTTGAACACTGAGCCTTTTGAACTCAGCCAT	54	9
4515	A_23_P362207	PIP4K2B	TGGCTCATGGAGAAAACAAATTTGACTTGGGAAAGGGATTATGTAGGAATAATGTTTGGA	54	10
4516	A_23_P145619	REPIN1	ATAATGAATGAATTCTGCTTTCCTATAATTTCTACCTATTGGGCCTTGTTCTGTTCTCTG	54	11
4517	A_24_P937119	ZNF292	GGTGTGGAAAAACCCGGTACTGTGCACTATTCTTTCCCAGGAACCATTGGATAAGGATAA	54	12
4518	A_23_P154526	GRB14	AGGGCGTTCTTCCTTGCAAGTTGAAACATTATTGTGCTAGGATTGCTCTCTAGACAAGCC	54	13
4519	A_23_P132669	GLT8D1	TAAGCAAGCATTTCTCAGGAAGTCCTGGAAGATAGCATGCGTGGGAAGTAACAGTTGCTA	54	14
4521	A_24_P917261	SETX	TTTCACCGTCTCTAAAAAATAAGTCAAAGGGGATACAGTCGATTTTGAAAGTACCACAGC	54	16
4523	A_23_P207940	PTPN2	AGGAGAGATTACTTTGTATTGTACTGCCATTCCTACTGTATTTTTATACTTTTTGGCAGC	54	18
4525	A_23_P20728	SNAPC4	GGCTGCACGACAGCCACATGCCCCATTCAGGGAGCCCCAGACTCTGGTAAATGCTCTGCT	54	20
4526	A_24_P123012	YWHAE	AACTGGATACGCTGAGTGAAGAAAGCTATAAGGACTCTACACTTATCATGCAGTTGTTAC	54	21
4527	NM_016613_3_3502	C4orf18	ACAGGCTTTTTAGAAGCTGGCTTTAACTTTGAGTCTCAAGCTACAATGCTGTTGGGCAGC	54	22
4529	A_23_P33022	POLR2L	GTAATGCCTGGCCGCAGTGTGTGTGTATCCCATACCCCACTCTGGAAGGAACCATCCAGT	54	24
4530	A_23_P91328	NOL5A	GAGGTTCCTCAGGAGAATGGAATGGAAGACCCATCTATCTCTTTCTCCAAACCCAAGAAA	54	25
4533	A_23_P209232	CLIP4	GCTTATGAAATGTCATTTAAAGTTCACTTCTTGAGCATCAATAAAAAGGGAAGCTGTGTG	54	28
4534	A_23_P218553	FOSL2	TATTGGAAGACTTGGGTTGATCTCTTAGAAGCCATGGGACCTCCTCCCTCATTCATCTTG	54	29
4535	A_23_P12329	APH1A	TTTTCTCAGGCCTGAGGGGGAACCATTTTTGGTGTGATAAATACCCTAAACTGCCTTTTT	54	30
4537	A_24_P113824	TMEM50A	ACGCTGTGAATATTGCCTGGTGATCAAGACTCTCCTCAAAGAAATGACTTGCTGTCATCC	54	32
4538	NM_001546_2_1584	ID4	TGTTTGGCCTGGCTCTTAATTTGCTTTTGTTTTGCCCAGTATAGACTCGGAAGTAACAGT	54	33
4539	A_23_P154022	C2orf44	AGATGGAATCACAGATTTCAGTCACGGCGCATAACAAATTGATCAGTGAGTGGCTAGGCA	54	34
4540	A_23_P394986	CREG2	TCATTAAAGGTCACTGCTGCTTCAAAGGACTTTGCCCAGTGGATGCCATTCATAACCACA	54	35
4543	A_23_P10701	APBB2	CAGCTTTCCCTGACAAGCTCTTTGACACATGGACACCATTTCATGTCTACAGCTGTTTGT	54	38
4546	A_23_P416821	MGC42090	GGGGTAAAAAACTTTCCAGAAACATTCTAGTACAATAATTTCAAGAGGCTTTCCAGATTG	54	41
4550	A_23_P73609	NDP	ATGCTTGTTGACAGAGAGAGATACTCTGGGAACTTCTTTGCAGTTCCCATCTCCTTTCTC	54	45
4552	A_23_P28555	STAMBP	TGTTTATATTTACCTCTGGGCTCAATAAGGGCATCTGTGCAGAAATTTGGAAGCCATTTA	54	47
4553	A_24_P46725	C6orf151	AGCATTTTCACAGCCCTGCCACATAAGATCTAGTTTTTATTTCTAGAGTGCTGCTATGAA	54	48
4554	A_23_P68889	C22orf28	GGTTGTTCCACAGAGTTTTAGGAAAATCTGTTAGGGATGGGTAGATGTCAAACTGCCTTA	54	49
4555	A_23_P105212	THRSP	GATGAGTGATTCACCCTCTTACTTGGCGACCACTGATGAGATCAACAACAGGTGAACTAT	54	50
4557	A_24_P387158	THOC4	TGCCGGCGTGGAGACAGGTGGGAAACTGCTGGTGTCCAATCTGGATTTTGGAGTCTCAGA	54	52
4558	A_23_P128808	GPR132	CCTCCCCTTGAGAGTCATCAGAAAAATACATTAGGAAAATGTGTTTAGAAATAAAAGCAC	54	53
4559	A_23_P352358	KIAA2013	TGCTTTCAGCCACCATTTGCACAAGACACCCAGCACTGAAAGTCCCGCTGCCAGGAGCAA	54	54
4561	A_23_P68568	PCSK2	CCCGTACATCGACCAGGTGGTGCGGGATTACCAGTCCAAGTTGGCCATGTCCAAGAAAGA	54	56
4562	A_23_P371765	C21orf56	CAACATCCCCGAGAAGATCGAGCAGACCTCCACCAAGTCTCTGGACGGCTCCGTGGACGA	54	57
4563	A_23_P2283	TAC3	CCAACCCCAATGGGCATTGACTGTAGAATACCCTAGAGTTCCTGTAGTGTCCTACATTAA	54	58
4564	A_23_P122052	LOC493869	TTAAGTGGTAATGAATGTTCCCAGGATGAGGATGTTACCCAAAGCAAAAATCAAGAGTAG	54	59
4565	A_24_P12397	TREM2	GTGGCACTCTCACCATTACGCTGCGGAATCTACAACCCCATGATGCGGGTCTCTACCAGT	54	60
4567	NM_004529_1_3293	MLLT3	TTTGGTGTCATTATTCCATCTTCTCCATAAGTGGAGAAATGAAAAGTAAGAACAGCTCAT	54	62
4568	A_23_P17837	APOL1	ACGACCTGGTCATCAAAAGCCTTGACAAATTGAAGGAGGTGAAGGAGTTTTTGGGTGAGA	54	63
4570	A_23_P337753	LOC93349	AGGATTTCAAGGAAGTGTTTGCTATTCAGGAAACAAATGGGAACAGTTGACTGGTTTAGT	54	65
4571	A_23_P69229	MTMR14	CTCTCAGAACTGTGTGGGGTTTCCCTGGGGCCTTGTGGAAGCCATGACTTCACAAAGACC	54	66
4572	A_23_P90649	IRS1	GCCTATGCCAGCATCAGTTTCCAGAAGCAGCCAGAGGACCGTCAGTAGCTCAACTGGACA	54	67
4573	NM_000129_2_3620	F13A1	TGAGCCTTCAGCACTAACCTATGAGGGTGAGCTGGTCCCCTCTATATATACATCATACTT	54	68
4574	A_23_P160856	HNRNPU	GAACCTCAGCATTGTGCACGATAAGAGAATGTGTCAGTATTTCAGGGTTCTACATTTTAT	54	69
4575	A_23_P323749	PIF1	GCTCAGGGCGGCCACCCGGGTTCCGGACACTACGCTGGTGAAGCGGCCTGTGGAGCCCCA	54	70
4577	A_23_P147698	CALN1	CTAGGAAGGGCCCCTTTTCCTATATCACCGTGATGGTACAGATGAACTGAGATGAAACTT	54	72
4578	NM_019070_1_1161	DDX49	ACAGATCCTCACACAGGTCAACGTGGTGCGAAGAGAGTGTGAGATCAAACTGGAGGCGGC	54	73
4579	A_24_P293698	RSPO1	ATCTATGCTTAGCTATGAAAGTGAATAAAGCAGAATAAAAATAAAATACTTTCTCTCAGG	54	74
4581	A_24_P31527	MBD3	AGAAGCTGAGCGGCCTGAACGCCTTCGACATTGCTGAGGAGCTGGTCAAGACCATGGACC	54	76
4582	A_24_P100351	GNL3L	ATTACCACCGTTAACCCTCAATACAGCTCTGCTAGTAAGGGATTCGTCTCCCCAAATGAA	54	77
4584	A_23_P82334	SLC25A13	ATGAAAACCACATTGGAGATGTTTAGTAATCATATTGTTACTGGTACCAAGACTACTAGG	54	79
4585	A_23_P47715	CCDC89	ACTGTAGATAGTTAGGCTTATAGTCTCCCATAGTTGAGATTGTAAGCAAACATGTATCAG	54	80
4586	A_23_P60000	TTC35	CCTTTTACTGCTAAGTGGGGAGATGGGGGAAATCCATGGAAGAGAGATTTAAGACTTATT	54	81
4587	A_23_P218988	SLC30A5	TCTGGCCTAAGTACTGGATTTCATGATGTTCTGGCTATGACAAAACAAATGGAATCCATG	54	82
4588	A_24_P205036	ZNF676	AGGAAAAGCCCTACAAATGTGAAAAACGTGGCAAAGCTTTTCATTAGTTCTCAACCCTTA	54	83
4589	A_23_P77076	SPPL2A	CATCAGAGTACCAAAACTGATCTATTTCTCAGTAATGAGTGTGTGCCTCATGCCTGTTTC	54	84
4590	A_23_P88791	NKD1	TTGTGGTGGAGGATGTGGCACATATATACGTACCTACACGGTTCTCTAACAGAGCTTTCT	54	85
4591	A_23_P120345	PELI1	CTTCCCACCCTTTTTTCAAAGGCACCACAAGTATAGACAGTTGCACTACATCAAATCTTT	55	1
4593	A_24_P314931	RNF39	TGCAGGAGTATTAATAGCAACCCACATTTTCGCCCCAAAATAATGAGACCTCACCTGGTC	55	3
4594	A_23_P80491	RBP2	ACCACTAGCACATTCCGCAACTATGATGTGGATTTCACTGTTGGAGTAGAGTTTGACGAG	55	4
4595	NM_013241_1_3418	FHOD1	AACCGCAAGTCTTTGAGAAGGACGTTGAAGAGTGGGCTCGGAGATGACCTGGTGCAGGCA	55	5
4597	A_24_P308079	XIRP2	CAACCTCCCTGTCAGATATGGAATGTAAAATTACTACCTCAAAGGATCAGAAAAAAGTAA	55	7
4598	A_23_P80832	TMEM41A	CTGCTAATCATATACACAGTAGAAAAGACACATGATCTGGATTTTCTGTTTGCCACATCC	55	8
4599	A_23_P257962	GRIN1	TTTGCAAAACCAAAAAGACACAGTGCTGCCGCGACGCGCTATTGAGAGGGAGGAGGGCCA	55	9
4600	A_23_P162982	DHRS4	CTTTCTTTGGAAGCATAATGGATGTCACTGAGGAGGTGTGGGACAAGACTCTGGACATTA	55	10
4601	A_23_P217698	SHOX	AGGGATTGCTTCAGATGAAAACAAATCACACACCGTTTCCCAAACCAACAGTCTTCACAT	55	11
4602	A_23_P119518	ZNF284	AGGTTTACTGAGAATTCAAAACTTCGTTTCCATCAAAGAATTCACACTGGAGAAAAGCCT	55	12
4604	A_23_P102973	DGCR14	TGGGCTCATAGACGCTTCACAGAGCCTGCAGGGCAGCTGTACACCCAGCAGAGGACTCCA	55	14
4605	A_23_P252704	ZNF706	AAATAAAGGGGCTACAGAAACACTCATTTTTATGCTGTTCCCTCTTGGGCTTCATGCAAA	55	15
4606	A_24_P37264	RNF144A	TCTTAAAGGGGAACAAATGATCTTGACAACATATTATTCCATAAAACCAGTTTAGGGCAC	55	16
4607	A_23_P40280	SPEF1	GGGGGCGGTCCCTTGGCTCTGTCCACACCCCCAGAATCAGGTCCCCGCCCAGCTCCGAGG	55	17
4608	A_23_P97005	JAK1	TCAAGGATGACCGGGACAGCCCTGTGTTTTGGTATGCTCCAGAATGTTTAATGCAATCTA	55	18
4611	A_23_P86230	MYCBP	TGGAGAGATCTGTGTGACACAAGATGCTTTTGTACGGGTTCCCATGAATCTTCTGCTCTT	55	21
4612	A_23_P148475	KIF4A	GCTTGGGAGATGCTTTCAGGTTGCAGCCAGAAGGGGTTTTTTAAATGACTTCTCTGGATT	55	22
4613	A_24_P222599	PDPK1	GCTGGTAAAAGCCTCTATTACGACTGTAAGTAAGTTGGATGTTGGCAAAATTAAATTGTT	55	23
4614	A_23_P14975	C16orf48	AAAGTCTTCGTGAAGATGGACGACTGAGCCCCTTTGGGGGACAGTGGCAAGGAGCTCCAT	55	24
4615	A_23_P126212	CLSPN	TTCCCAGATGGACTTGTTCCACAGAGACTCTGATGATGATCAGACTGAAGAACAGCTTGA	55	25
4616	A_24_P242391	MPZL1	GTGTATGCGGATATCCGAAAGAATTAAGAGAATACCTAGAACATATCCTCAGCAAGAAAC	55	26
4617	A_23_P151368	N6AMT2	AAGATGTGCACGTTTGTTCCAAGACACACCCGGAACTTGGCAAATGAGTTTCGCTGTTAT	55	27
4618	A_24_P384839	LSS	GTTACTGAAAGTCACTTTTATGAGCATCTGCCTTAATAAACAGACATTGATTCCCTTATC	55	28
4619	A_24_P419177	ZNF638	GCACAGAACAAAGAGGTGAAGAAAAAGACTTTAGAGTCAAAGAAAGTATCTGCATCTACC	55	29
4621	A_23_P78092	EVI2A	GCTGAATCAGACACTTGGAAAAGAACAAAACAGCTCACAGGACCCAACCTAGTGATGCAA	55	31
4622	A_23_P167553	DHFR	CTTCCTACGTGTATATCCAGAGGTTTGTAGATAAATGTTGCCACCTTGTTTGTAACAGTG	55	32
4623	A_23_P143650	DUSP18	GGTCAGTTCCCCAGTGGGAATGATCCCTGACATCTATGAGAAGGAAGTCCGTTTGATGAT	55	33
4624	A_23_P369983	FAM98C	AGATGCTAATGCTATCGGTAATCTCTGGGGAGTCCGTTTAAGGCTTTCCTTGGTATTTGG	55	34
4625	A_23_P117662	HDC	CCGAGGGTAGACAGGCAGCTTCTGTGGTTCAGCTTGTGACATGATATATAACACAGAAAT	55	35
4626	A_24_P235098	FOXQ1	AGGCCGAGGTGCCACCGACCGCGCCGCCCCTCCTGCTTGCACCTCTCCCGGCGGCGGCCC	55	36
4627	NM_003642_1_1303	HAT1	TACTGCTCTGTACAGGAAGCTTGCAAATTTTCTGTACAATGTGCTGTGAAAAATCTGATG	55	37
4630	A_23_P170231	CSTA	AAACAAATGAGACTTACGGAAAATTGGAAGCTGTGCAGTATAAAACTCAAGTTGTTGCTG	55	40
4632	A_23_P435496	SERINC3	AGTGCAGTATAGCTACTCCTTATTCCACCTCATGCTCTGCTTGGCTTCCTTGTACATCAT	55	42
4633	A_23_P13554	ALG8	TCCTGGAAGGTGAAGTACCCCTTCATCCCTTTGTTACTAACCTCAGTGTATTGTGCAGTA	55	43
4634	A_23_P127438	FAU	CCCGTGCTGGAAAAGTGAGAGGTCAGACTCCTAAGGTGGCCAAACAGGAGAAGAAGAAGA	55	44
4637	NM_000237_1_3459	LPL	ATGGGCTTTAACAAAACAAGAAAGAAACGTACTTAACTGTGTGAAGAAATGGAATCAGCT	55	47
4639	A_23_P92213	ABHD10	GAACTTGGAGTTCAGGGGGCTTCCACCATTCCCAGAACTGATCAAAGTAGCTTACTATAT	55	49
4640	A_23_P140760	GPR97	AACTCCTTGCAAGGTGTCTTCATCTGCTGCTGGTTCACCATCCTTTACCTCCCAAGTCAG	55	50
4643	A_23_P327022	MDFIC	TTATGATTTCTTAATGTAAAATGTTTTGTTGAAGTATATGGCTATCATGACTAAGTGCTA	55	53
4644	A_24_P97221	MRPL35	TGTTTTGTGGGTAGGAGGGCTTATCATCAACACTGATTTTATAATCTGACAATAAATGTC	55	54
4645	BC028706_1_4336	SSFA2	AGGTTACCTACAACTACTTAACGTACTTACACTGTAAGCCTTGTTGCTTTACCCAAGACA	55	55
4646	A_23_P400298	PRSS22	GGGCCCCAGCGCTTTTGTGTATATAAATGTTAATGATTTTTATAGGTATTTGTAACCCTG	55	56
4647	A_32_P336445	HINT1	GTGATACCCAAGAAACATATATCCCAGATTTCTGTGGCAGAAGATGATGATGAAAGTCTT	55	57
4648	A_23_P66715	PIGS	CTGCCTCCAAAATGCCTGCTTTCAGGGCCTACGAGTGAAGGGCTAATGACCTGGGAGCTA	55	58
4649	A_23_P395438	HTRA3	AAGGGGCATTTGTGAGCTTTGCTGTAAATGGATTCCCAGTGTTGCTTGTACTGTATGTTT	55	59
4650	A_23_P21057	SEPT1	ATTTCCTGAACCTGCGACGGATGCTGGTGCAGACACACCTGCAGGACCTGAAAGAGGTGA	55	60
4651	A_23_P2645	SDS	GACAAATAGGTTGCCCAAGTGAGGACGGACCCCTTACCGATCTGTGCTCTCCTAGCCCAA	55	61
4652	A_24_P176493	ASCIZ	GCCAATAGAGTCATTTACAGAAGAAAAATGAGCATGTAATAATACAAGAACTGTTTCCCC	55	62
4653	A_24_P352952	FAM20A	GTGGGAGGTCAATCCCCTTTACTGTGACACAGTGAAACAGATCTACCCGTACAACAACAG	55	63
4655	A_24_P383762	RASGEF1C	ATGTGCCACTTTGGCCACCACCCACAGTCTGTCACCACGTGGCTTGGGAACTTCTGGAGC	55	65
4656	A_24_P380022	EIF5A2	AAGATGCACTTTATGGCAATGCATACCAGGCTTTCACCTGCTAGAAACATACTTGTTGCC	55	66
4657	A_24_P196318	SLC2A9	GAGATCCGTGGCTCTCTGGGGCAGGTGACTGCCATCTTTATCTGCATTGGCGTGTTCACT	55	67
4659	A_23_P386964	FLJ25371	ATGAGTGCTTTCGAGGACACTGATCAGAGAAATTCCAAATGGGCTATTCTTGTTAGGCAG	55	69
4660	A_23_P360626	LOC201164	TATATAGATTGGAAGTCACCAGAAATTGTTTTAGTTTGTGAATTCCCCCAGTGTATGTTC	55	70
4662	A_23_P83720	TACR1	CACAACTCAGCCTGGCTGATTATCACCATCCAGGAATGGGAGCCCGGAGTAGACTGATTT	55	72
4663	A_23_P76090	STAT2	ATATTGTTCTCCAAGGATGGGAATCAGGCATGTGTCCCTTCCAAGCTGTGTTAACTGTTC	55	73
4667	A_23_P104624	ENDOD1	GGAGAGAACACATGGTACAATCGTAACACATGAAGGACAAGTAAGTGCTGCAGTAAAGGT	55	77
4668	NM_001633_1_455	AMBP	TATGTGGTCCACACCAACTATGATGAGTATGCCATTTTCCTGACCAAGAAATTCAGCCGC	55	78
4671	A_23_P251499	PCOLCE	CTCGTCCAGTTCGTCTCAGATCTCAGTGTCACCGCTGATGGCTTCTCAGCCTCCTACAAG	55	81
4672	A_23_P151449	SGCG	TCCAACGACGGCAAGCCACTATTTACTGTAGATGAGAAGGAAGTTGTGGTTGGTACAGAT	55	82
4673	A_23_P155071	PDXP	CCGTGACCCATGGCACCCGCTGAGCGACGGCAGCCGGACCCCTGGCACCGGGAGCCTGGC	55	83
4674	A_32_P45894	DKFZP434A0131	TTTGATTCTATGTTTTTGATCCTCCTGGCACTCCAGACCTGGGTGATGTGCAGGAGAGCA	55	84
4676	A_24_P934355	NOS1	AAGGTCCGATTCAACAGCGTCTCCTCCTACTCTGACTCCCAAAAATCATCAGGCGATGGG	56	1
4678	A_23_P128023	OR51B4	TCATTTATAGCATCAAGACCAAGCAGATTCAAAGAAGCATTATTCGCCTATTTTCTGGGC	56	3
4679	A_23_P76234	RPH3A	CAATGTGGGCAAACATTACAAATTTGAGGTTGAAGTCAGGCAATCTTCAATGCCCTGTGA	56	4
4680	A_23_P126248	RNF186	TTGGGATAGCATAGCTAAAACTGTTGGTGGCTAGGGGAGCAGACACAAACTACTTGAACA	56	5
4683	A_23_P148488	RNF12	AAACTTCGTAAACTACCTTGTTCCCATGAGTACCATGTCCACTGCATCGATCGCTGGTTA	56	8
4687	A_23_P24260	ENTPD1	AAGCCACATCTTATTTTTCCAAGGTTTAATTTAGTGAGAGGGCAGCATTAGTGTGGAGTG	56	12
4689	NKI_AF052159	PTPLB	GTTGGCATTGATATGGTACAACCTGCAAATTACTTGCAGTTCTGAGTTTCAGATAAAACA	56	14
4690	NM_002007_1_816	FGF4	ACAACGCCTACGAGTCCTACAAGTACCCCGGCATGTTCATCGCCCTGAGCAAGAATGGGA	56	15
4691	A_24_P181055	ST3GAL4	CCCAGACGCCTACAACAAGAAGCAGACCATTCACTACTATGAGCAGATCACGCTCAAGTC	56	16
4692	A_23_P31695	PXMP3	AATGTGCTCCTAGCCACTGTCTTCTCCTTTCCAGGCATGACTGAAATCTAATCACTGGAA	56	17
4693	A_23_P64404	FADS3	AACTTTGAAGTGGAAAATCTGGCGTACATGCTGGTGTGCATGCAGTGGGCGGATTTGCTC	56	18
4694	A_24_P410627	MKRN1	GTTTCCTGACGTTTTACATTTCCACTTTCCTATTCCATTCATTAAGCTAGCCAACAATCC	56	19
4695	A_23_P130064	SNF8	CCACTACTGGCTGCCAGCTCTCTTCACTGACCTCTACTCCCAGGAGATTACAGCTGAGGA	56	20
4696	A_24_P48862	SNAP29	TAACTGGTAGAAGGGAAATTTTAAACATAACACTCAACCCAAACAAAACTACTTCGTGAG	56	21
4697	A_23_P109447	HPS4	TTCCAAGTTGGCATTTTTTCTAGAACCTGATCGTCCACTAGCCCAGAGTGTGTGTGTTCA	56	22
4698	A_23_P367618	ZIC1	AAGTGCAAACATTTCGTCCCAAAGTCTAAGTACTTTAGTGCAGTAAAATGTTGTTTCATG	56	23
4699	A_23_P76488	EMP1	CATGTAATTTGCATTACTCTGGTGGATTGTTCTAGTACTGTATTGGGCTTCTTCGTTAAT	56	24
4701	NKI_NM_016569	TBX3	TTGGGTTTATTTCCAGGTCACAGAATTGCTGTTAACACTAGAAAACACACTTCCTGCACC	56	26
4703	A_23_P70748	REPS1	TAAGTGGTTTTGGGTTCAAAGCCAATTTGGAGACCTAGACATTCAGCTCACTGCTTAACT	56	28
4705	A_24_P945113	ACVRL1	GGTGTTCCAGGGTCGAAATTACACTTCTCGTACCTGGAGACGCTGTTTGTGGGAGCACTG	56	30
4707	A_23_P413667	ARPP-21	TGCCTATAAGAAACACAATTGCTGGTTCATATGAAACTTAGGAAATAGTGAATAAGGTGC	56	32
4709	A_23_P351305	FAM123A	GCCTTTGCAGAAAACAGAACTTAGCCAAACCTAAGTAAGAGTCATGCCTGGATATTGGGA	56	34
4710	A_23_P70509	C6orf134	CATTGCCAAACTCTTCATTTCCACATTTTGTGTAGGTGTCAGGGAACCCCAAACTGGTGT	56	35
4713	A_23_P37776	FHOD1	TGGAGGTGTGAAGGTGCTGTATCCCGGAAATCTATCTGGACCCTGGACTGCAGTGCAGGA	56	38
4715	A_23_P389799	SLC25A42	GTAACCCCGAAGGAAATGTACAGCAACATCTTTCATGTCTTCATCCGCATCTCGAGAGAA	56	40
4717	A_23_P70318	ENPP4	TGTTTTTGGGTGTCTCCTTCTTGTGCCCATATCTGATAAGCTTTATGGATTATTGCATTT	56	42
4718	A_32_P41254	C6orf117	GGATTGAGAAACATGCTCTGTAAAGGGTCTTCCTGAAGATGTGGATTCTATCTTTATGTA	56	43
4720	A_23_P250347	CAMK4	AGGTGCAAGCCTTAGAGAAAGTTAAAGGTGCAGATATAAATGCTGAAGAGGCCCCCAAAA	56	45
4722	A_23_P167556	RNF145	TACAATAGGCTTGGCTCAAAAAGTGTTTTTCAGACCTCGGTATTCCTAATGTGGGATGTG	56	47
4723	NM_033360_1_1329	KRAS	GGCTTCCTGATGATGATTCTTCTAGGCATCATGTCCTATAGTTTGTCATCCCTGATGAAT	56	48
4725	A_23_P132079	C21orf62	ATTGCCAACAACTTTCCTGACTTTTCTTACTTTAGAACCTTCCCAATGCCAAGCAACAAA	56	50
4727	A_23_P32308	ATP4B	CCCACATCTGAAGGACCTGCTCGCGAGTATCAGTTCTTCCTTGTTGAATTCTTACAGTTT	56	52
4728	A_23_P105361	MGC16384	GGACCGCACTAAAGAATTTTTAGTAATTAAAGTACAGGAGGCTGAGGTGGGAGGATCACT	56	53
4729	NM_001008_2_768	RPS4Y1	AGATAAGAGGCTGGCCACCAAACAGAGCAGTGGCTAAATTGCAGTAGCAGCATATCTTTT	56	54
4732	A_23_P50137	MEX3C	ATTGAAACCTAATCTCTAGCTGCCGTCTTGTAGATATGAACGAATGTTCACCAAGCATGT	56	57
4733	A_23_P16384	NLRP7	ATCGCTCTACGAATTACACAGGAAGCGGGATTCGGGTCTCTAAGATGTCTTATGAATGCA	56	58
4734	A_23_P100925	EIF5A	AAGGAGATTGAGCAGAAGTACGACTGTGGAGAAGAGATCCTGATCACGGTGCTGTCTGCC	56	59
4735	A_23_P207180	CSHL1	GGTGCCGTCCAAACCGTTCCCTTATCCAGGCTTTTTAAAGAGGCTATGCTCCAAGCCCAT	56	60
4736	AB023166_1_5161	CIT	TCAGAACGAGGAAGAGAACACAAGGAATGATTCAAGATCCACCTTGAGAGGAATGAACTT	56	61
4737	A_23_P217507	ZBED1	AGAAAGACGTTTTCCAACATGTAGAACTGCTTTTTAACTGGAGGAAAAATACTTCAGGAG	56	62
4738	A_23_P353458	LRFN1	GGGCGGGACTGGGAGAAAGCGCAGCGCCAAGACATTGGACCAGAGTGGAGACGCGCCCTT	56	63
4740	A_23_P363203	TCL6	TGCCAGCACAAAGTGGGAGCCCGATAAATATTTATTGAAGAAATGAAAGGTGACAAAAGG	56	65
4742	A_24_P219686	RALBP1	ACAGAACGAAGAGCTGGAAATAAAGAACAATCATTTGAATCAAGCAATTCATGAGGAGCG	56	67
4743	A_23_P137586	GMEB1	GGGCAAAGCAGTCATCTTGGAGACAGAGCTGAGGACTGAGGAGAAAGTTGTGGCTGAGAT	56	68
4744	A_23_P140423	NDUFB1	GGATGTTATTTAGACAGAAAGAGTGATGAACGGCTAACTGCCTTCCGGAACAAGAGTATG	56	69
4745	A_23_P217510	CD99	ACGTGTCCATCGAGCACGTCTGAAACCCCTGGTAGCCCCGACTTCTTTTTAATTAAAATA	56	70
4747	A_23_P254934	NRXN3	GCTCGAAGAGCGGCCACAAGAAACAGAAAAACAAGGACAGGGAGTATTACGTGTAAACAT	56	72
4748	A_23_P55572	CLUL1	ACAGGTAGTTCCAAGGATTCATGAAGGAAATATTTCCAAACAAGATGAAACAATGATGAC	56	73
4749	A_32_P39394	GLIS3	CCAGAGCTGTAGCCTGGATTTAATTATAGATATGAGGAGGAAATGGCAGTAAAAATGAAT	56	74
4751	A_23_P134653	PHKG1	TTGCAGGAGATTTTATTGGCCCCATGACATCCAGTGACAGTGTGGGAGCAGGCTACTCTC	56	76
4753	A_23_P76682	RTN3	CCCCTTTGAGTGTTTTAACTGGTTTCATGTCCTAGTAGGAAGTGCATTCTCCATCCTCAT	56	78
4754	BC034782_1_1282	FBXO39	TGCCCTGCGTGTATTCAAGGCGAGAATTTATACAAACAGATATGAGACGAATGAAGAGGA	56	79
4755	A_23_P91859	LBA1	AGTTTCCCCCACAAACAAATTCAGGTAGAGAAGTTGTAGTCGAAGGGAATGTTGGGACTC	56	80
4756	A_23_P211673	SLITRK2	ACAAAAAATAAAAAAGTCAGCCAAGCGTGGTGGTGTGTGCCTGTAGTTACTTAGGAGGCT	56	81
4758	A_23_P81441	C5orf20	AACCCAGCCCAGTTAAGAGGAGATGCCGAATTTAATGAACCCTATTTGAATTGCAGGGCT	56	83
4760	A_23_P57085	CBLN4	TTTTTTCCGTAGACATGACCACTTTATTAACTGGTGGTGGGATGCTGTTGTTTCTAATTA	56	85
4761	A_23_P45166	PROSC	TCCCAACTGTGGAATGGCAGTGTAGGTAGCTTCAGGAAATGGCTCAGGTTAATTCTCAAA	57	1
4762	A_23_P35399	ANXA11	CGCTGTACCACGACATCTCGGGAGATACTTCAGGGGATTACCGGAAGATTCTGCTGAAGA	57	2
4763	A_24_P178084	HYDIN	TGTCAACATCAAGAAGGCTATTCGGTTGGAGGTTTTAGATGCAGAAAATCTTCTTGGTGT	57	3
4764	A_23_P47949	FAM112B	ATCTCATCAAATGCCAGACCCTAGAAGACTGTTGCTTCTTCTTCTACCAGTGGGTTCTCA	57	4
4765	A_23_P254645	FBXW2	TGAGATAGCAAACTTGGCCTTGCTTGGCTTTGGAGATATCTTTGCCCTGCTGTTTGACAA	57	5
4766	A_23_P16130	CYP2A6	GCGCATGATGCTAGGAATCTTCCAGTTCACGTCAACCTCCACGGGGCAGCTCTATGAGAT	57	6
4767	A_24_P30389	MGC35295	AACCGGGATGTGGACAGGGGCTATCTGGCCGTGCTTACTATCTTCACTGTCCTGGAGTTC	57	7
4768	A_32_P5376	NUDT16P	TTTCACCTGTCAAGTCCAATTTAACCAGGAATTGGCATTTGTTACCATACCCTGCCTCTT	57	8
4769	A_24_P319635	MCL1	ATCGAACCATTAGCAGAAAGTATCACAGACGTTCTCGTAAGGACAAAACGGGACTGGCTA	57	9
4770	A_23_P254877	PLAG1	AAAGCTCTATCTCCATCAGTGACCCCCTAAACACACCAGCATTGGATTTTTCTCAGTTGT	57	10
4771	A_23_P63847	SUPV3L1	AAGAGTGGATGACACAACAAACTGAACACAACAAAGAAAAAACAGAGTCTGGGACTCATC	57	11
4772	A_23_P408830	CAMKK2	TGATCACCCGTATGCTGGACAAGAACCCCGAGTCGAGGATCGTGGTGCCGGAAATCAAGA	57	12
4774	A_23_P54996	TEX14	CTGAAAAGTGAGAGGTAGTTTTGATAGTAAAAATTTTTGGTTGTGCCTAGAATGGCTTTG	57	14
4775	A_23_P146898	FAM19A1	TGTATTTGTGGATAAGTGCTTGTGCAATGCTACTCTGCCATGGATCCCTTCAGCACACTT	57	15
4776	A_23_P500861	SYNE1	AACATACAATTTTTAAGAGCTTATATGGCAGCTTCCTTTTTACCTTGTTTTCCTTTGGGG	57	16
4777	A_23_P23221	GADD45A	CCTGCCTTAAGTCAACTTATTTGTTTTTGCCGGGAAAGTCGCTACATGGATCAATGGGTT	57	17
4778	A_32_P60145	C1orf167	TCCAGGGAGTGATGACAGAGGGGACAGCTTGAAGAGCTCTGAAGGACAATAAAACCCACT	57	18
4779	A_23_P159650	COX7B	CAAATACGGTAATGCTGTATTAGCTAGTGGAGCCACTTTCTGTATTGTTACATGGACATA	57	19
4781	A_23_P119812	GPD2	TTTCTCATTTTCAATGCACATTAGTTTTGCATCTGTTTTGTGACCTGTTAGATGTGACAC	57	21
4782	A_23_P257003	PCSK5	TGCCAACGGAAGGTTCTTCAACAACTTTGCTGCAAAACATGTACATTTCAAGGCTGAGCA	57	22
4783	A_24_P287941	PSMC3IP	AAATTGCAGTAGCTTGAGGTTAACATTTAGACTTGGAACAATGCTAAAGGAAAGCATTTG	57	23
4787	A_23_P64808	HOXC13	GATCTAGTTCAAGAGGCAAGAAGATCTGGCCCTCAATTAGCTAGATGTAGATGCTGCCTA	57	27
4788	A_23_P44144	CTDSP2	TTCAGTTCTTTTAAGGTGCCTCTTCAGGGACACAGTGTGTCTCTCTGATTGGGCTTCTAA	57	28
4790	A_23_P152926	GP1BA	TTTCTAGTTTTCTTATCAGGATGTGAGCACTCGTTGTGTCTGGATGTTACAAATATGGGT	57	30
4791	A_23_P88522	NMB	GGGTCACCAGAAATATCGCTGATGCAGACACAGATTATGTTCCTGCTGTATTTCCTGCTT	57	31
4793	A_23_P90211	IRF2BP1	CTCCTCCTTGAGAAGGGACCTCCTGAAAACTCGCTCTTTATAAACGAGGCAAAAGCATTT	57	33
4795	A_23_P131990	VSX1	GCCAGGAAGTGAAGATAAGTTGGCAGGACTCTGGGGCTCTGACCACTTCAAAGAAGGTTC	57	35
4796	A_23_P90375	C19orf6	AGGGGTCTTGGTAGGTCTGCAGTGAACCGTCCTGAGGATGGAGTGGGGTCCCATGGTGCA	57	36
4797	A_23_P29592	ZNF639	AGTCACCTTCCAGTCCATGAGACAACTTGATTATTCTCTTTAACTTACAGAATGTTAGTT	57	37
4799	A_24_P142223	RPL13	TTCGCTAGTCTCCGTATGGCCCGTGCCAACGCCCGGCTCTTCGGCATACGGGCAAAAAGA	57	39
4801	A_23_P126363	ADAM30	CTGGACAGGAAGAATCTGAAGCAAAAACTGGACAGGAAGAATCTAAAGCAAAAACTGGAC	57	41
4803	AF193855_1_2398	ZIC2	TGTGGGGGAAAAATAAACGTCGTGCCGTTAGCTTTTTCCGTAATAACACCCTTCCTTCTG	57	43
4804	A_24_P123833	SEMA3E	TTTCTTTTGTGTGAATTACTGAATATTTCAGAGCAAAGCTATCAACTTGGAGAAACAGGG	57	44
4805	A_32_P7015	TSPAN15	ATCTCTGGCAGTGCCTTGGCGGTGGTATTCAAGGCAGTTTTGTAGCACCTGTAATTGGGG	57	45
4806	A_23_P21652	RUVBL1	ACTCAGGCGTGGTCTGCAGCGCTGTCAGTTCAGTGTGGAAAGCATTTCTTTTTAAGTTAT	57	46
4809	A_23_P59825	TAS2R16	ATTCTGGTTAAACAGCTTGCTTACCGTGTTCTACTGCATCAAGGTCTCTTCTTTCACCCA	57	49
4811	A_23_P23173	SNIP1	GAAGTGTCTGACAGCTAGCAAACTAAGAACCCAAACTATTGATACACGGTTTCCTTCTTG	57	51
4812	A_23_P142146	RPL18	TAACTGATGATGTGCGGGTTCAGGAGGTACCCAAACTGAAGGTATGTGCACTGCGCGTGA	57	52
4813	A_24_P102362	ZNF553	CAGTGTGTGTGTACACACAGGCATGAAAAAGGTGGAGAGGGGTCTCTGCGCGCAAAACTC	57	53
4814	AL832720_1_4020	PPIF	TTGCCATCCAAGTGAAAGTCTTTTCCTTGACCAAGGGGGACAGTCAGTTTTGCAAAAGGA	57	54
4815	A_23_P25003	CLIP1	TGTATTTTCCCCTCAAGATTATCAACTGTGTGTTCGACAGTGAATATTCAATCTGGTACC	57	55
4816	A_23_P97952	C10orf125	AGTCTTGGGGTGGGCCCTGCCAATTGGGACGAGTATCCCTGATTTGTGAAAATGATGGAA	57	56
4817	A_23_P47559	C11orf58	AAGACCATGATGGAGAAGGTGATGTGGCTGGAGATGATGATGATGACGATGATGATTCAC	57	57
4818	A_23_P146134	DUSP26	CCAAAAACATACAGAGGTGCATGGCTGGCAGTCTTGAAATTGTCACTCGCTTACTGGATC	57	58
4819	A_23_P320304	AFAR3	AGGCTGCCCAAGGCTTTTCTGTCAACTCTTTTGCTCTCTCCCGCTTTGTCTAATTTAGAA	57	59
4820	A_24_P406006	AYTL2	CAGTAAGTACGGGAAAAAATGTTTACTAACTTCCTCAGAGATTCGTGATACGCGTTTCTC	57	60
4821	A_23_P164946	FKRP	GTATTTCAGTCTTGCAGAGGAGGAAATGCTCAGAGCTCCGAGGTGCGGCTGTGGTCGAGA	57	61
4822	A_23_P153637	ANKRD27	TGTTATTGGCCTAGAGCTACACGTATATGGGTTTGTCCTGAGTCCGTTTTCAAATGACCT	57	62
4823	A_23_P58002	TCTA	CCATGTCACAATAGGCCAGGGGAGTTTCCAAAGATGTGGGTGGCAAATGCCCCTATAGAA	57	63
4824	A_23_P427083	CDRT4	TCCCTCACAGAGATGTAGAGGATGAGATGTAGTAACTTATAGCAGTGTCATTTGGAAAAG	57	64
4826	A_23_P41634	ANKRA2	AAATGAGGTCTCTACCACACCTCTGTTAGCAAATTCTTTGTCTGTTCACCAGTTGGCTGC	57	66
4827	A_23_P250948	BRPF1	AGCACCGCAGCAAGGTGCAAGGCGAGCAGAGCAGTGAGACCAGCGATAGTGATTGATACT	57	67
4828	A_23_P203318	FSHB	TCTTCCTTTTCTGTTGCTGGAAAGCAATCTGCTGCAATAGCTGTGAGCTGACCAACATCA	57	68
4829	A_23_P39774	RY1	TTGTCCTTATTCCTGTGGAAGCAGTATATGTTTTCTTCCTGAATGCTCATTAGGACTTCT	57	69
4831	A_23_P4142	COASY	CTGGTGGACACAGGAAGCCTACCCAACACGCTGGTATTTGGCCAACACTGAGGATGTGGT	57	71
4832	A_24_P153511	OSBPL8	CCTTGTGCCATATACACACAAAATTTTGTGGAAGGCAGTTTTAACTTTCTGAAGAATATC	57	72
4835	A_23_P255194	ZC3H11A	TATTTAAAGCACTTGTATTAGTCAATGTTTCGTGTTCCGCATTATTTGAACCATTTGCCC	57	75
4837	A_23_P160680	WNT9A	AAGTATGAGACGGCACTCAAGGTGGGCAGCACCACCAATGAAGCTGCCGGCGAGGCAGGT	57	77
4838	A_24_P185368	ZSCAN4	TGCCCCAAGGTCTTTAAGTATCTCTGTCACTTATTAGCTCACCAGAGAAGACACAGGAAT	57	78
4839	A_23_P153897	GNG7	CCCTGCCTCGGAGAACCCCTTTAAGGACAAGAAACCTTGTATTATTTTATAACTGTGTTC	57	79
4841	A_24_P89872	ZNF189	GCCAAGTATTGGAAATGAAAAGACCTGGAGTCTATGCTAGGAAGCTGAGATATTTTGGTA	57	81
4842	A_23_P7412	BTNL8	TGAAGAACCGTCAGGAATTCCCATCTCACAGGCTGTGGTGTAGATTAAGTAGACAAGGAA	57	82
4843	A_23_P70458	HIST1H4I	AAATGCGCTGGTGACCACACCACTTATTCAAGTGCATCTAAAATCCTTATGTCCCTTTCT	57	83
4844	A_23_P50710	CYP4F2	TTGGACAGTCTACAGAAATGTGTCTTCAGCTTTGACAGCCATTGTCAGGAGAAACCCAGT	57	84
4845	A_23_P59388	DST	ATAAACTTGATGAACTCCAAGTTCACAGTGTCATTTCTTCAGAACTCCCCTTCATTGAAT	57	85
4846	A_23_P98151	TPCN2	TGCACAGGTTAACCGTCAGACTTCCGGGGCATTCAGGTGGGGATGCTGGTGGTTTGACAT	58	1
4847	A_24_P935009	CRKL	AATTAATCCTTTAATATTATGGTTATTAACCTCTTAAACATGAATGAATTCTTGATTGTT	58	2
4848	A_23_P99930	TIPIN	CTGTTAAGTCATCGTCCTGCAAGCTTGGCGTTACTATGTATTTTTTCTTCTTGGAGTGAA	58	3
4849	A_23_P432003	C2orf51	GAACATGAGGCCACGAGGGAGGACGAGCGCAAGTTCACCAGCACCTGCCATTTCACATAT	58	4
4853	A_24_P87824	ZMYND8	GACGTCAGCTGAGAAAAGCAAGGAGAGTGGCTCGACCCTTGACCTTTCTGGCTCCAGAGA	58	8
4854	A_23_P14698	GTF2A2	AGAGGGTCAGGAACAGAGTCAATTTCAGGGGCTCTCTAAATACGTACAGATTCTGCGATA	58	9
4855	A_23_P346944	C12orf50	AAATCGAAATGCGGAGAATGCATCCTATATCCACGTTCAAAGAGATGCTGTCAGGACTGT	58	10
4857	A_23_P161698	MMP3	TGACTCGAGTCACACTCAAGGGAACTTGAGCGTGAATCTGTATCTTGCCGGTCATTTTTA	58	12
4859	A_23_P257242	KIAA0922	GCGAATAGGAATGCAAATTTCCCACTGTCTAGAGACTCGAGTTACTGTGGGAATGTGTGA	58	14
4860	A_32_P524614	C17orf74	CTGACCAGCAGGCGGATGTGGGGTGTGGGGCAGGGCATGGAGGGAGAGGAATAAAGAGAA	58	15
4865	A_23_P386905	UBXD1	AGTTCGAACTGCCTGGGGACTTCTTCAACCTCACAGCAGAGGAGATCAAGCGGGAGCAGA	58	20
4867	A_23_P38167	GPRC5C	TCCAGCCAAATAGTGTTCTCGGGGTGGTGGCTGGGCAGCGCCTATGTTTCTCTGGAGATT	58	22
4869	A_23_P215360	TAX1BP1	TCCTGACTATGACCAGCAGGTGTTTGAAAGGCATGTGCAGACCCATTTTGATCAGAATGT	58	24
4870	A_24_P310009	USP43	CAGAGAGTCAAATATCACACTCTTTCTTTAGGTCGAAAGAAAACCTTACCGGAGTCCAGC	58	25
4872	NM_006265_1_2935	RAD21	GGACAGACTGATGGGAAATTATGCACCTGGTCAACTTAGCTTTTAAGCAGACGATGCTGT	58	27
4874	NM_005749_2_1437	TOB1	TGTTTCTACGACATGGTATTGCATTTATATCTTTTTACTACAGTGATCTGTGACAGCAGC	58	29
4875	A_32_P86318	RAB43	TACCAAATCTATTTTTTAAAACATGGAAAAGTTGCCTTTATGGAAACTTGGCAGAGCCAG	58	30
4876	A_23_P210869	COX4I2	ACTGGGACTATGAGAAGAAGCAGTGGAAGAAGTGACTTGCATCCCCAGCTGTCTCCCTGA	58	31
4877	A_23_P77833	PGS1	GGCAAAGGTCTACCTCACCACTGGCTATTTCAACCTGACCCAGGCCTACATGGACCTGGT	58	32
4878	A_24_P10657	SLC44A2	TGGACATGCATTAAAGGGTCTATTAGCTTTCTTTCCGTCTGTCTCAACAGCTGAGATGGG	58	33
4879	A_23_P349882	PDCL	AGCCTTAAAATTCACAATTTTGATTTTCCTGGCTTTTCAGGAATTGACTAACTGTAAAAG	58	34
4881	A_24_P356130	MAP2K5	TTCTATAGCCAAGACGTATGTTGGAACAAATGCTTATATGGCGCCTGAAAGGATTTCAGG	58	36
4882	A_23_P399146	ZNF549	CTGGTTTTCCAAAAGGAGAGGTAGATGCATATTTTTGTGTGGAACCATTTATCTTAAAAC	58	37
4883	NM_000096_1_2692	CP	ATTGTTTGTCGAAGACCTTACTTGAAAGTATTCAATCCCAGAAGGAAGCTGGAATTTGCC	58	38
4884	A_23_P400580	KIAA1450	TTGGTGCAATAAACCCAAGAATCAATGTAGCCTCTTAATCCCATCAAGATGTAGTTTGTA	58	39
4885	A_23_P56213	GRAMD1A	AACTCGTGGAGCGGCATTGAAGACTATTTCCACCATCTGGAGCGAGAGCTCGCCAAGGCT	58	40
4886	A_23_P405048	PTPRJ	AGGGGTACGTGGCACCTCTTCCGAATGGGTTTTCTATTTGAACATGTGCCTTTTCTGAAT	58	41
4888	A_23_P116400	ZBTB3	TTTTTACTGAGGATGTTCCCACCTGCAAGACATGTGGGAAGACCTTCTCATGCTCTTACA	58	43
4890	A_23_P323166	SRRM2	CCAGAAGTTCCCAGGGGTGATTGTGATGGTGGTTGGGACTGGAGGTTGTATAAGGTGTTC	58	45
4893	A_23_P345710	C3orf21	GAAGCAAGCACTTGAAGAGAAGGAAGGGGAGAAAGGGTCCCCCTTGCTGTCTGCCTCTGA	58	48
4895	A_24_P338757	USPL1	CAGCCAGACTCTCTGACAAATAATGCCTGCGTTAGAACATTAAACTTGGAGAGTCCGATG	58	50
4896	A_24_P23546	SP8	AATCGTTCTAGATTAGTTACCAATTAAATATAACTCCGCCAGTGTAAGGGTGTGAGGTGC	58	51
4898	BC036263_1_1674	LOC23117	ATATCAAGACACCTGCCGAGCGTCTGCGGGGGCCGCTTCCACCCTCAGCCGATGATAATC	58	53
4899	A_23_P162117	NUMA1	TCTCAGTGCCTTCTCTCAGCTCCCAGGCCAACAGTAGCCAAACCCCTAGAGACAGTGATG	58	54
4900	A_24_P370372	CBX6	TTTCTCACAGCCCAGCCTGCCTGAAGCAAAGGAGGCTCCCGTGTCCTGGGCAGCTTCTGT	58	55
4902	NM_014268_1_1962	MAPRE2	TGCCTCATTCCTCTTCCTCTTTGTGTAGGTTTCAGCCACAAAACTGTCATTCACTCTAGG	58	57
4903	A_23_P154889	CSTB	CACTTGTGATCCTAAAATAAGCTTCATCTCCGGGCTGTGCCCCTTGGGGTGGAAGGGGCA	58	58
4904	NM_014781_1_5968	RB1CC1	AGAGTCTGTGCTACTAACCATTTCAAATGCAGACTCAAACCTTCCCAACATCTTTATGAC	58	59
4905	A_23_P315386	RHPN1	CGGCTGGCCTGAAGGAGGGCGACTACATTGTGTCAGTGAATGGGCAGCCATGCAGGTGGT	58	60
4906	A_23_P23960	BLOC1S2	GAGTAAACTGGAGGACTGTGGCTATTCCTGAACCTTCTTTGAGACAGAATCCCTCAGAAT	58	61
4907	A_23_P51534	XCL2	CCAGTTAGCAGAATCAAGACCTACACCATCACGGAAGGCTCCTTGAGAGCAGTAATTTTT	58	62
4909	A_24_P320699	IGFBP3	AGAATATGGTCCCTGCCGTAGAGAAATGGAAGACACACTGAATCACCTGAAGTTCCTCAA	58	64
4910	A_23_P81219	PLAC8	TATTATAAATGAATGTTGTCCCTGAACTTAGCTAAATGGTGCAACTTAGTTTCTCCTTGC	58	65
4911	A_23_P52219	ERLIN1	ACACAAATATGCCACCTCAAACAAGCACAAGTTGACCCCGGAATATCTGGAGCTCAAAAA	58	66
4912	A_32_P210031	ACSL6	TATCAGGATTAAGTTTGCACCATGGTATGGCCAGTTCTCTTCTGAGCTATTCAGTCACAG	58	67
4913	A_24_P916251	RPL28	CTCAGATGATCACAGATGTCTTCACATGCCTATGACTAATTTGTACACAAACTAATGCTC	58	68
4915	A_24_P914830	STAU2	AGAAATAACAGTTTTAATAAATTTCATGAAATCACTTTCTTGTATGTTAAAGGAAACAGA	58	70
4916	A_23_P77459	APPBP1	TAAGCAAGCACCTTAAGTAGTGTGTTAATGATTGAAACTGTAATTGCCTTCGGGTTGTGC	58	71
4917	A_23_P379475	DHCR24	TTTTCTTTAGAATCAGAATTGTAGCCAGTTTCTTTGGCCAGAAGGATGAATACTTGGATA	58	72
4919	A_23_P391264	BTN3A2	TCGTGGAGAGGAGTCTTCGTCCGATACCAATAAGTCAGCCTGATGCTCTAATGGAAAAAT	58	74
4920	A_23_P8558	ABHD11	ACAGGTGTCTCCCACTTTGCAACCTACGTGGCAGCCATGAGGGCCATCAACATCGCAGAT	58	75
4922	A_23_P424712	CCDC142	AGAACTGGAAGCTTGGAGGAAAGCATACTGGAGAATAAGCTACAAAGAGCCTGGGCTTAA	58	77
4923	A_23_P301942	NPPC	TGCAAGAGCACCCCAACGCGCGCAAATACAAAGGAGCCAACAAGAAGGGCTTGTCCAAGG	58	78
4924	A_23_P19790	GIMAP4	TGGCAGATAATCTCCCCTTGTAGCTTCCACTCACTTATTCTTGCATTCAGAGTCACAATG	58	79
4925	NM_000266_1_1730	NDP	GCCTGGCTTGTCTTCTGAACGTTTGGTTCAAATGTGTTTTGGTCCTGGAGGCTCAAATTT	58	80
4926	A_23_P219144	CLTA	CTGTGGAAACACTACATCTGCAATATCTTAATCCTACTCAGTGAAGCTCTTCACAGTCAT	58	81
4928	AL833379_1_3525	EEF1D	ATCCGGAAGCTACAGATTCAGTGTGTGGTGGAGGACGACAAGGTGGGGACAGACTTGCTG	58	83
4931	A_23_P208302	APOC2	AAATACAATTCAAGTTGCTTCTCATGGATGGCACTGCTTTTCTGAGGACTCAAGGGCCAA	59	1
4933	A_23_P51069	COX5B	CATCTGTGAAGAGGACAATACCAGCGTCGTCTGGTTTTGGCTGCACAAAGGCGAGGCCCA	59	3
4934	A_23_P18202	RAD54L2	GGAAAAGGAAGAGGACAAAGGAGGGTGGTTGGCCAAAGTGGCAGAGCTCTGTTGCTGTTT	59	4
4935	A_23_P66766	RPAIN	CCAGGGAATTCTCAGAACAGCTTTCTAGTTCAAGAGGTGATGGAAGAAGAGTGGAATGCT	59	5
4936	A_23_P209946	RETSAT	CCATCAGTTAGTAGGGTGCATGTCAGATGATCATATCCAATTCATATGGAAGTCCCGGGT	59	6
4938	A_23_P253587	DOPEY2	TCGGATGTAGAGGAGAATCACCAAGAATGCAAACCCCACACTGTCAGGATTCTAGAACTT	59	8
4939	A_23_P26434	DBNDD1	TCCTTCCCTGGTTTCCAGTCACACAGAGCCCAGCAGCTTTCTCTTTCAGTCCCATAAGGG	59	9
4941	A_23_P305723	MIER1	TGATGTATTTTCAAATAGAGTTCAGGATCTGCAATTCAGTTCAACACAAGTTTGTTGAGC	59	11
4942	A_23_P18931	MAN2A1	ATGAATCATCCAGTCATTCCAATGGCAAATAAGTTCTCCTCACCTACCCTTGAGCTGCAA	59	12
4943	A_23_P359636	C1orf58	CAAAAGACCCAAGGATGACAGTACTAAACCCAAACCAGAAGAAGAAGTGAAACCTGTGAA	59	13
4944	A_23_P24114	PLA2G12B	TTATATTCATGAGTGAAATTGTGGGGAGTCCAGCCATTTGGGAGGCAATGACTTTCTGCT	59	14
4945	A_23_P52797	TMPRSS5	ACAAGAAGGTTGGAGTTGGTCTAGGACATTGGTTTTAAATGACAGTTCTGTGAACTGGTC	59	15
4946	A_23_P122197	CCNB1	GGACACCAACTCTACAACATTACCTGTCATATACTGAAGAATCTCTTCTTCCAGTTATGC	59	16
4947	A_24_P325118	RGS11	TAGAACCTCACTGATAAAACTTCTTAAGTTCACGACCCTAACATTTCCCCATACAAAGCT	59	17
4948	A_24_P212851	SMARCA4	AGCCTCGGGTAAATTTGAGCTTCTTGATAGAATTCTTCCCAAACTCCGAGCAACCAACCA	59	18
4949	A_23_P113005	EFNA1	ATGGAGAAAGAAGTGGAGACAGTCCTTTCCCACCATTCCTGCCTTTAAGCCAAAGAAACA	59	19
4950	A_23_P255916	RPUSD3	TGTCAAGAAGACTCTCAGTCACTTTCGTGTGGTAGCCACAGGCTCTGGCTGTGCCCTGGT	59	20
4951	A_24_P88921	XPC	AAGACCAAAAGGGAAAAGAAAGCAGCAGCTTCCCACCTGTTCCCATTTGAGAAGCTGTGA	59	21
4952	A_23_P109143	PRNP	TATATATTGCATAGGACAGACTTAGGAGTTTTGTTTAGAGCAGTTAACATCTGAAGTGTC	59	22
4953	A_23_P132237	C22orf31	CCACCACCATGCAAGTTTGGAGAAGGAAAACTCTCGAAGAGATTAAAGCACAAGGACGAT	59	23
4954	A_32_P137035	TRIM27	GAGTGGGATAGATGGGTTTTCTGGCCATGTTGGGAATCATGGTCATTCCATGGAGACCTC	59	24
4955	A_23_P67339	RCN3	CGACACGGACAAGGATGGGCGGCTGAGCAAAGCGGAAATCCTGGGTAATTGGAACATGTT	59	25
4957	A_23_P55549	CHMP1B	CCAGAATGCTGAAATGCCCTTCTACCTTTGGGTTTACAGCCCCCTCCACATAAATTAAGA	59	27
4958	A_24_P411121	TNFRSF18	TACAGTCCCAGGGGAAATTCAGTTTTGGCTTCCAGTGTATCGACTGTGCCTCGGGGACCT	59	28
4959	A_23_P64168	COP1	GGACTCTCAGCAGGTCCGATACCTGGAAATTAGCTTAGTACACAAGACTCCCAATTACTA	59	29
4962	A_23_P216199	PPP1R3B	ACATACCAGACATCGGGTAACAGACAGTACTTTAAATGTTATAAATTTGGTGATCAGAAC	59	32
4963	A_23_P135755	IL8RB	TCACAGGAAGTAGAGGAGGCCACGTTCTTACTAGTTTCCCTTGCATGGTTTAGAAAGCTT	59	33
4964	NKI_NM_003239	TGFB3	GTCTGGGATTAAGGGCAAATCTATTACTTTTGCAAACTGTCCTCTACATCAATTAACATC	59	34
4965	A_23_P210176	ITGA6	ATTTCTGTAAAACAGGTTATAACAGTGTTTAAAGTCTCAGTTTCTTGCTTGGGGAACTTG	59	35
4966	A_23_P171223	CXorf56	TGTTACCTTCATTGTGGATGGAGCAGTAGTCAAGTTTGGCCAGGGTTTTGGGAAAACGAA	59	36
4967	A_23_P88201	PPP2R3C	CTTACGAGAACAGAGAGGCTCTTGTTGCAAATGACAGTGAAAACTCTGCAGACCTTGATG	59	37
4968	A_23_P111701	GNG11	CTTGAGCATGACACTTCTTTCAGTATATTGCTTGATGCTTCAAATAAAGTTTTGTCTTGG	59	38
4969	A_23_P124946	CMYA5	CATGTGAGCAAAATCGACAAGAAAACCTTGACTTTACAGAGCAGTGTGTGAGTAAACAGA	59	39
4970	A_23_P69699	NPY1R	AGGAATATTCACTTTACCTAGCAGGGAAAAGTACACAAAAACTGCAGATACTTCATATAG	59	40
4971	A_24_P943113	EIF4E3	CCTTAGTGATTTCAAAATGAAGTATAAGAATATCAGATCCAGTTAGCAAAAGCCTAGGAC	59	41
4972	A_24_P53985	ZMYM1	CATGGTCTTCACAGTAATATTCCTTGTCTCTCAAAGCTATTATATATTGCTTTGTCTTGG	59	42
4974	A_23_P209269	PPM1B	TTATTTTTAGAAGTTGTGAGATATTGGATGTGTGGCTATTTTTCCTTTCTCTGTATTCTT	59	44
4975	A_24_P13376	ADIPOR2	TCTGATTATGGGAAGTTTTGTTCCTTGGCTTTATTATTCTTTCTACTGTAATCCACAACC	59	45
4976	A_24_P88800	COX7A2L	CCAACTAAACTGACCTCCGATTCCACAGTGTATGATTATGCTGGGAAAAACAAAGTTCCA	59	46
4977	A_23_P64344	TIMM10	TCCAAGGGCGAGTCTGTGTGCCTGGACCGATGTGTCTCTAAGTACCTGGACATCCATGAG	59	47
4978	A_24_P105298	H3F3A	TATCTGGTTGGCCTTTTTGAAGACACCAACCTGTGTGCTATCCATGCCAAACGTGTAACA	59	48
4979	NKI_NM_004504	HRB	AAGGTGCTGTCATATATCTTGGAATGAATGACCTAAAATCATTTTAACCATTGCTACTGG	59	49
4980	A_24_P279203	GAS8	AGATTTTCTCTATGCATAAGTATATTTGTTTAAAAACTTATAAAGTGGATTATACTATTT	59	50
4981	A_23_P250413	PARVG	TTGCTGATTGGACAACTTGAAGGCTTCTTCCTGCACTTAAAGGAATTCTACCTCACTCCC	59	51
4982	A_23_P168800	XPOT	TTATAAAGAGGCGATTTTTGTGTGCCATTCACACTGGTCTTTTTCACATTGTTTTGAGCT	59	52
4983	A_32_P36101	ARL1	CTATTCAAACACAGATGCAGTCATTTATGTAGTAGACAGTTGTGACCGAGACCGAATTGG	59	53
4984	A_24_P272845	DOCK3	GCCGCCATTCATCATCCTCTCTCTCCTCACATGCGTCTAGTGAAGCAGGAAACATGGTGA	59	54
4985	A_23_P123785	EGFL7	CGGGAGGCTCCCCAGACCCTGGCATGGGATGGGCTGGGATCTTCTCTGTGAATCCACCCC	59	55
4986	A_23_P14948	MBTPS1	ACTATTCCATCATGAGGAACAACATAGATTCCATGATCTTTTTAATGACAGTACAGACTG	59	56
4987	A_23_P354297	CHTF18	GCGCAGCCTGTACATCAGGGACTTGCTTTAGTTTTTTGAGCCGCGGACATGCCCTCGCAT	59	57
4988	A_23_P359854	KIAA1553	CATCCTTAGGAAACTGAATGTAACAAAAACCCAGGACATTTTTGGAAATTGTATGCTCTC	59	58
4989	A_24_P396720	PPP1CB	TTTCTTCAACCACTACCTTCTACATTGGTTGACTTAGACCGTAAGCTTTTTAAGTTTCTC	59	59
4990	A_24_P23522	THAP5	AAAGAGCAACAAACTCTAGGTAGATTGAAGTCTTTGGAAGCTCTTATAAGGCAGCTAAAG	59	60
4991	A_23_P87007	HTR3B	CTGAAGGAAGTCTGGTCGCAGCTTCAATCTATCAGCAACTACCTCCAAACTCAGGACCAG	59	61
4992	A_23_P153741	AZU1	GAATGGCTACGACCCCCAGCAGAACCTGAACGACCTGATGCTGCTTCAGCTGGACCGTGA	59	62
4993	A_23_P217778	MSL3L1	GTTTGTACTCGGAAACCACAAAGTAGTCTCAAAGTATTTTAGAGGGAATCGATATTGATG	59	63
4994	A_23_P88209	SCFD1	AAAGAAGAAAAGTTAGAAGAGCAATATGTTTCCTTCTCTGTAACAGTGTCCTAACAGTGA	59	64
4995	A_32_P82623	AGBL3	GCTGACTCTTTTGGTGATCCCTTCTTCCCCCGGACTACACAGATACTATTAGAATATCAG	59	65
4996	A_23_P28224	SCN1A	CATTATTCAGCGTGCTTACAGACGCCACCTTTTAAAGCGAACTGTAAAACAAGCTTCCTT	59	66
4998	A_23_P113471	FAAH2	CCAGCAGACAAGCAGAGAAACAACTGGGGAATTTATTGACTCATTTAGTTATTCTTTCTA	59	68
4999	A_24_P924389	BZW1	ACCCTACTCAGTTTCAAGACTGTATTATTCAAGGCTTAACTGAAACCGGTACTGATTTGG	59	69
5000	A_23_P152136	GINS3	CCAGATTGTGCAGATGCAAACTTAGGCTGTCTTGATGCAAACTTAGAACCACAGAAATGC	59	70
5001	A_23_P60829	HIPK2	AGGGAGAGAAGGAGGGAGGCGCTCCTGGGACCGTGGGCGCTGGCCTTTTATACTGAAGAT	59	71
5003	A_23_P99442	FLT3	CGTCTGCGTTTACTCTTGTTTTCAAAGGGACTTTTGTAAAATCAAATCATCCTGTCACAA	59	73
5004	A_24_P222454	PPHLN1	AAATTATAAAAATTGTTTGAGTTGACTTCACAGTCAGTTTGATCAGTATGGTCCCCCACC	59	74
5005	A_24_P49427	KIAA1486	ATAGCTCATATGAACACTGCTCTGAACTCCTCTGACTTAGCATTCAACTTAAGTCAAGAA	59	75
5006	A_23_P4685	FDX1L	CCAGCGGATCCCAGTGAGTGGCAGAGTCGGGGACAATGTTCTTCACCTGGCCCAGCGCCA	59	76
5007	NM_018373_1_1160	SYNJ2BP	AAACAGAGCAAATGTAGTAGGAACAAGGGAGTGAGCCTTATAAGAGGACGTTCAGTCTCA	59	77
5008	A_23_P115885	MINPP1	TGTACCTTATGCCTCGAACCTGATATTTGTGCTTTACCACTGTGAAAATGCTAAGACTCC	59	78
5010	A_23_P341392	CYB5D2	ACAGTACGAGGCAATAACAAATTAGTGTGGGTTGATTCTGGAATTGGAAAAGCTTTTGCT	59	80
5011	A_23_P73604	CXorf34	ACTGCATTACAAGGTGATTCAAGCCATTCGAAACTTCAGGGCCATCCACACGCTAGTTTT	59	81
5012	A_24_P336718	RABIF	CAACTTGATTTCCAATTATTCCATCATTTCTATTCTGAAATGACTCACTGTCGTAGAAGG	59	82
5013	A_24_P89701	IMPDH1	AGCTGCAGTCGAAGGCTTTAACTTTGCACACTTGGGATCACAGTTGCGTCATTGTGTATT	59	83
5014	A_23_P52101	CYB5R1	ACGCTTGGTCCAAGATTGGCTAGTTCCTTGATAGCATCTTACTCTCACCTTCTTTGTGTC	59	84
5015	A_23_P204208	KLRD1	ATACAAAGAACTGCATAGCGTATAATCCAAATGGAAATGCTTTAGATGAATCCTGTGAAG	59	85
5018	A_23_P115922	EIF4EBP2	GTTGATGTCTCAGGAATAAGCTGGATCTCCAATGTTTTGGGGATGCTTTGAGTCTCAAAA	60	3
5019	A_23_P13096	MMP10	TTCTTCAGTGGATCATCACAGTTTGAGTTTGACCCCAATGCCAGGATGGTGACACACATA	60	4
5020	NKI_NM_001905	CTPS	AGTTACTTTCTTAATGTGACCTAGCAATAGGCATAGCTACGTGGCACTATATTCTGGCCA	60	5
5021	A_24_P189464	C10orf4	AATCACAGGAAGAAGAATTTGATGAGTATTTTCAGGATTTGTTTCTATGAGACGAGAGAG	60	6
5022	A_23_P5610	DOK1	TCAGGCAGGAGAGGGAGTACAACGGAAGAAACCTCTCTATTGGGACTTGTATGAGCATGC	60	7
5023	A_24_P338121	UBQLN1	CCAGAAATTAGTCATATGTTGAATAATCCAGATATAATGAGACAAACGTTGGAACTTGCC	60	8
5024	A_23_P169207	OR13C4	GGTGTATGTACTGCTGACTTCTGTATCATGGCTTTCTGGTGGAATCAATTCAACTGTGCA	60	9
5025	A_23_P201790	PPP1R12B	TATGCAATTTTGAGTGGCCTTTCAACCCTAAGATGAATGGTTTTGTTTTACTGGTTGTTG	60	10
5027	A_23_P171188	VCX3A	GGAAGAACCACTGAGTCAGGAGAGCGAGGTGGAGGAACCACTGAGTCAGGAGAGCCAGGT	60	12
5028	NM_001078_2_2879	VCAM1	CACTGGGTTGACTTTCAGGTACTAAATACCTCAACCTATGGTATAATGGTTGACTGGGTT	60	13
5029	NM_006176_1_875	NRGN	AAACGAGTTCTTTCGTTCTGTGCGCAGTAAAAGGGGCGCCCTACATCTCCGTGCCACTCC	60	14
5030	A_23_P204375	GPR92	GCCTAATACAAGAGTTCCTATGGACAGAACTACATTCTTTCTCGCATAGTGACTTGTGAC	60	15
5031	AB040896_1_5345	DIP2B	AACATCTGGCTGGACAGTGTTCTATTAACTCATTGAATGTGTTTCCTTTGTCTTGTGTTA	60	16
5032	A_24_P43959	FRMD4A	GGAGCCCCGACTTCTACACCCCGCGGACTCGTAGCAGCAACGGCTCAGACCCCATGGACG	60	17
5034	A_23_P152344	GTF3C1	TGTCGTGGATGGCCACCTGAACCTTCCTGTATGCAAGGGTATGATGGAGGCCATGCTGTA	60	19
5035	A_23_P342600	STK35	GAATCACTTTTATTGACTCTGAGACCAAGAAGGAGCTCCTGGGGACCTACATTAAACAGG	60	20
5036	A_32_P185637	COL20A1	CCCATACTCTTGGCTCTGTAGCATTTCCAAGTTCAGATAAACCCCTGAGTGCTCACCCAG	60	21
5037	A_24_P26792	TRPM6	AGGAGAGCACTGTGCTTCATCTTTGCCTCAGGGAAATTCAACAACAAAGAGCTGCTCAAA	60	22
5038	A_23_P202897	ACRV1	GCCCTTGCTTGTTTTGACTCAGGCAGTAAAAAGCCTCCATCACTCTATTTGGCTCATTTT	60	23
5041	A_23_P8432	COPS6	TACCTCGGCACCATCACCAAAACGTGCAACACCATGAACCAGTTTGTGAACAAGTTCAAT	60	26
5043	A_23_P204958	LATS2	ACTTTTGAAAACAGGACTCAGCATCGCTTTCAATAGGCTTTTCAGGACCTTCACTGCATT	60	28
5044	A_23_P373645	TIMM23	GATTTTGCCAACTCATGAATGGAGGACACTTCAGTAGTTCATCTAGGATCCTTTTATTAA	60	29
5045	A_23_P165130	FKSG24	CAGCCTCTGTGTTTCTTTCCCTGGTCCTGAACTGTGGAAATGCCATTAAACTCTCTCTAT	60	30
5046	A_23_P253046	UGP2	AATAGAGTTTTCTGCAGTATGCTTTTAGTCTAAGAAAAGCACAGATGGTGCAATACTTTC	60	31
5048	A_24_P63563	KIAA0141	AGAGTTCTTGTCCATCAGTTCATACTGCAATTTTATGTGAAAGCATTATGACTGTCCTAC	60	33
5049	A_23_P95470	CD151	TGGGGACCCCAACCTCAGAGGCAGCTTCAAGTGCCTTTTGCTGCGCACCAATGCCCAGCA	60	34
5051	A_23_P254955	PRKG1	ACTTACCGCTTAGATGACAATAGTGCTCTTTACATGTTTTCTGTTTGAACCTAAAATAGC	60	36
5052	A_24_P943062	KIAA0182	ACATTCTAATCTTAAAGGAATAAAGCACTGAATTGGGACTAACATTCTGATAGGTTGCAC	60	37
5053	A_23_P81581	BHMT	TAGTGCCTCTGGGCCATAAGGCTGAGCAGAGTGAGCTTGTATTAGTTGGTAGCTTTTAAA	60	38
5056	A_23_P155159	PANX2	CCTGGCCAGCCTCCCGGTGGACACCAGCCCTGCGTGGACGTGGCCTGTGCTTCGCCCGCA	60	41
5058	A_24_P211229	YIPF2	AAAGGTGATTCAGAGAATTTATATAAAGGCGGGCGAGGGGCAGCCGAGCAGGGAGCTTTG	60	43
5060	NM_133443_1_3638	GPT2	AGGCACCACCTGAGAAAGTTGTCATTTGAGGTCGCACTTGGAAGTTACATCTGTGAAGTT	60	45
5062	A_23_P251387	REPS2	TGGGTGACCTTGTCTGCCAAGATCTTTCTTTTGAATGTTTTGAACCCAACTACTTGTCAT	60	47
5063	A_23_P119627	NDUFA13	GCCTACAAATCGAGGACTTCGAGGCTCGCATCGCGCTGTTGCCACTGTTACAGGCAGAAA	60	48
5064	A_23_P19389	HMGN4	GGTTGTCTCTGCACTATTTACTGAAAAGTTCATCCTTTCCCCAGTGATTTGTAACACTGC	60	49
5065	A_23_P42414	NEDD9	GTGTATTTCTTAGGAGATGGCTGACTTGATTGATCTACGCTAAGTGGAGACATTTCACAT	60	50
5066	A_24_P22943	GIPC3	TCCAAGAAGACAGCGAGCGCCCAGGAGTTTGCACGCTGTTTAGACTCCGTCTTGGGCGAG	60	51
5067	A_23_P382602	BCL9	CATCTTCAGACCTTTGGACTATTTTCTTTCAACTGCAGTGTATAGAAAAACCAAACTACG	60	52
5068	A_23_P350696	ANKFN1	CTTACACCCCACACTCAGGGTTTCTTAACCTCCCTCTTCAGATGTTTGAACTTGGTATAG	60	53
5069	A_23_P103334	RC3H1	TATGAGGAGTCCTACTTTTATCTTCTGCTCCTAATCAGTTTGTCGGGCATAGGGGTAGGA	60	54
5070	A_23_P2601	HSP90B1	CCCTTCTCCCCTGCACTGTAAAATGTGGGATTATGGGTCACAGGAAAAAGTGGGTTTTTT	60	55
5071	A_23_P304410	C1orf55	TCTACCATTTACAACCTGCATAATGTGGACTCTTGACCAGTATTCCTGTTGATATTAAAA	60	56
5073	A_23_P84483	C7orf10	GACCCTTCTCCCCAGTTCTGATACCACTAAGAAGAAGATTTAGAGTAACTCCAGATTTCT	60	58
5074	A_23_P129312	PPP1R14D	CAGATGGGGAGAACCCATGTAAGAAGGTCCACTGGGCTTCTGGGAGGAGAAGGACATCAT	60	59
5075	A_23_P99771	PNMA1	ATTGCATGGAGAGGTTGATATGCACCTGTACAGTAATTCACTCCCCCATTTCACATCTTT	60	60
5077	A_23_P24586	PHACS	AGGCCTTCGAGTGTAAAGAGCCTGGTTGGTTTCGCTTTGTCTTCTCAGACCAGGTCCACC	60	62
5081	A_23_P8702	PIP	TGTCTGTTTGCCACACCCAGGTGATTTCCTCTAAAGAAACTTGGCTGGAATTTCTGCTGT	60	66
5082	A_23_P105167	CHRNA10	TATGACCATGGTCACATTCTCAACAGCACTCACCATCCTTATCATGAACCTGCATTACTG	60	67
5083	A_23_P125001	RAC3	CGTGGGGAAGACATGCTTGCTGATCAGCTACACGACCAACGCCTTCCCCGGAGAGTACAT	60	68
5084	A_23_P163402	CYP1A1	GGTAAAACAGGGCCACATAGATGCTGATGGAGCCTTCCCAAGTTGTGCTTGAGCCAGGAG	60	69
5085	A_23_P13873	MLF2	CCTGGTTTACCATTGATGACTTCGCCTCTGCATCTACTGACTTGATTTTTCATTCTGCCA	60	70
5086	NM_022443_1_1022	MLF1	TGGCAACTTTCTTCTGATATCTGAATGTTCATGAAGGTCCTAGCTTTATATTGTCCCTCT	60	71
5087	A_23_P46760	GDF2	CCCACCCAAAGCATACACCGCTGAGCTCAACTGCCAGGGAAGGCTAAGGAAATGGGGATT	60	72
5089	A_23_P88450	DEGS2	CTTGCACCCCAGCACTGAGAAGCTACATTTCCTTCCTGTGCTCTGGACTGCTGCCCTTGT	60	74
5091	A_23_P13897	GAPDH	AAACCTGCCAAATATGATGACATCAAGAAGGTGGTGAAGCAGGCGTCGGAGGGCCCCCTC	60	76
5092	A_23_P203864	MYL6	ATGACAGAGGAAGAAGTAGAGATGCTGGTGGCAGGGCATGAGGACAGCAATGGTTGTATC	60	77
5095	A_23_P43779	COPS4	TCAATCCCTTTTATGCTGGATTCCGTTTAAAGAAGACATTATTAGAGCAGGAAGTACAAG	60	80
5096	A_23_P53881	MAB21L1	GTAAACTTCTGTTCAATTCCTAATATTCCACTCCGCAGTGCAAACAATCTCTTCCTTTAA	60	81
5097	A_23_P386268	C4orf26	AAGGCCCAGAATCCATTTTAGGTTTCCAAACAGACCTTTCGTCCCTTCAAGGTGTAACCA	60	82
5098	A_23_P58102	EXOSC7	CACTGCTGGGTTCTCTATGTGGATGTGCTGCTTCTGGAATGTGGTGGAAATTTGTTTGAT	60	83
5101	A_23_P142497	ANKRD41	GCCATATGTCCACCTCTGGGAGGCCCTTGGTCACCATGGGCGGTCAAGAAAACAGCCCCA	61	1
5102	A_23_P91697	LARGE	AAGATTCACGTATCCATCTGGAGACCTACAGGAAGAAAGTGATTGGGTTCCTCTGGTTCT	61	2
5103	A_23_P200477	ACBD3	TCAGCTTTTCATGTACATATGGTATAGAAACCATGGAGTTAGGCACTTCCCTGGAATTTT	61	3
5104	A_23_P203629	IL18BP	CCCAGCAGGGGAACGCTCAAGCCTGGTTGAAATGCTGCCTCTTCAGTGAAGTCATCCTCT	61	4
5108	A_24_P340036	RNF128	ATTCCTCATGTTGACAACCCAACCTTTGAAGAAGACGAAACTCCTAATCAAGAGACTGCT	61	8
5109	A_23_P500244	TRPV1	CGCAATGGCACATGCTTCCACTCCATCCATACTGGCATCCTCAAATAAACAGATATGTAT	61	9
5110	A_23_P130689	ELOF1	GTATCTGTCAGAACCCGTGGATGTGTACAGTGATTGGATAGACGCCTGCGAGGCGGCCAA	61	10
5111	A_23_P500251	YWHAB	GAGTCTTATAAAGACAGCACTCTGATCATGCAGTTACTTAGGGACAATCTCACTCTGTGG	61	11
5112	A_23_P55400	KRT36	ATGTGCCTCAAGAAGAATCACGAGGAGGAAGTCAGTGTACTCCGTTGCCAACTTGGGGAC	61	12
5113	A_23_P119266	DNASE2	CTGCCCTCTAACTGCTCGGATATCTGGCAGGTTCTGAATGTGAACCAGATAGCTTTCCCT	61	13
5114	A_23_P28538	MRPS5	GAAACGTTTTCACTATGACTGCGAAAGAGGGAAGAAAGAAATCGATCCGTGTCTTGGTGG	61	14
5117	A_24_P52921	BCAT1	CTTTACTGGATAAATGAAGATGGAGAAGAAGAACTGGCAACTCCTCCACTAGATGGCATC	61	17
5118	A_23_P84775	PLRG1	TGACAATGGCACCATGCATCTTTGGGACTGGAGAACTGGCTACAATTTTCAGAGAGTTCA	61	18
5119	A_23_P28697	HAAO	CTGATGACAGCCTCCTGGTGCTAGCTGGGACCTCGTATGCCTGGGAGCGAACACAAGGCT	61	19
5120	A_23_P54198	C14orf118	AAATAGTCAGTGGATTGTGTCTTACTACTTCATGTCCCAGTGTAAGCCTTTATGTCCTAA	61	20
5122	A_23_P130376	FAM38B	TCTCGCATTCTGATTGATCATGTGAAGGAATCATTTATGGGCCCCGTCCCTAAGAGAAAC	61	22
5123	A_24_P370952	LAX1	TAGAGAAGAGATGTCAAATGAGGACTCCAGTGACTATGAAAATGTGCTAACTGCCAAGTT	61	23
5124	A_23_P8571	SRCRB4D	TGTAGCCACCAGTTCATAGGTGCCAAGTCAATAAAGCATTGTCCCCCGTCTCTTATAACT	61	24
5128	NM_002639_1_2071	SERPINB5	ATTCACTTTCATTTTTGATAGCTGTCCCATCTGGTCATGTGGTTGGCACTAGACTGGTGG	61	28
5130	A_23_P317324	EVI1	ATGAGGAAAATGGAAGATAATCAATATTCTGAAGCTGAGCTGTCTTCTTTTAGTACTTCC	61	30
5131	A_23_P110492	MARCH6	TAAAGAGCAATGTGTTCTGGCTGTTTTATACTTCAACAATTTTTTCCCTAAGTGGTAAGC	61	31
5132	A_24_P419132	CENPI	TTCAAGTGTAGTGTGCTTCAGAGTCTGAAAGAGCTATTGCAGAATTGGCTGTTGTGGCTT	61	32
5133	AB037791_1_3501	KIAA1370	ATGAAAGGATTCCTGAAATGAAATCCATATATTCCATGTAGACTGGAAAAACTCATGTCC	61	33
5137	A_23_P200560	CDC42	GCTTATTTTGGTTGCAGTTTCCAATTTTTAAAAATGTTGAGGTAATCTTTCCCACCTTCC	61	37
5138	A_23_P212825	NARG1	AGCAAATTGTCATAAGCTTTTCCCTTATGCTTTGGCTTTCATGCCTCCTGGATATGAAGA	61	38
5139	A_23_P201596	AMPD2	TGGGCCACCCAGTGAAAGCAAAGCCTGGGAATCTGCTCATTGTTGTTTGGGCTCAGGTAT	61	39
5140	A_23_P253046	UGP2	AATAGAGTTTTCTGCAGTATGCTTTTAGTCTAAGAAAAGCACAGATGGTGCAATACTTTC	61	40
5141	A_23_P141505	CLEC10A	AGGACTCTTCTCACGACCTCCTCGCAAGACCGCTCTGGGAGAGAAATAAGCACTGGGAGA	61	41
5142	A_23_P331211	B4GALNT2	CGAGTGGCTCACTCAGAATTCTTCATTGATGGGCTAGGGACCCTACTCGTGGGGTCATGC	61	42
5144	A_32_P197489	KLF13	TTGTACAGTTCCCAGTCTGGCCTTGGCTTGCTCGGATAAAACTTTGTATGTATTTTGTAT	61	44
5145	A_23_P84555	KCTD21	AAAGTTAGCTCTTTTCTATCCCCTGTAAGTCAGTCCCCTTTTGTTGTAGCTTCACCTCGT	61	45
5146	A_23_P31399	PON2	CATTGACCCAGAAATGTATGGCATGTGTAGTTAATTTTATTCCAGTAAGGAACGGCCCTT	61	46
5149	A_23_P212854	GYPB	CATCGTTTCACTGTACCAGCTCCTGTAGTGATAATACTCATTATTTTGTGTGTGATGGCT	61	49
5150	A_23_P431630	USP32	CCACTACCCTTTCTTCCTCATAGATAGTAATTACCAATGTAACTAAGTATTTGTGTTCTG	61	50
5151	A_23_P398574	BCAM	TCCGAGGGTCGGCTGGCCGGAGCTATTTTTACCTCCCGCCTCCCCTGCTGGTCCCCCCAC	61	51
5152	NM_000245_1_4471	MET	CCTGACCTTTAAAAGGCCATCGATATTCTTTGCTCCTTGCCATAGGACTTGTATTGTTAT	61	52
5153	A_23_P209484	NEUROD1	CTGCTGCAAAGTGCAAATACTCCAAGCTTCAAGTGATATATGTATTTATTGTCATTACTG	61	53
5154	A_23_P14273	ZFYVE21	ACTTGCCTTAGCCTGTTTCACAGACTTGTCCACTTACCTTGTCACTAATTTGGGGCTTCT	61	54
5155	A_23_P156764	BRPF3	TGTGAACGGAGACTCTGACTACAATGGCTCAGGCAGAAGCCTCCTGCTGCCCTTTGAAGA	61	55
5156	A_23_P200439	ADAR	TATAGTATGCTCCAGTGACAGATGGATTAGGGTGTGTCATACTAGGGTGTGAGAGAGGTA	61	56
5157	A_23_P1225	KAZALD1	CAGCTCTGCGACCTGGACCCCAGTGCTCACTTCTACGGGCACTGCGGCGAGCAGCTTGAG	61	57
5158	A_32_P19135	RAB4B	ACTGGCAAATCATGTCTCCTTCATCAGTTCATTGAGAATAAGTTCAAACAGGACTCCAAC	61	58
5159	A_23_P213139	LNX1	CTTGGCAAGACTGCTGAAAGAACTTAAAGGAAGAATTACTCTAACTATTGTTTCTTGGCC	61	59
5160	A_23_P93722	SDK1	CGTGGGTCAGCGTCCTGGTAGCATGGATCCAGTCTGAAAGGTGAGGACAACGTGGAAACT	61	60
5161	A_23_P105264	ETV6	TTTTGTTTTTGTTTTTGTTTTAAGAACCTGCAGTTTGACTCTTCATCGTTCATCTAGGGG	61	61
5162	A_23_P124485	PTPN9	TAGAGATGAACTCACTGAGCAGCCAGAGCCAAATGCAATCGGTACGAATCTTAGAAGGAA	61	62
5163	A_23_P75659	OR4D5	TATACACAATTGTCACCCCCATGCTGAATCCTGCCATCTATACCCTGAGAAACAAGGAAG	61	63
5164	NM_003793_2_1950	CTSF	CTCCATGTCCAGGAAACTTGTAACCACCCTTTTCTAACAGCAATAAAGAGGTGTCCTTGT	61	64
5165	A_23_P145584	UBE2H	AGCACCTGCTTTTCAGAAAGACTATTATTTCCTAACCATGAGAAGCAGACTATAATATTC	61	65
5167	A_23_P80739	PLCD1	CAGCCTCTTGCTCAGAGCTAGGCCCCCAAATTGCCTTCAGCCCTAACATAGTGTCTGCTG	61	67
5168	A_24_P194748	ZNF275	CATAATGTGATCCCAGCTTTCCTGAAGAGAACGTTGCCCTCATGATTTTTGGCCTACTTG	61	68
5169	A_23_P84510	PROS1	TGGTACTGTGATGCATTTCAAGTGGCAGTTTTATCACGTTTGAATCTACCATTCATAGCC	61	69
5170	A_23_P500734	POGZ	GCCTTTGAGAAAGTTCAAGAACTATGGTTGGTCACGTCTATCTACAACCTAATCCTACTC	61	70
5171	A_23_P98244	TRPT1	CCCTTTCCTTGGCTGGTGATGAAGAGACAGAGTGTCAGAGTAGCCCCAAGCACAGCTCCA	61	71
5172	A_23_P76374	SYCP3	GTGAAGTGCAGAATATGCTGGAAGGAGTTGGAGTTGACATTAACAAGGCTCTTCTTGCCA	61	72
5174	A_32_P101031	LYPD1	CACTGTTTCAAACCCGGGGGAGTTGGCTGTGTTAAAGAAAGACCATTAAATGCTTTAGAC	61	74
5176	A_23_P345674	ZNF71	TTTTCAGAGTTAGCAAATAACAGTAACTACTGCTTTGAATGCCAAAGTTTCTTAGAGTGG	61	76
5177	A_23_P352454	TNNI3K	GGGCTGAATTATGTAGACTTGTGTTTGACAGCTATGGGTTTATTTCTTAGAACATTGTTC	61	77
5178	A_24_P923832	ADAMTS13	GCGAGGAGTATGGCAACCTCACCCGCCCAGACATCACCTTCACCTACTTCCAGCCTAAGC	61	78
5179	A_32_P56759	PARP14	GAAAACTTCCAATTCAAGAAGGATGGACACTGCTTGAAAGAAATCTACCTTGTGGATGTA	61	79
5180	A_23_P253958	LRRC17	GCACCACTACAATGTCCATTTTAATGGCCTGGAATGCAAAACGCCTGAAGAATACAAAGG	61	80
5181	AB002308_3_6109	SEC16A	TGTTTGATTTGGGCTTCATTTCGTGTGTAGGAGCACGGTTAGACTCACTGTTAAGGAAGC	61	81
5182	A_23_P69437	YEATS2	AGCAGTCTCCACGTGTGTTAATGTTTCAAACGTGTATCATAATGTGTATAATTGTGTAAC	61	82
5183	A_23_P84047	PABPC5	ATGTTTTATCTCTACTGTCAGTTTTATTACCTTATATACAAATCTTCATTTTCATACATA	61	83
5184	NKI_NM_001827	CKS2	ACGAGTACCGGCATGTTATGTTACCCAGAGAACTTTCCAAACAAGTACCTAAAACTCATC	61	84
5187	A_23_P333735	MAD1L1	CAGCGGCTCAAGGAGGTTTTCCAGACCAAGATCCAGGAGTTCCGCAAGGCCTGCTACACG	62	2
5188	A_23_P501134	LIG3	GGAAATCTGCCACTAACCTTCCCCAACTCAAGGAACTGTACCAGTTGTCCAAGGAGAAGG	62	3
5190	A_23_P139028	POU2F3	GAAATACCAAAGTGTGAAATACTGTGCTACCTTCCAGAGTTCCCACATGGGCTGGGATTT	62	5
5191	A_24_P81691	SNX19	ATCTTCCATTTGGAAACATGGACAGTGACAGAGTAGAAGCCCGTAAGAGCCTCCTAGAAT	62	6
5193	A_24_P201728	C12orf32	TGATATCCAGACCCCAGAGTCATCATCTGTGAAGGAAGAACTCATTCCCCAAGATCAGAA	62	8
5194	A_24_P75202	CSMD2	CACGACTACATAGAAATCCGGAATGGCCCCTATGAGACCAGCCGCATGATGGGAAGATTC	62	9
5196	A_23_P82839	AGPAT6	AATTGGAGCCACAGTTTACCCTGTTGCTATCAAGTATGACCCTCAATTTGGCGATGCCTT	62	11
5197	NKI_NM_003158	AURKA	TTGGGTTTCTAGTCCTCCTTACCATCATCTCCATATGAGAGTGTGAAAATAGGAACACGT	62	12
5199	NKI_NM_006281	STK3	AATTGGTAAACATCATGTTCCTGATGATAACCCAGTAGCAAAAACATTTGTACTGAGTGG	62	14
5200	A_23_P91328	NOL5A	GAGGTTCCTCAGGAGAATGGAATGGAAGACCCATCTATCTCTTTCTCCAAACCCAAGAAA	62	15
5201	NM_001845_2_6202	COL4A1	TATTTTCACACGTAAGCACATTCGGGCCATTTCCGTGGTTTCTCATGAGCTGTGTTCACA	62	16
5203	A_24_P363278	MAK	GAACTTTGGGCTACTCTGTTTAAATCTGCCACTTTCTGGACTGGACCTTAGTACTGTAAA	62	18
5206	A_23_P211534	PDGFB	CAAGGGCAAGCACCGGAAATTCAAGCACACGCATGACAAGACGGCACTGAAGGAGACCCT	62	21
5207	A_32_P748131	ZNF545	AGCAGAATGACAGGACACTAATCTATATTAACATCTCTAAATGAGATCAGCCAGATGAAC	62	22
5208	A_23_P122937	ELMO1	CATCTCTAATAGACTAAACCTAAATGCCTCTAGGACGGACTGTTGCTATCCAAGCGTTTG	62	23
5210	A_23_P96209	REEP4	CCACATGCAGGGATGCACCCACAATGTACCAAAGCAGGCTGGGCCCAGGGTTCTATTTAT	62	25
5211	NKI_NM_020166	MCCC1	ATGGAGTTGCTAGTAAAGCGAAGCTGATTATCCTGGAAAACACTATTTACCTATTTTCCA	62	26
5212	A_23_P39647	SLC4A3	GATGCTGAACCAAACTTCGATGAGGATGGCCAGGATGAGTACAATGAGCTGCACATGCCA	62	27
5213	NM_006818_2_1491	MLLT11	TTCAGCTACATTGAGACCCTGAAATGAACAATTATATTCTGACTCGACATCTTGTCCCCA	62	28
5214	A_23_P429020	HKR1	CCAAAGTGGAGACATTCTGTGTGTGATTATGCATGAGACTGTACTGGTAAGACTTGTATC	62	29
5215	A_24_P13715	FBXO22	TTCTCCCTTAATAAAGGAGAAAAATATACTGATGGCTGGAGAAATTTTTCTCTGCCTTTC	62	30
5216	A_23_P208788	C19orf33	AAGAAGAAGGAGGCTCCCCACTGAAGGGCCCTGGACAGGGCTCATTAAACCTTCCTCTCT	62	31
5217	A_23_P368896	SNX12	TGAACGCTGCCTACACATGTTCCTGCAAGAGGAGGCAATTGACAGGAACTACGTCCCGGG	62	32
5218	A_23_P390704	STK38	ACAGATCTTGCCGTGGACTAGCAATACCTGCAAGTGCTGCCAATGGGAACTCAATTTATT	62	33
5219	A_23_P32115	LCN12	ATCTGCCTGGGCAGAGCTCAGGGCCTCTCGGATGACAACATTGTCTTCCCAGATGTGACT	62	34
5221	A_23_P16762	PRPF40A	AGTGAAGGGGAATTGGAAAAGCGCAGAAGAACCCTTTTGGAGCAACTGGATGATGATCAA	62	36
5222	A_23_P252981	ACE2	GGTACCCAGTCTCTTAAATCTTTTGTATTTGCTCACAGTGTTTGAGCAGTGCTGAGCACA	62	37
5224	A_23_P2671	KRT4	CATTCTACTCCTCTCATTCCCTCTTATCCATCTGCAGGTGAATCTTCAATAAAATGCTTT	62	39
5225	A_24_P287473	SAV1	GTCTTCCAGAATACAAACTACTCCCAGTTAGATATCAGTGAGTTTGAATAACTGAAGAAA	62	40
5226	A_32_P44762	CCDC72	AGCTAAAAGCGAAGGCCGCGGGGAAGGGGCCCTTGGCCACAGGTGGAATTAAGAAATCTG	62	41
5228	A_24_P69084	ADAMTS16	CAGAGACCTGAAGTTTCAAGTAAATATGTCCTTCTGCAATCCCAAGACACGACCTGTCAC	62	43
5229	A_23_P59069	HIST1H2BO	AAAGGCCGTCACCAAGTACACCAGCTCCAAGTGAGCTCTCGCAGCTGCCAGCAATCCAAA	62	44
5230	A_23_P137228	USP9Y	CTGCTTCCTTTATGACTATGCACTAAGGTCTTATAGTCCAAACTTTCTCTGTGTCTGGCT	62	45
5231	A_23_P255569	DUS1L	AAAGTGTGACCAGTGTGGAAACCCAAAGGGCAACAGATGTGTGTTCAGCCTGTGCCGCGG	62	46
5233	A_23_P8539	DAGLB	CAACAGGAATCGGATGGGAACAGAATTCCATGGTCTCAATGACTTAAGTTTATGGGAAGT	62	48
5234	AK092934_1_1517	RP5-821D11.2	ATTGAAGGCTCTCAGCTTTCCAAAGAAAAAGGCTGCACTACTCTCAGCTGCCATCTTATG	62	49
5235	A_24_P123133	KTELC1	TCCAAGAGCTGTTACAATTTGTAAAAGCAAATGATGATGTAGCTCAAGAGATTGCTGAAA	62	50
5236	A_24_P170295	HSP90AB1	TTGGCTTTTATTCTGCCTACTTGGTGGCAGAGAAAGTGGTTGTGATCACAAAGCACAACG	62	51
5237	A_24_P191417	NAB1	AAGTTTCCTTAACTATCTTATGTTTCTAGTCTTTCAAGCTTAGTGATAAGGTGGAAGCAC	62	52
5238	A_23_P160318	COL16A1	TGGATGAAAGACTCCGTTGGGAATAAATGGCCAAAGCTTATAGGACTCTGTGACAGGTTG	62	53
5239	A_24_P142442	POLDIP2	GCTTTAGGTATGGATTGATGACTAAGTCAAGCTACTTCCTGAGCTTCTCTCAGATTTCCA	62	54
5241	A_23_P586	DMAP1	CTCTGCTGAGCCGGCAGTGACTGAACCCGGACTTGGTCCTGACCCCAAGGACACCATCAT	62	56
5242	A_23_P19886	NPSR1	TGCTGTTGGAGTCCATACTTCCTGTTTGACATTTTGGACAATTTCAACCTCCTTCCAGAC	62	57
5244	A_23_P9836	ETV5	AGAAGGGCTCTGATTTGCACAATTTGTTGAAAAATCACAAACCCATAGAAAAGTAAGTAG	62	59
5246	A_23_P345460	PLEKHG4	GACTTGATGCCTTTTGAATAACTTTCAATAGAATTGTCTAAAATTATCTTACTGGTTGTT	62	61
5247	A_23_P404129	SPATA5	GGGGCTTTGGTTCTTACAGATTTTCAAGTCATGTAAGTACAGTGAAGATATCTCTGAGCA	62	62
5248	A_24_P408047	PLEKHA4	CTATGGCCAAAGTTTGGTTTTCTCAACACTGTCTAAATTTGGATTAAAACTTTGAACTTT	62	63
5249	A_32_P193322	RICTOR	ACCACATGAGTTTCTTCTTTTTTATTTAGTAATACGCTGCTACATATTTGGAGGTTCTGG	62	64
5250	AK095824_1_1046	C9orf150	TGCGCCAGTTGCTTGTAATCAATGAGAGCATCGAGTCCATCAAGTGGATGATCGAAGAAA	62	65
5252	NM_004598_2_4708	SPOCK1	GGAATGTGAACACAACTCTTTGGTTAATAGTAAATGCTTAACTGTAGTCCTGAGTAGGTG	62	67
5253	A_23_P21086	LGI3	CTGTAGCTGTCGCTTTCTCAGGCTTGGACTGTCCCCTGGTTCACCCTGTCTTTGGGATGT	62	68
5254	A_24_P475349	RAB6B	TCAGGACACCCTTTGAATTTTTGTTTGACATGAACTATTTAGGTGTTCCAAAACCTTGGG	62	69
5256	NM_001262_2_1381	CDKN2C	ACTGCTACTTAGAGGTGCTAATCCCGATTTGAAAGACCGAACTGGTTTCGCTGTCATTCA	62	71
5258	NM_080912_1_1096	ASGR2	AGATAATTGGCACGGGCACGAGCTGGGTGGAAGTGAAGACTGTGTTGAAGTCCAGCCGGA	62	73
5259	NM_014289_2_2721	CAPN6	TGAGAAAGCTTCCTGGTGCTTAATCAAGAGCTGGAGTTCAATGAGTCCTAGACAGTGAGA	62	74
5260	A_23_P216913	NR5A1	AAACTTTGCTCCAGGCATCACTGATTCCCTCTCCCACCCAAGGAGAACGTTTGGTACAAT	62	75
5261	A_23_P9145	UHRF2	TAATGAGAACAATAATGAATGCATTGTTGCTGCATTAGTGTAATGTGGTGTGGTTTTGCA	62	76
5262	A_23_P18755	SLC25A31	TACAGTATCAGCCTTTGATTATAGATGTGATCATTTAAAATTTGATAATGACTTTAGTGA	62	77
5263	A_24_P185689	ACSS1	GGGCTTACCGAACTGAGGGCGGCTATTACCAGATCACAGGGCGGATGGATGATGTCATCA	62	78
5266	A_23_P259874	SEC22A	TCTCAGAAGAATGTTGGCCATGAGACTATCATTCAGAGGAGGAGGGGATTTCTCTCTTCA	62	81
5267	A_23_P101932	ZNF527	TGGGAATAATTTTAGCTGTGTCTCAGCCCTTAGACGACATCAGAGAATTCATAATAGAGA	62	82
5268	A_24_P393740	FYB	GATCAAGAGAATATTTCAGAGTTTTGGTTTACACATCAAGAAACAGACACACATACCTAG	62	83
5269	A_23_P204523	COL2A1	ACTGTCCTCTGCGACGACATAATCTGTGAAGACGTGAAAGACTGCCTCAGCCCTGAGATC	62	84
5270	A_23_P6464	PLA2G6	TTTGGCCCCTTTCCCTGACTGTCAAGGACAACTGACTCCCCCATCAGCTCAAACATTAAG	62	85
5271	A_23_P136734	C6orf10	GCTCTTCAGAAGTTTCACCCTTTTTAATCTCTCAGCCACAAACCTCAGTTCCAATATTGT	63	1
5272	A_23_P257387	GLRA3	TTCAAGCCAGCACCCTTGTTTTTGTTAGACTTTTAATAGCTACTTAACTGTATGTGATTG	63	2
5274	A_23_P55421	CBX8	GGGAGAGAGTGAGCGTGAGCTTGGCATAGTGATTTTTATTTCTGGGTGGGATGTGGCCTT	63	4
5275	A_23_P404005	FAM58A	GGATTTCTTAAAAGCCAGATTTGTAGGGAGAATGAATGTGCAACGTGGCTGAAATCTATT	63	5
5276	A_23_P21618	PDZRN3	TTTTAATGGAACCCTATTTTATAATGGTACGTTACTGAATGTGTTTCATATGCGTGACCG	63	6
5277	A_23_P122852	SMARCD3	GGGCTCCAGCATCACTCCTCTGCCACCTTGGGGTGTGGGGCTGGATTAAAAGTCATTCAT	63	7
5278	NKI_NM_006201	PCTK1	CAAACTTCCTGACACTACTTCCATATTTGCACTAAAGGAGATTCAGCTACAAAAGGAGGC	63	8
5281	A_23_P93658	ACCN3	GAGGCCCTCAACTATGAGACCGTGGAGCAGAAGAAGGCCTATGAGATGTCAGAGCTGCTT	63	11
5283	A_23_P124522	DCAKD	TAGCCGAAACTTGCCTGGTTTTTCCTACTAGACTGTAAGCCCTCTAGGGACAGGGACAGT	63	13
5284	A_23_P49078	NUBP2	GCTCTCTTCCCATCCATGTTGCCTACCTGTGCCCCTGGCAGCCGCGTGTCCACACAGTTA	63	14
5285	A_24_P333445	MORF4L2	CCACTTCACCCTTCTAGACCATCCCAGAAGATCTATAAGATTTCATCTGGGAAATCACTA	63	15
5286	A_23_P92860	CCNO	TTCAGGACCTGCTTGGTCAGCTGCAGGTTGTAAATAGTGTACGATACTAGCATCTGGTAT	63	16
5287	A_23_P363348	TPM1	CGGAGAGGTCAGTAACTAAATTGGAGAAAAGCATTGATGACTTAGAAGACGAGCTGTACG	63	17
5288	A_23_P334845	ARHGAP19	CTTGCTGCATTTTGAATTGTCAAAGCCAACTAATACCGTGACCCGACTGATACCTCTAAC	63	18
5290	A_23_P38836	ZNF543	ACGAGTGTGGAAAAGCTTTTTGCGAGAGTGCAGACCTCATTCAACACTACATTATCCACA	63	20
5291	A_23_P204246	PHC1	TGAAAAGTCCAAAGATGAAATAGTTTCATTTTCTTTTCCTAAGGCTTATAAAAGGCCCCC	63	21
5292	A_23_P321370	C1orf216	TCTGTAGCTCTTGCATATTGAGTGTATAAACCCGGCTTCTGGACCAACCCAAGATGAATA	63	22
5293	A_24_P69654	KLF6	AGGCACTTCCGAAAGCACACCGGGGCCAAGCCTTTTAAATGCTCCCACTGTGACAGGTGT	63	23
5295	A_23_P1083	GJA4	TTTTGCAGCTGATCCAGAGGAACCCAGAGCCAACTTACCCCAACCTCACCCTATGGAACA	63	25
5296	A_24_P114032	EFNA3	TCAACGTGCTGGAAGACTTTGAGGGAGAGAACCCTCAGGTGCCCAAGCTTGAGAAGAGCA	63	26
5298	A_24_P56221	MMAB	TTTCCGGCCATCTTTCTTGCTGGCAAGTCAGCAAACATTACCTTCTTAGTCACGTGCATA	63	28
5299	A_23_P80032	E2F1	CTGGGCGTGTAGGACGGTGAGAGCACTTCTGTCTTAAAGGTTTTTTCTGATTGAAGCTTT	63	29
5300	A_24_P131522	ANTXR1	CTAACTTTCTTCTTTCTGTGATAATTCAGAAGATAGTTATGGATCTTCAATGCCTCTGAG	63	30
5301	A_24_P230708	2'-PDE	TCCTGGCATACCAGTTATATTTTGTGGGGACTTTAATAGTACACCATCAACAGGAATGTA	63	31
5302	A_24_P72178	LPAL2	TACCCAAATGATGGCTTGATCTCGAACTACTGCAGGAATCCGGATTGTTCGGCAGGCCCT	63	32
5303	A_23_P127267	LGI1	TGTCATAGTTGACTTAAGCGCATGAGACACCAAATTCTGTGGCTGCCATCAGAAATTTTC	63	33
5304	A_23_P101950	MDH1	TTAAAGATTACGTGCTTCTTGGTACAGGTTTGTGAATGACAGTTTATCGTCATGCTGTTA	63	34
5305	A_23_P156615	ZNF184	GGATCTAGTATGCTCCTGGTCTAATGCATTTACATTGTTTAGGTAACTGGTTCCTAATAA	63	35
5306	A_23_P41137	APEH	GACCCGGAATGTGCCTGTTCGGCTCCTGCTCTATCCCAAAAGCACCCACGCATTATCAGA	63	36
5308	A_23_P253552	MRPL40	AGTTTAAGAGATAGACTTGCAGGCTGCTATCCTTAACATGCTGCCCCTGAGAGTAGGAAT	63	38
5309	A_23_P87435	RHPN1	TTCACCCACACACAGAAGGATGCCAGTCCCTCTGTCGGTCTGAGGTCAGCTTCCTGGGGC	63	39
5310	A_23_P54376	STOML1	GTTCTGTGCTTCTTACCAGAGGTTTGCAAGCCTCAGACAAATAAATGTGGTGTTTACAAT	63	40
5311	A_24_P391368	ATXN10	TCTCATCTCATTCGTCTGATTGGAAATCTGTGTTACAAGAATAAAGATAACCAAGACAAG	63	41
5312	A_23_P201789	JARID1B	GGTCTGTTCTGCAGTGGAGAAGACATTCTGGTGACCAGACTTTTGCTTACCTTTTCCTAT	63	42
5313	NM_024736_2_1252	GSDMDC1	CTGTTGTCTACCTGCTGGGGGCACTGACCATGCTGAGTGAAACGCAGCACAAGCTGCTGG	63	43
5316	A_23_P149355	SLC22A15	GATGGTACCTGGCATGGACTGATGTTTTTAGGCACAGAAGTTGGAGAAGAGATTTCATGA	63	46
5318	A_24_P102343	EPN3	TCCCTCAGCTTCCTCCTTGGTCAACCTTGACTCGTTGGTCAAGGCACCCCAGGTTGCAAA	63	48
5319	A_23_P15353	LGALS3BP	CGCTCAGCTTCAAGAAATTACTGGAAGGCTTCCACTAGGGTCCACCAGGAGTTCTCCCAC	63	49
5320	A_23_P332268	GABRG3	ATCTCTAAGTGTTGCTCAGAGTGAAGAGTGAAGAGCATTTGGTACACACTTGACCTTCTG	63	50
5321	A_23_P6986	CLDN18	TCCACTGGAGTCCTCTTTCTGTCGCGGGTCAGAAATTGTCCCTAGATGAATGAGAAAATT	63	51
5322	A_23_P107257	SPOP	GACCTCCACAGTGCAGATCAGTTGAAAACTCAGGCAGTGGATTTCATCAACTATCATGCT	63	52
5323	A_23_P163156	C14orf124	AGCTGCCCCACTTCTCCTTTACGCTGTGTAGAGAATGCTCTGCAGTTTAGGCAATAAAAA	63	53
5324	A_32_P189845	ZNF680	GAGAATTCATGCTAGAGAGAAACCCTACAAATGTGAAGAATGTGGCAAAGCTTTTAACCG	63	54
5325	A_24_P5750	KLK2	AGAGGAGTTCTTGCGCCCCAGGAGTCTTCAGTGTGTGAGCCTCCATCTCCTGTCCAATGA	63	55
5328	A_23_P138072	PRKACB	ACGGTTCTATGCAGCTCAGATAGTGCTAACATTCGAGTACCTCCATTCACTAGACCTCAT	63	58
5329	A_24_P77432	ROBO1	TGGCCAATGTCGAAACCTACAAGATTTCCTTAAAATCTCTAATAGAGGCATTACTTGCTT	63	59
5330	A_23_P102172	CPO	TGCAGATATTTTATATGCCTCATCAGGGTCTTCAAGAGATTGGGCCCGAGACATTGGGAT	63	60
5331	A_24_P941988	SPAST	GCTGAAGTTTTCTGAATTAATAATGACTTAGATTGTGACCTTTTAGATTCGGTGTTGAGC	63	61
5332	A_24_P84540	MLLT10	AGGTAATGGTGCCGATAATGTCCAATACTGTGGCTACTGTAAATACCATTTTAGTAAGCT	63	62
5333	A_23_P127891	BDNF	AGGTTCAAGAGGCTTGACATCATTGGCTGACACTTTCGAACACGTGATAGAAGAGCTGTT	63	63
5334	NM_014112_1_9617	TRPS1	ATAAACGCCAAATTCCTTAGGGCGGACTATTTGACAACCACATGGAAAACTTTGGGGGAG	63	64
5335	A_23_P87616	ATP5G2	TGTCTGATGGTAGCCTTTCTCATCCTCTTTGCCATGTGAAGGAGCCGTCTCCACCTCCCA	63	65
5336	NM_002634_2_1767	PHB	GCACTGGGAAGGAAACAAATGTGTATAAACTGCTGTCAATAAATGACACCCAGACCTTCC	63	66
5337	A_23_P45087	ZNF107	GAATAAGGACATTAAAATGTAAGATGCATGATGAAAACCTGAGTGAAGAGGCTGTTTGTG	63	67
5338	A_23_P415544	GPR26	CTGGAGAACTTAGCTGGTGGGAAAGGAGGGTTCTGGAAGGCTTCTCAGAGGTAGTGGCAT	63	68
5339	A_23_P167789	FAM53C	CACTTTAGCTGTTTTGACTATTTGAATTTTCACATATTGGGCTTACCCAGAGTGGAGCAC	63	69
5341	A_23_P214121	AMD1	TTGCTTCGCCCCAGAAGATTGAAGGTTTTAAGCGTCTTGATTGCCAGAGTGCTATGTTCA	63	71
5343	A_32_P62997	PBK	AGCTCTGGAAACAGATGTCTAGTGATCATCTCAGCTGAAGTGTGGCTTGCGTAAATAACT	63	73
5344	A_32_P134657	KIAA0240	ACTTTACTTAAAGAGGACGCGTCACTCGCTGTCAGTGTGGTGTGGGCTTTATTTGCTTAA	63	74
5345	NM_005245_1_14129	FAT	ACTGTCATCGTGAGGTTTTCATCGGCTGTGCCATTTCCCAACGTCTTTTGGGATTTACAT	63	75
5346	A_23_P13604	PEBP1	GAGGAAACCTGAGATCTGTGTTTTTTAAATTGATCGTTCTTCATGGGGGTAAGAAAAGCT	63	76
5348	A_23_P115215	VPS72	CCCCGAGCCTTGCGCCAGAAAATTGTCATTAAATGAAGAGATGTCTAGTCCTCAGAAACT	63	78
5349	A_23_P305711	RYBP	AGGTTATCAACCACACATCCAGTCCTGACATGGAGCTTTTCAGTGTTTGGAGACATTTCT	63	79
5350	NKI_Contig45816_RC	C13orf3	GGGAATTTGATGCAGTAAAGATTACCCTGTTTTATGATTGTTCCTTGAAAGTCAAATGGG	63	80
5351	A_23_P7612	PRDM9	GGAGAAGCCCTACGTCTGCAGGGAGGATGAGTAAGTCATTAGTAATAAAACCTCATCTCA	63	81
5352	A_32_P98683	MLLT6	TGAGGGGTGCCTTCATTCCCCTTTGTTCACTTTCTCCAGCTCAACTTGGGACTTGGGTGG	63	82
5353	A_23_P108592	PPP3R1	TCCACAAAAAGATGGTGGTAGATGTGTGACTCTTATCAGAGAGTACCACCCAACACTTTT	63	83
5354	A_23_P97906	NT5C2	CGTTGCTTTAGGGCAGGATTCTATTTTGAGGGAAAAGACAGTATCCTTATTACCTTTTGT	63	84
5357	NM_003862_1_1441	FGF18	CCCAGAGGAGGACTTGAATGAGGAAACCAACACTTTGAGAAACCAAAGTCCTTTTTCCCA	64	2
5358	A_24_P199774	TINAGL1	GATGGGGAGAGGAGACGCTGCCAGATGGAAGGACGCTCAAATACTGGACTGCGGCCAACT	64	3
5360	A_23_P101829	EDG4	ATGGTTTAGGCTGTGAGTCCTGCAATGTCCTGGCTGTAGAAAAGTACTTCCTACTGTTGG	64	5
5362	A_23_P10305	CTPS2	TCTTGGGCAAGGACAAAGAAGATTCCTTTTCTGGGAGTTTGTCTTGGGATGCAACTAGCA	64	7
5363	A_23_P26905	POLG2	ATTTCTGTGTGGCCTGGTTATTTGGAAACTATGCAGTCCTCATTGGAACAACTTTATTCG	64	8
5366	A_23_P133573	ETF1	GAGAGATACTAAGCAGCAAAATCTTGGTGTTGTGATGTACAGAAATGGAGAAGAGTATTA	64	11
5367	A_23_P135454	AFG3L2	GGATAGGATGTGTATGACTTTAGGTGGTCGAGCCTCTGAAGAAATCTTCTTTGGAAGAAT	64	12
5368	A_23_P3716	ARHGAP17	CCTGGCAGGGGGTAACCCTGAAACTGCACAGCCACATGCTGGAACCTTACCGAGACCGAG	64	13
5370	A_23_P58036	MCCC1	TATGCTTATGCTGAACACCTTTCATATTGGAGAATCATGCATTTGGGTCACTAATTATCT	64	15
5371	A_23_P28186	SRD5A2	ATGAGTGCTGAGATATGGACTCTCTAAGGAAGGGGCCGAACGCTTGTAATTGGAATACAT	64	16
5372	A_23_P59657	CUL1	CTTCTGGAAGGGTCTGACTGTGTGACCCGCAGCAAATAGTTCATGTTGGAAAGAATGAAA	64	17
5373	A_24_P376787	ZNF496	GGCAAAGAAGTGCCCCAGGTCTCCTACTTGGACTCTCCAAGTCTCCAGCCATTCCAGGTA	64	18
5376	A_23_P203649	CREBZF	CAACTTCATGGTCTTGTTTTTACATGGTAATTGCATGTACTTAGGATCTATCTAATAGGG	64	21
5377	A_23_P431248	KBTBD8	ATTCAATGTTCAGTGCTCAGGTATGTAGTAAGTACTGTAGTCCTGTGGGGGCAAATGTGT	64	22
5378	A_23_P8959	DNAJC5B	TCAAGTCTGACATGGAAAAAGATGTGGACTTTCCAGTTTTTCTCCAGCCTACAAATGCAA	64	23
5381	A_23_P142527	COL3A1	CAAGGCTGTGAGACTACCTATTGTAGATATTGCACCCTATGACATTGGTGGTCCTGATCA	64	26
5382	A_23_P150827	LRP6	GTCCATCTCAGAGCAGCAAACCATAGATACATGGATGTAGCCAGATAGCCTTCAGTTAAC	64	27
5384	A_23_P306307	OTOP1	ATCGTGGAGAAGTACATCCAGAACCTCTTCATCTTTGAATCCATTCACCGAGAGCCTGAA	64	29
5385	A_23_P87500	ORMDL2	CCAGTTCCATGGGGTTCGTGTCTTTGGCATCAACAAATACTGAGGGATGGGTTTTGGGAC	64	30
5388	A_23_P86124	RASAL2	AAAGATAGCCAGATGAAAAGCATCATCAGCAGGCTAATGGCTGTGGAAGAGGAACTGAAG	64	33
5389	A_23_P47709	FOLR2	CCTTAAGCATGCTTCTATTAGTCACCTAACCCTCTGTCACCCAGTCTGTTGCTGCTCCAT	64	34
5391	NM_004792_1_1885	PPIG	ATCAAGAACCCATGACAGAGATCGCAGCAGAAGCAAGGAGTACCATAGATACAGAGAACA	64	36
5392	A_23_P151166	HVCN1	TCTAGAAAAGTCTCTTATTTTCAAGCTGTTCTAAATAGCTTCGTCTCAGTTTCCCCAAAA	64	37
5393	A_23_P79988	CST8	TCTGTGACTACTTTATCCATGAAAATGAAGCAATGGCAGGTGGGAGGCTCTTCCCAATGT	64	38
5394	A_23_P361773	CCND3	ATTTAATGCATGATAGACACATATGAGGGGGAATAGTCTAGATGGCTCCTCTCAGTACTT	64	39
5395	A_23_P27668	SPIB	CTGGACAGCTGCAAGCATTCCAGCTACCCTGATTCAGAGGGGGCTCCTGACTCCCTGTGG	64	40
5396	A_23_P26534	HCFC1R1	TTCCCTCAACAGAGGACACTGAGCCCAACGGAGTTCTGGGATGGGAGGGGTGGGAGCATG	64	41
5399	A_24_P944964	GP5	AGAAGAGCTTTGAGTTGGTATTTTTCTCTGTGTATAAGGGTAAGTCCGAACTTTCTCAGA	64	44
5401	A_23_P169307	IFNA17	ATACATTATCTCACACTTTCATGAGTTCCTCAATTTCAAAGACTCACTTCTATAACCACC	64	46
5403	A_23_P6034	TUBB1	GCGAAGGGATGGACATAAACGAATTTGGGGAAGCTGAAAATAACATCCATGATTTGGTAT	64	48
5405	A_24_P49775	ZNF738	TAGGAAAGTGATGTTAGAGAACTTCAGAAACCTGGTGTTCTTGGGTATTGATGTCTCTAA	64	50
5409	A_23_P120588	CST11	CTTCTCAGTGTTTGCTGTACCCTGGTTTGAACAGTACAAAATTTTGAACAAAAGCTGCAG	64	54
5410	A_23_P154266	PTCD3	AGTTTAGGCTGCACAACTGGTAAAATGACTGTAGATAAATGTTGTAATTAGTGTACACGT	64	55
5411	A_24_P407323	PPM1A	AGTCACTGATGACCTTGAGAAAGTTTGCAATGAAGTAGTCGACACCTGTTTGTATAAGGG	64	56
5412	A_23_P259771	HEATR3	TAATGGGGTCATTGCCATCCTCCCTACTCATGACTTTGATGAGTTATTGCTGTAACATCA	64	57
5413	A_23_P211850	ABHD6	TGGGCCTCTTTTCTATTTCAATGTGCTACTAAGAACCCTTGGATGTAACATACTAGTTAG	64	58
5416	A_24_P97559	ASB5	CAGTAAAGGTCACCATGAATGTCTTGACATCCTGATATCCTGGGGCATAGATGTTGACCA	64	61
5417	A_23_P379034	BAIAP2L2	ACACATGCCCTCTCTGTACATCTTTTGTAAATGATGAGAAATAAAGGAAGTGGACGCAAA	64	62
5418	A_24_P272313	C2orf55	ATCCTGGATGGAACTTGCCAGAAAGAAATCTCAAGCTTGGAGTGACATGCCCCAGATTAT	64	63
5419	NM_006332_3_940	IFI30	ATCCCATGAAGCCCAGATACACAAAATTCCACCCCATGATCAAGAATCCTGCTCCACTAA	64	64
5420	A_23_P125974	C1QC	CCTCTGAACTTCTTTAGGAGTCACTGCTTGTGTGGTTCCTGGGACACTTAACCAATGCCT	64	65
5421	A_23_P201664	RAB3GAP2	ATAATGTAAGTTAAGATTTGCTTTTTGCCAAGTTGCAAAGTTGTATCCACATCAGGTCAC	64	66
5422	NM_003789_2_712	TRADD	GCTGAGCCTGAAGGACCAACAGACGTTCGCGCGCTCTGTGGGTCTCAAATGGCGCAAGGT	64	67
5423	A_23_P336929	MED29	AAATGTGACAAAAGTAAAATATATCAGATGGTGAGAAAACAGAAAAATGAGATCAGAAGT	64	68
5424	A_23_P81153	FBXW7	ACTAAGAAGGAAAAGAAGAAGAGATGACAAACCATAACTGACAAGAGAGGCGTCTGCTGT	64	69
5425	A_23_P141706	TCEB3B	TGGACACCAGAACCTTTAACTTGGTGCAAAGTTGAGCCTTTGAATTCTGCAGGTGTCATG	64	70
5426	A_23_P209519	DNAJB2	TGGGCAGCTGAAGTCAGTCACAATCAATGGTGTCCCAGATGACCTGGCACTGGGCTTGGA	64	71
5427	A_24_P186124	MTERFD2	TCCGGTTCAGGAATCACTATGTATTTCCTTCTTGTGATAAAAATAAAATTACGAGAAGGC	64	72
5428	A_23_P150166	PACSIN3	ACCTCTGCTTTGGGGTTCCTGGGGTGGGCTTGGGGTGAGTGTAGTTCTGGCCTAGCAGCA	64	73
5429	NM_006270_2_366	RRAS	TGGTGTTCGCCATTAACGACCGGCAGAGTTTCAACGAGGTGGGCAAGCTCTTCACGCAGA	64	74
5430	A_23_P80040	PROCR	ACAATCAAAATACAACATTCAATACTTCCAGGTGTGTCAGACTTGGGATGGGACGCTGAT	64	75
5431	A_23_P49972	CDC6	GGCTCTTGGAAGCCAGGGGCATTTTAGGATTAAAGAGAAACAAGGAAACCCGTTTGACAA	64	76
5432	A_23_P159752	PCDH19	TAGCTTTACGCATTACTAGGAATATTTTCTTTTACAGGAGGGAGAAGGGTTTTGAGGGAG	64	77
5433	A_24_P265135	UBE3C	AGATGGATTCAGTTATTTAAGGTTATCACCAATCTAGTGAAAATGTTGAAGTCCAGAGAC	64	78
5434	A_23_P5634	SH2D6	CAGATGCTGCCTCTAAAGAAGGAAGGAAATCGTCTCTTCCCTCTGTAGCCCCCACTGGGA	64	79
5436	A_23_P37237	CHURC1	GCAAAGCCGAAGATACTATCAGTATTCTCCCTGATGACCCCCGACAAATGACTCTCTTAT	64	81
5438	A_23_P76841	NGDN	ACACTTCAGTGACATCAGTGCTTTGACAGGGGGAACTGTTCATCTTGATGAGGATCAGAA	64	83
5439	A_23_P214168	COL12A1	AGTGCATCAACGGGATACAGTTCCATATTGCCTTAAACCTCCTTGTTTTAGACACACTAA	64	84
5440	A_24_P354468	H2AFZ	GACTGTCTAAAGGATGCCTGGATTCCTTGTTATCTCAGGACTCTAAATACTCTAACAGCT	64	85
5441	A_23_P119023	RAB12	AATGTTACATAATGGTAGAATATTACTAGTTAGAGGGTTGGATTTGACTTGGTCCTAAGG	65	1
5442	A_23_P500900	ZNF19	CCCCCTTTTACTGGTAATAGTACACTCCAGTGAAATGTACTGAGTGGATTCCGTCTTCTA	65	2
5443	A_23_P91379	RIN2	ACTTTGTCTACAAACGCATCAAGAACGATCCTTATGGCATCATTTTCCAGAACGGGGAAG	65	3
5444	NM_006622_1_2823	PLK2	TGTGGCTGGAAAAGTGCATTCCTTGTTAATAAACTTTTTATTTATTACAGCCCAAAGAGC	65	4
5445	A_32_P87697	HLA-DRA	AGAAGATCACTGAAGAAACTTCTGCTTTAATGGCTTTACAAAGCTGGCAATATTACAATC	65	5
5446	A_23_P36275	PTPRJ	GCACCCACAGCGAAGGCACATGCCCCGATGTCGACATGTTTTTATATGTCTAATATCTTA	65	6
5447	A_23_P357284	GPR4	GAGAATGTCAGAACTCAAGTGAAGGGCAATCAGGGCAGACTGCCTGGAGGAGTGATGCCA	65	7
5449	A_24_P113960	NT5C1A	CTTAAAGGGCTTTCTGGAGGCACTGGGTAGGTTGCAGAAGAAGTTCTACTCCAAAGGCCT	65	9
5450	NM_000043_3_2551	FAS	AACTGTGAAGATAGTTATAAACTGAAGCAGATACCTGGAACCACCTAAAGAACTTCCATT	65	10
5451	A_24_P75072	SMUG1	ATCTACAATCCCGTGGAGTATGCATGGGAGCCACATCGCAACTACGTGACTCGCTACTGC	65	11
5453	A_23_P68300	SELI	GTAGCTGTCAACAAGGGGAAAGTGAAATTGAGCAATTCACTGTTTCAGGATACTTGAGGA	65	13
5455	A_23_P252866	PCMT1	GCTAGTAGATGACTCAGTAAATAATGTCAGGAAGGACGATCCAACACTTCTGTCTTCAGG	65	15
5456	A_23_P137035	PIR	GGAAGAGCAGGTCTTGATGTGTCCTAGAATTTTGCCATTTCTGAGATTGAGCCATTGAAG	65	16
5457	A_23_P15108	YPEL3	GAGCAGCCAGAAGTACAAAGAGGGGAAGTACATCATTGAACTCAACCACATGATCAAAGA	65	17
5458	A_23_P28232	SCN1A	GTTCTATGAGGTTTGGGAGAAGTTTGATCCCGATGCAACTCAGTTCATGGAATTTGAAAA	65	18
5459	A_23_P92679	DAP	GGGCTGTTATTTCCAGAGGTGCGCTTTTTATGTACTTTTAGCTAGATGTGGCATGCATCT	65	19
5460	A_23_P154553	NDRG3	ATGCCATACTGTAACATTCCAACATCTTTAGCTGATCAGATCTCTCCATATCCTCTCTTG	65	20
5461	A_23_P49616	CCDC47	GTTGCTGTGAAAACAGCATGTGCTGCTGCCTTTGTAACTGCATGGAAACTTTTCACATGG	65	21
5462	A_23_P25354	P2RX7	AAGAGTTTCCGAAGAGTGAAGGGCAGTACAGTGGCTTCAAGAGTCCTTACTGAAGCCAGG	65	22
5463	A_23_P329861	SMC1B	CTCAAGACCAGTTTCAGATGATAGTCATCTCCCTAAAAGAAGAGTTCTATTCCAGAGCCG	65	23
5464	A_23_P359699	YPEL1	GCATGCCTTTGAGAGCAGTCAGAAATATAAGGAAGGAAAATTCATCATTGAGCTTGCTCA	65	24
5465	NM_001562_2_495	IL18	AGCCTAGAGGTATGGCTGTAACTATCTCTGTGAAGTGTGAGAAAATTTCAACTCTCTCCT	65	25
5466	A_23_P388670	LTA4H	AAAGCAAGCATGCATCCCGTGACTGCAATGCTGGTGGGGAAAGACTTAAAAGTGGATTAA	65	26
5467	A_23_P2431	C3AR1	AGTGAGGAGCTCACACGTTCCACCCACTGTCCCTCAAACAATGTCATTTCAGAAAGAAAT	65	27
5468	A_24_P29723	POR	ACCTGCTAAAGCAAGACCGAGAGCACCTGTGGAAGTTGATCGAAGGCGGTGCCCACATCT	65	28
5469	A_23_P144071	COL7A1	TTCTGTGGAGGAGTACCAGGACCCTGAAGCTCCTTGGGATAGTGATGACCCCTGTTCCCT	65	29
5470	A_23_P11860	HSD17B7	GACCAATTTGACATATGGAATTCTGCCTCCGTTTATATGGACGCTGTTGATGCCGGCAAT	65	30
5472	A_24_P295590	RASSF4	AAGCCTTTGCGAAACTATGCAACAGTTTACATCAGTCATGTGAAGTATTTGTCTAAAACA	65	32
5474	A_23_P209925	FN1	TGTACAGGCTGACAGAGAAGATTCCCGAGAGTAAATCATCTTTCCAATCCAGAGGAACAA	65	34
5476	A_23_P120660	RPS21	TATGCTATCTGCGGGGCCATTCGTAGGATGGGTGAGTCAGATGATTCCATTCTCCGATTG	65	36
5477	A_24_P148086	SFRS4	TGTATCTTATTCTGATATGAAAAGAGCTTTGGAAAAGTTGGATGGAACTGAAGTCAATGG	65	37
5478	A_23_P76529	ITGB7	CACCCTACTTCATTTTCAGAGTGACACCCAAGAGGGCTGCTTCCCATGCCTGCAACCTTG	65	38
5479	A_23_P37475	C15orf44	ATCTCAACTGTAAGGGCATTTTCAAGCTTCTGTTCATGGAATGAGCAACTCAGACTGTCT	65	39
5480	A_23_P215140	FASTK	CTTCGAGGAACTGGAGTCCCAGAGAGGCCTGCCCCAGCTCAAGAGCTACCTGAGGCAGAA	65	40
5481	A_23_P144236	PSMD2	CTGGAAGGTTTTGTTATCCTTCGGAAGAACCCCAATTATGATCTCTAAGTGACCACCAGG	65	41
5482	A_32_P114246	USP47	AATGACCGCACAGCATCATAGCATTGCAGTGTTGTTACTAAATCTGGAAGTGACCTGTGA	65	42
5483	A_24_P231250	SEPN1	CACTCCTGGGCCTTTTATGTGCCGAGTTACCCCACTTGCCTTGGGCGTGTCCACTGAGCC	65	43
5484	NM_002449_3_1948	MSX2	GGGGCAGAAGGTAAAGCCATGTTTTGACTTGGTGAAAATGGGATTGTCAAACAGCCCATT	65	44
5485	A_23_P152651	DDX42	TGAGTTGTCATGCGGGTAAGTTGAGGTTATCTTGGGATAAAGGGTCTTCTAGGGCACAAA	65	45
5486	A_23_P105495	TAS2R14	CAGCACCAAAGCCCACAGAGGAGTTAAAAGTGTGATCACTTTCTTCCTACTCTATGCCAT	65	46
5487	A_23_P8961	IL7	TAAACCTTAAGTAAGCAACAGCATAACAAGGTCCAAGATACCTAAAAGAGATTTCAAGAG	65	47
5488	A_24_P917833	TMED10	TGCCTTTCCCCTTTTTAGGAGCAACGAAAGCTACTCTCTTAGTTATGTTCTTGTGATGTG	65	48
5489	A_23_P258312	NAPRT1	CCCTGGTGAACAGTCTGTGTGCGGGGCAGTCCCCCTGAGACTCGGAGCGGGGCTGACTGG	65	49
5490	A_23_P79272	PDE1A	GCAGCTCTAATTTGACCAAAAGACTTGGAGATTTTGATTATGCTTGCTGGAAATCTACCC	65	50
5491	A_23_P339095	SPTBN1	AGTGGGATACTTCAAAAGGAGAACAAGTTTCCCAAAACGGTTTGCCAGCTGAACAGGGAT	65	51
5492	A_23_P13502	CHCHD8	TCCCCCACCCCACATCTTAAGTCAGTGTGCCAAGTACTGAGATGATTTTAGGGACATTTT	65	52
5493	A_23_P55682	ZSCAN18	GCAAGTGGTCACCAGCATTACACAGCAATGAAGCAGAATAAAGTAGGCCAGAATGCATCA	65	53
5495	A_23_P121447	ARPM1	CTCCAGAAAGGAAAATATCAGTGTGGATGGGAGGTTCTATTCTTGCATCCTTGTCTGCCT	65	55
5496	A_23_P108238	CILP2	CATCCGATGGTAGAAACACCAGGAAGACAATTGTTGCTGTGTGGTATGGAATGGAGTTTG	65	56
5498	A_23_P325726	ACOT11	GGAGATCAGTCAGGTCCGCCTGTACACTCTGGAGGATGACAAGTTCCTCTCCTTCCACAT	65	58
5499	A_23_P88119	HSPH1	TGTGGAATGGAAGAAATGTCGATCCTGTTGTAACTGATTGTGAACACTTTTATGAGCTTT	65	59
5500	A_23_P87072	PANX3	GCAAGAAAGCTTGTGGAAAGTCTCTCTCCTTCCTCATAAGACATGCACACTAATACACAT	65	60
5501	A_24_P404033	C15orf38	CCTTGGAATACTCTTTGAACAAGCTCTGCTAAAACCAAACCCATGACCACTGTGTTGGTG	65	61
5502	A_32_P223319	ESCO1	ATGCCCTCATTACTGGACTTCATTTTGATACTTGTCTATCCTTCATAGTGCCCTCTACTT	65	62
5503	A_23_P305273	KIAA1632	ACAGCGAACAGACTTTAAGGAATGAAATGAAAGTGCTGCTCATCTTAAGCAAGTGGCTGG	65	63
5504	A_23_P123140	OGDH	AAGTACCCCAATGCTGAGCTGGCCTGGTGCCAGGAGGAGCACAAGAACCAAGGCTACTAT	65	64
5505	A_23_P155900	NPFFR2	ATCATTTATGGTTTCTTCAACGAGAATTTCCGCCGTGGTTTCCAAGAAGCTTTCCAGCTC	65	65
5506	A_23_P154605	SULF2	AACCTAATAAGAAATCCCAATTTTCAGGAGTGGTGGTGTCAATAAACGCTCTGTGGCCAG	65	66
5507	A_23_P163737	OR2C1	CTCAGCCAGCTATGGGTATCTGCTTCCGGCCAAGAACAGCAAACAGGACCAGGGCAAGTT	65	67
5508	A_23_P417148	RAI1	AGCGCTAGATTTCGTGTACAAAACCTGTGTACCCCTCTATATATATGTTACATAGAATGT	65	68
5510	A_23_P334798	LRRC2	AGCCTTATGGACAATCCTATTGATAATGCCCAATGTGAAGATGGCAATGAAATAATGGAA	65	70
5512	A_23_P117976	KATNB1	AGCCCTGAACTCTTGAGACAACTCTCTCCAGCAATAGCTGCCCAGCTTTGCCCAACTGTT	65	72
5513	A_23_P89062	C16orf67	GCTGCAGATGATGAGGGACCTACCCAACAAGAACCAACCTGAGCAGCTGCTTCAAGAAAA	65	73
5514	A_23_P40817	HPS3	ACATCAGTTCACTGTTGTTGGAGACATGACAATCATTTTCATCCCAAGAACACTTTAAGG	65	74
5516	A_23_P133799	KLC4	CAGCCCCACAGTGAACACTACTCTGAGAAACCTGGGAGCTCTGTATAGGCGCCAGGGAAA	65	76
5519	A_24_P212234	SLC6A18	GGCTGGAGATTTTCGACAATTTTGCCGCTTCCCCGAACCTGCTCATGTTGGCCTTTCTCG	65	79
5522	A_23_P162199	PIP4K2C	TCTCATAATGTTGAGAACCCTGATGAGATACATTGTCTTCCTCTCCCTACAATGCCTCTG	65	82
5523	A_32_P34552	POLB	AAACACTAGAAGATCTCAGAAAAAATGAAGATAAATTGAACCATCATCAGCGAATTGGGC	65	83
5524	A_23_P16708	FLJ14816	GTCCAATTGCCTGTCACTCACCAGAGGCCCAATCTTGGGCAAGTGACTCAGCCTCTTGGT	65	84
5526	NM_006749_2_3322	SLC20A2	TGAAGAACGGATCCTTGTCTCCAATGTCAGCACAAAGGAGGCTTTTTCTGTGCTTTGACA	66	1
5527	A_23_P125082	IRF2	GCCTTGACAATAGAACATTGATTGCTGTGTCCAACTCCAGTACCTGGAGCTTCTCTTTAA	66	2
5528	A_23_P412990	HRH3	TTCTGGGTGTTTTCAGAAAGATGAAGAAGAAAACATGTCTGTGAACTTGATGTTCGTGGG	66	3
5531	A_24_P201879	UTP14C	ACTTTGTAGCTACACTTTGAAGTAAGATTCAAACTGTTATCCACTCAATTGCCTTATTCC	66	6
5532	A_23_P141549	RPS7	GTCAAACTAGATGGCAGCCGGCTCATAAAGGTTCATTTGGACAAAGCACAGCAGAACAAT	66	7
5533	A_24_P267552	HSD11B1L	TGGGGGCCCTGTTCTTCGCCTATTATTGGGATGACAACTTCGACCCAGCCAGCCTCCAGG	66	8
5536	A_24_P49349	RABGAP1L	GCATTCTGTGTTTTGGTGAAAATCATGTACGACTATGGTTTGAGAGACCTCTACAGAAAC	66	11
5537	A_23_P150009	ZDHHC16	ACCACTGCAGAAGAAAGACACAATGTGGAGAAATCTTAGGACTGACATCCCTTTACTCAG	66	12
5538	A_23_P32285	C9orf91	TGGACTCCTATTCATGCTTCAAAGTCCAGCTTTCTTAAGCCCTTCTTTAGGAAGCCTTCC	66	13
5539	A_24_P30670	WBP4	TGCATTACTTTTGCACATTGATATTAACTGTTGTCCAACAAATAAGTATCGGAGTACGTG	66	14
5540	A_23_P70168	TARS	CTGCAGGCGTAACTATTTTTGACCTAGTCAGTTTTTAAACAATGTGCATTTGAAGGAGTT	66	15
5541	A_23_P413826	EXOC5	TTATCTATGAGCATCTTCAACAATATTCCTACAGTTGTATGGGTGGCATGTTGGCCATTT	66	16
5542	A_24_P181677	PQLC1	AGCTCATGCTGCTCTTGTCAGCCTCTGGTTCTCCTCGAGTCCTTGGGGACGTGGCAGATG	66	17
5543	A_23_P50815	TTYH1	GGCTCTGACCCCCTGATCTCAACTCGTGGCACTAACTTGGAAAAGGGTTGATTTAAAATA	66	18
5544	A_23_P130113	ASGR2	GAGGACTGAGATCCCACCTCCTTCTGTAATTCATTGTAATTATTATAATCGTCAGCCTCT	66	19
5545	A_32_P75357	KLHL14	GAAAAGAAGACATGGAAAATACTCACAATCACAGGACCACACCCCATTTCAGGGAAGCAG	66	20
5547	A_23_P30020	PLA2G12A	GTTATACATTTAGGTTGTAAACCATATCTGGACAGCCAACGAGCCGCATGCAGGTGTCAT	66	22
5548	A_32_P538017	TBX10	CCAGCAGCCTGAATACTGTGCCCTCTTGCTTTGGGGGTAACTCCCGAAAACCCTGCCTTA	66	23
5551	A_23_P169278	AGTPBP1	AAACCTGAGTATCATTGCATGAATTTTTATCTCCCTATGGTTATATCCTGCATCAAGTGG	66	26
5552	A_23_P201918	ABCB10	CATGGATGAGGCTAGACCCTAAGAAGTAATTAAGTCAATGTAAATCAAATGGAAGTTTTC	66	27
5553	A_24_P227927	IL21R	GGAAATTGGCGATGTCACCCGTGTACGGTACGCAGCCCAGAGCAGACCCTCAATAAACGT	66	28
5554	A_23_P23438	SEMA4A	AGCAGTCCTACTGGCCCCACTTTGTCACTGTCACTGTCCTCTTTGCCTTAGTGCTTTCAG	66	29
5556	A_23_P171385	PHF6	AGCTCAAATACGAGAGAAACCTTCACAAGGAATTTACATGGCCTATTGCCGAAAACACAA	66	31
5557	NM_005829_2_1719	AP3S2	AGGAGAGGGCCTGTGTCTGTAGAAGGTTAAAGCTGACAACATGTGAAACATCCCAGAATT	66	32
5558	AL833578_1_4035	ZKSCAN1	ATGGAGGCAGAAAATGTTTTAAGGATTTTCTTCAAAGAATAAGCCACAGCAATGGTTTTG	66	33
5559	A_24_P18146	PSD3	TGCAGAGAGAATGTCTTCATAGAGAGAATGTCATTAAATACTTGAATCTGCATGACAGTT	66	34
5560	A_23_P108676	TMEM166	TTTCCTAAATGACTTCATGCTATGGAGGTGATTCTGATTCAAATAGCATGATCCATGCTT	66	35
5561	NM_014109_2_4032	ATAD2	GGCTTTGGCAATTCTTTCTCAGCCTACACCCTCACTTGTTGTGGATCATGAGCGATTAAA	66	36
5562	A_24_P103434	UNC93A	GGCAAAGACATGGTGAACCAGTATTTTGGCATCTTCTTCCTCATATTCCAGTCATCCGGT	66	37
5564	A_23_P117052	SLC16A7	ACACAAACACACATACTCCCACATACTTACCCACATGTACACAGAGTATCTGGAGAATAA	66	39
5566	A_23_P100653	ZBTB4	CAGTTTTGTCTTTTGAAAATGATCAAGTCTTGTCAGTTCGTGCCCTCTTTCCCCATGTTC	66	41
5568	A_24_P416645	KLK13	ATGTGCCAACATCCAACTTCGCTCAGATGAGGAGTGTCGTCAAGTCTACCCAGGAAAGAT	66	43
5569	A_23_P420320	CCDC24	TCCAGATGAGAGGTGGTGGGCCCAGCAGCGGTCACAGAGATCTCAGCATCATCAAGGACC	66	44
5570	A_24_P154573	ZNF509	ATTATTTACACAGAATTTATTTGTATATGAAACTCATACCATAATTTAATTCGAATAAAT	66	45
5572	A_23_P69663	PRKG2	GACCTACAATTTGATTCTCAAAGGAATTGAAAAAATGGATTTTCCCAGGAAGATAACACG	66	47
5574	A_23_P215517	KLHL7	GCAGAAAAAGTTGATCAGAGCCTTCCAGAGTGTGGTATGCTTTTCACTGTGTGATGATCC	66	49
5576	A_23_P356125	KIAA1468	GCACTGCTTTTAATTACTGCTGTATATTTGTTGATTTTGGAGTTACAACTGTGGTGATAG	66	51
5577	A_23_P94008	ADCK2	GCCCTTCTCACATACTGGGGCAGTCGGTGGGCTGAGAGAGCTCTTTGGATACCTTGGAAA	66	52
5578	A_23_P214197	RNGTT	ACGCTGTTGCCCATTTTTGTAGCCAGAGAAATTGAAAAACGACTGTGGCTTGATGTTGAT	66	53
5579	A_23_P61702	TSPYL2	GGTGACCGACTTCGTACACGGGTTTAAAGTTTATTTTTATGGTTTAGTCATTGCAGAGTT	66	54
5581	A_23_P45917	CKS1B	AGATGGAGGAAGCATCTGAGTTTGAGACCATGGCTGTTACAGGGATCATGTAAACTTGCT	66	56
5582	A_23_P95851	TUBAL3	GGAGCCTTTGGAAGCTTAGAGTCCTTTGAACTGCTGAGTCACTTCTAGGTGGGATTTTTT	66	57
5583	NM_014865_1_4859	NCAPD2	CAGCGAGCTTCCAAAAAGAAACCCAAAGTTGTCTTCTCAAGTGATGAGTCCAGTGAGGAA	66	58
5584	A_24_P924602	TH	TCACAGGCTCTCCGTGGCCTGGAACTGCAGCCCCAGCTGCATCCTACACCCCCACCCCAA	66	59
5585	A_23_P63789	ZWINT	TCAAAGATTCAGAGATTGGCTTTTGTCATCCACTATTGTATGTTTTGTTTCATTGACCTC	66	60
5586	A_24_P82106	MMP14	GGACTGCCAAGCCACCCTAAGACCTTGGGAGGAAAACTCAGAGAGGGTCTTCGTTGCTCA	66	61
5587	A_23_P38677	SLMO1	CAAAGCCTTCCAGAAGTTTTCTGTGCTTATGAAAGCGTATGTGTGGCCTTTCTCTTCCCT	66	62
5588	A_23_P368187	NAB2	ACGAGCTCACCATCAACGAGGCTGCTGCCCAGTTCTGCATGAGGGACAACACGCTCTTAT	66	63
5589	A_23_P218579	GLB1L	GGACACATATCAATTCCCTTTCAGCTGATACACTGAGTGCCTCTGAACCAATGGAGTTAA	66	64
5590	A_24_P103060	MCFD2	GCATCCTTTCAAGAATATTAGATAATTGGAGCTGAGTACTCAGGAACTTGACTGTAGTAG	66	65
5591	A_24_P274842	TP53AP1	ATCTTATTGTCCACCCCGTGTCTTGGCAAAAGAACAGTGATCACACAGATTCCTACTTGG	66	66
5592	A_23_P304356	CLEC5A	AAGATCAGGAAATGTAGACATCTAGTGATTTCTTTAGTAGACAGTTTAATTTCCCCCAAG	66	67
5593	A_23_P98550	OR4D10	AATGGACTGCTCACCACACTGTGGTTTTTCCTGCTCCTGGTGTCCTACATAGTCATATTA	66	68
5595	A_23_P79067	SPPL2B	CGACGGCCCGCAGCCTCCCAAAGACTCTGCCACGCCACTCTCCCCGCAGCCGCCCAGCGA	66	70
5597	A_23_P398294	HIP1R	GTTAGCATTTCCTCCTGAAGTGTTCTGTTGGCAATAAAATGCACTTTGACTGTTTGTTGT	66	72
5598	A_24_P343255	KLHDC3	AAGGCCTGGGAGATGAATTTGACCTTATAGATCATTCTGACTTACACATTTTGGACTTTA	66	73
5599	A_23_P216043	DERL1	GGCTCGGTAATCAATGAGCTTATTGGAAATCTGGTTGGACATCTTTATTTTTTCCTAATG	66	74
5600	A_23_P204121	ACVRL1	AGAAGCCTAAAGTGATTCAATAGCCCAGGAGCACCTGATTCCTTTCTGCCTGCAGGGGGC	66	75
5601	A_23_P83453	SMARCC1	AAAGGGTGTTTTTGGTAGAGCTTGGTTTCCAAAGCGCCTGGCTTTCTCACTTCACATTCT	66	76
5603	A_23_P70897	ZCWPW1	TGTTCATTGGCTATGAGGTTCAAATGTGTGTGGTGCAGTTTCTGTGTTAATAAAGCAGGT	66	78
5604	A_23_P103282	TMEM59	TGAAGATCATGAAGAAGCAGGGCCTCTACCTACAAAAGTGAATCTTGCTCATTCTGAAAT	66	79
5605	A_24_P30206	BCCIP	ACAATTCCAAAAAGAAACCTAGCAACAAAAAGAAAGCTGCGTTAATGTTTGCAAATGCAG	66	80
5606	A_23_P119578	KCNN1	GTTCCTCCAAGCCATCCATCAGGCTCAGAAGCTCCGGAGTGTGAAGATCGAGCAAGGGAA	66	81
5608	A_23_P96641	PRPS2	TCATTGTGGAAGTCATAGTTTATATATTTCGAGGTTGCCAAAGGTGACTTCAGATTAAAG	66	83
5610	A_23_P156265	RPL26L1	TTCGGAATGTCTGGAACATTTCATTTCCTGTTTTGTTACCTGTGCCTCTGTAAATCTACT	66	85
5611	A_23_P352435	RGS12	TTCAGTGAGTGTGAAGGTGAACAGGATGGCCTGGCAGCAGGGATGTTTCCGTGAGCCACA	67	1
5612	NM_001609_1_2501	ACADSB	TCTCTTGCCCATTAAGAAGTGTATCAAAATCTCATAAGGAATGAGGGAGAGAAGGGGGCT	67	2
5615	A_23_P124962	FAM89B	TGGATATTTAAATTTAGGGGCCGGTCTCCAGGGCGCGTAGATAAATAAATACACTCAGCG	67	5
5616	A_23_P219181	C9orf86	GAAGGCAGCATGTGAGGCCTCTCCTGGGAGTGGGGGTTGTGTTTCCCACAGTGGCCTCAG	67	6
5617	A_23_P200096	SPSB1	TATCCTGTAGTGAGTGCCGTCTGGGGCCACTGTGAGATCCGAATGCGCTACTTGAACGGA	67	7
5618	A_32_P24223	SUZ12	AGCTTTTCCTCCAGGCCTTTGAGAAGCCAACACAGATCTATAGATTTCTTCGAACTCGGA	67	8
5620	A_23_P155735	NR3C2	CAGAAGAACTTTGCCTTAAGTTTCCCTGTGTTGTTCCACACCCAGAAGGACCCAAGAAAA	67	10
5621	A_24_P222684	TROVE2	AATGGATATTCCAGCTAAATTGATTGTTTGTGGAATGACATCAAATGGTTTCACCATTGC	67	11
5623	A_23_P109881	ITIH4	GCCGCTTCTGGGGCCTGGACCACCATGGGGAGGAAGAGTCCCACTCATTACAAATAAAGA	67	13
5624	A_23_P258002	CDKN2AIP	GTATTAAGTTGTCTACCATGTTTTCTTTTCTAGCTGAATAAACCACATCAAAGGAAAGGG	67	14
5625	AK027802_1_1792	ZNF706	TTCTACTGTCTCAGACCTTAGGTAACATACCTGCAGCTGCTTTTCTAACAAACTGTTGAT	67	15
5626	A_23_P254179	ADNP	TTAGACCTATTCAAGTGATGCTCATGATCCTGTTACTGTGTGCCCATCATAGATTTCTTT	67	16
5627	A_23_P2640	CLEC7A	AGGTCAAGATAAATGCAGAAAATGTTTAGAGAGCTTGGCCAACTGTAATCTTAACCAAGA	67	17
5630	A_23_P86242	SLC30A10	AAGTCTGGGACTGGGGCTCAATAGCTGCGGATACAGTGTTCAAAGAAGTTCTTGTTTCTA	67	20
5631	A_23_P93737	DYNC1I1	TGCAGATGTGGTGTTCCTCATATTATGGTACAGGGCCAAAGACTTGAGACGTGGTGTTTT	67	21
5632	A_23_P16652	ZNF555	TGCCTTTATGAGTTCCTTATCCTGAAAGTGGACACTCAAGGAGTGTGTCTGTAGTTCATT	67	22
5633	A_23_P99980	HMGB1	GGATTCTTTCCATTTGCATTTGTTTATGTAATTTCAGGAGGAATACTGAACATCTGAGTC	67	23
5634	A_23_P27649	ZNF433	GAGAAACCGTATAAATGTAAGCAATGTGGGAAAGCTTTTGGATGTCCCTCAAACCTTCGA	67	24
5636	A_23_P166964	TFDP2	ACAAGAGAAAGCCTACGTTTCAATATGTGATGCTCATGTGTGTTTGTAGTGTGAGCTCTT	67	26
5637	A_23_P54517	TYRO3	CTCAAAATATCCTAAGACTAACAAAGGCAGCTGTGTCTGAGCCCAACCCTTCTAAACGGT	67	27
5638	A_24_P136497	DENND4A	AAATGCAGTCAAAGAAGATGGATCCACCTGATGAGGTATGCTACCGCATTCTTATGCAAC	67	28
5639	A_23_P62106	TIMP1	TGAAGCCTGCACAGTGTCCACCCTGTTCCCACTCCCATCTTTCTTCCGGACAATGAAATA	67	29
5640	A_23_P99661	FLJ10357	AACAATAGGAGGGTGTGACAGGGGAACCGTAGACTTTATATATGTAATTACTGTTATTAT	67	30
5642	A_23_P40670	CSNK1E	CACAGACAAGTGTGCCATTTGACCATCTCGGGAAGTGAGGAGAGCCCCCATTGGACCAGT	67	32
5646	A_23_P35277	FAM5B	TCTTAAAATGTTGTTGTTTTGTGAATCCTGACATTGGTTCTTACTTTTGTATGCTGCCTC	67	36
5647	A_23_P218111	SERPINA1	TGATTGAACAAAATACCAAGTCTCCCCTCTTCATGGGAAAAGTGGTGAATCCCACCCAAA	67	37
5648	A_23_P251984	PSPH	CTTTACTCTTAGAAATACGGATTCGGCAGCCTTCAGTGAATATTGGTTTCTCTTTGGTAT	67	38
5649	A_23_P424472	CDC14A	TAATATAGAAAGTATATAGCAAAGTAATTTTACTCTGATAATAAAAATTGTTTGACATGT	67	39
5650	A_24_P388570	MINA	GTGCATGAGTTTATGCTGAAGCCGGGTGATTTGTTGTACTTTCCCAGAGGAACCATTCAT	67	40
5651	A_23_P101707	M6PRBP1	TCTCTATAATGCAGCTGTGCTCTGGAGTCCTCAACCCGGGGCTCATTTCAAACTTATTTT	67	41
5653	A_23_P407132	KIRREL3	CTCAAAGGTGTTGTGTCAGCCAAAAATGATATCCGAGTGGAAATTGTCCACAAGGAACCA	67	43
5654	A_23_P212511	TTC14	TTCAGAGTCTTCTCGCAGTTCCAGAAGGCATTCATCTAGGGCATCCTCAAATCAGATAGA	67	44
5655	A_23_P202640	ALDH3B1	CGACTACATCTTCTTCACAGGGAGCCCTCGTGTGGGCAAGATTGTTATGACTGCTGCCGC	67	45
5656	NM_005070_1_3625	SLC4A3	TGCAGGCGCTGGACTCGGAAGATGCTGAACCAAACTTCGATGAGGATGGCCAGGATGAGT	67	46
5657	A_24_P132950	NAP1L4	ACTTGTACAGTGGCAACTGAAATGCATTTCAGAAATAGGAGGTTTCGTCCAGCACCCTCT	67	47
5659	A_24_P68311	SYNE2	CAATGCGCCACCTATGAGTCTGTCAATGTGACCGATTTTAAGTCAAGTTGGAGAAATGGG	67	49
5660	A_23_P259663	ZKSCAN5	CCGGTAGAAGGAGTAGTTCAGTTTGTCAATTCAGGAGAAACTGTACTGGTCAGTCACATC	67	50
5665	A_24_P181506	ZNF646	TGTGGAAGGGAGCCTTTTGCTACAATTTGTAACTTATTTTCTAAAGTCTATTTTGTAACA	67	55
5668	A_23_P132595	VGLL4	TCTGCATTCATAGCCACGAGTTTGTTATTGCTACAGGCTACTGAGCGTCGTAACAGGAAA	67	58
5669	A_23_P256579	RHAG	AGGCATCTTGTATCGATCTGGACTGAGAAAGGGGCATGAAAATGAAGAGTCCGCATACTA	67	59
5670	A_23_P322625	GPR55	AGCATCAGCTTCTTCTTGCAATTGTCCATGTGTTTCTCCAATGTCAACTGCTGCCTGGAT	67	60
5671	A_23_P40588	HSCB	TGAAAGTGAAGCTGCCATGAAAGAGATTGAATCCATTGTCAAAGCTAAACAGAAAGAATT	67	61
5673	A_23_P308600	SRC	GGGGGGTATCCAGAATTGGTTGTAAATACTTTGCATATTGTCTGATTAAACACAAACAGA	67	63
5675	A_23_P35970	SLC37A4	TGGAAGTTATCAGTGGCTAGTGAGGTCCCAGCTCCCTGATCCTATGCTCTATTTAAAAGA	67	65
5676	A_23_P21425	GPR119	ATTGGGAGCTTTGCTCTATCCTGGACCCCCTTCCTTATCACTGGCATTGTGCAGGTGGCC	67	66
5678	A_24_P32394	ZRANB3	TGGGATTGTAGAGGGGCATCAAATCTTAATGAACTTCACCAGCTATTAAGTGACATAATG	67	68
5679	A_32_P411945	BOLL	GGTTTTTCTGGTGAGTCAAATAGGGTGTTTTCTTTTGAAACTGTAATGAATATGTTTGCC	67	69
5680	A_23_P19322	C6orf64	CAGAAAAGTCTTTTCTTCCATGAGTTCTGTCTGAACTGAACATGTAAAAAGTATGGGAAA	67	70
5684	A_23_P357374	TIP39	CGCCCTCGAGCGCCGCCACTGGCTGAACTCGTACATGCACAAGCTGCTGGTGTTGGATGC	67	74
5685	A_23_P148519	TMEM29	AATGTGGAATGAGAACTTGGTGGTTCACCGCTGTACTATTTGTGTAAATGTTTACGTATG	67	75
5687	A_24_P647146	HDAC7A	ATACAGACATGGAGGAGGGGAGGCTGCTCTGGCAAAGTCTTCAAGGCTTTTGGGGGTCCA	67	77
5688	A_23_P149871	ACTR1A	TACCCTGTTCAAAGGTTTTGGTGACAGGCTCCTGAGTGAAGTGAAGAAACTAGCTCCAAA	67	78
5689	A_23_P27964	HOMER3	GCTAAAGAAGATGTTGTCTGAGGGCTCCGTGGGCGAGGTACAGTGGGAGGCCGAGTTTTT	67	79
5691	A_24_P296765	ZNF211	CTGTTGAGTGCAGTGAATGTAGCAAATCCTTTAGCTGTAAATCTAACCTCATTAAACACC	67	81
5692	A_24_P88079	MUC6	TCCCACCTTGTCGCCTACCACACGGTTCCTGACCAGCTCCCTCACTGCCCATGGAAGCAC	67	82
5693	AK097205_1_2918	ECM1	GGGGAGCAGGGCTCAACTGGAGGAACAAATATCAGCTCCACCTCTGAGCCCAAGGAAGAA	67	83
5694	A_24_P26069	TTC30A	TATGTTTGAGCAACTTTTTCATTTAATCCAGAAGGGTAGGGACTATGCAGTGTAAGCTGC	67	84
5695	A_23_P19348	CUL7	CTGCAGTTTGGGAACCAGACCCTGCATGTGTCCACCGTGCAGATGTGGCTACTGCTGTAT	67	85
5696	A_32_P8251	KIAA1542	TCGGGTTCCTGCGCTGACACCTGGTCTGTGCACCTGTGTTGCTCACAGTTGAAAACTGGA	68	1
5697	A_23_P215652	TBRG4	ATAATAAACCTTTAATTTTGGTGTTGGACCCCTGGGGCCTTCCCAGGCTTGGTCACCCTC	68	2
5698	A_23_P501624	UGT2B17	TTTCCTGCGACAAAACGTCTTTTCACAACTTACCCTGTTAAGTCAAAATTTATTTTCCAG	68	3
5699	A_23_P23403	PRCC	AAAGACTTGTGTGATGCCTCCGAAGGGGCTCTGAGTTCTGGGGTGGGAGTTTTGCTCTCT	68	4
5700	A_23_P133629	CDC23	ATGAGGTAAAGGGAATCATTCTTATGGTGCTCTTGGAGAGTTTCAGGCCTGTGCATGTGT	68	5
5701	A_23_P131653	PIGF	CTCCAGATCACTACAATTTCTAGCTTTGTAGGAGCATGGCTTGGAGCACTTCCTATTCCA	68	6
5702	NM_012242_1_1325	DKK1	GCATAACCCTTTACCCCATTTAATTCTAGAGTCTAGAACGCAAGGATCTCTTGGAATGAC	68	7
5703	A_24_P401787	TPH2	GGCGAAGAAGTTCTGAGGTTGAAATCTTTGTGGACTGTGAGTGTGGGAAAACAGAATTCA	68	8
5704	A_23_P43226	KCTD9	AGGGTACATATGCATAGTGGGAGGAGATCAGACCTTTACAAGTGAAGGAAAGCAACTTCA	68	9
5707	A_23_P136623	ADCY5	TGGGCAAGACCCACATCAAGGCACTGGCCGACTTTGCCATGAAGCTGATGGACCAGATGA	68	12
5709	A_23_P11705	BSDC1	TTTTTTGACGGGATGGGGTTTTTCTCTTTGTAATTATTTCTTTAGTTTAATTAACCTTTT	68	14
5711	A_24_P256337	ZNF644	CAAATTAGGGCATTAAATATCATGTACTTCATAGTTTGAGACTGTTCACTCAAATAGGGC	68	16
5712	A_23_P121374	SEMA5B	TCTGTGCCTCTATGGAGACTATCTTCCAGTTGCTGCTCAACAGAGTTGTTGGCTGAGACC	68	17
5713	A_23_P334263	SENP8	ATGGCTGCAATCTCAGTGCCTGAGGGAAGATGCCTAGTAGAGGAAAGCTTAATACTCTTT	68	18
5714	A_23_P70757	FOXO3	GGAAAGAAATCAGCTCAGCTCTCCACTCATTGCCAAATGTCACTAAAGGGTTTAGTTTTA	68	19
5715	A_24_P397613	OPRM1	GACTCCCATTCACATTTACGTCATCATTAAAGCCTTGGTTACAATCCCAGAAACTACGTT	68	20
5716	A_23_P409859	TMPRSS9	CTGGCGTGTTTTATCTGGCAGGGATCGTGAGCTGGGGTATTGGCTGCGCTCAGGTTAAGA	68	21
5717	A_23_P134809	NSMAF	TACACTGTAAGGCAGATGATCGTCCCCGTATGATGATTGTCAGAAGACAGGACTAAGTAG	68	22
5718	A_23_P41159	PPP4R2	AATCTGATGTGTCTCAAGCTGAGAAAGATTTGCTACATTCTGAAGGTAGTGAAAACGAAG	68	23
5719	A_23_P62820	NPL	TTTCTGCAGTGAGCCCAGGGGCTAATGTTATTATCCTGTCACACTTGCAACTAGTGACTT	68	24
5720	A_23_P120390	RPN2	TTTTGCTCCTAGCACGATTATATTTCACCTGGGACATGCTGCTATGCTGGGACTCATGTA	68	25
5721	A_23_P44366	PRKAG2	CCGAGCTTGAATGTGGAAGTCTTTGAACCTTTTACCAAATCAGTTTGTTTTCTTTAGATT	68	26
5722	A_24_P328668	ARL13B	GGCCTTTATTGGCTGCTACATGTTATTGCAAGAGACTTTGATGCCTTAAATGAACGCATC	68	27
5723	A_23_P93295	OR12D2	CTGTCCTACCTGGATATCTGTTACTCTACGGTGACACTGCCAAAAATGCTGCAGAACTTT	68	28
5724	A_23_P146654	BAG1	CTGGGGGCAACTGGCCATTTGCCAATTTTCCTACTCTCACACTGGTTCTCAATGAAAAAT	68	29
5725	A_23_P108212	FXYD1	GGATCCTCTTCATCCTGGGCATCCTCATCGTGCTGAGCAGAAGATGCCGGTGCAAGTTCA	68	30
5726	A_23_P76388	UNG	TCTTGTTAGCAATGCTGTTTTTGCTGTTAGTCGGGTTAGAGTTGGCTCTACGCGAGGTTT	68	31
5727	A_23_P91187	GMEB2	CGTGCAGAACTTCGGCATGCTGGACCTGGTGAAGAAGGTGCTGGCCAGCCACAAGTGCCA	68	32
5729	A_23_P122924	INHBA	AAACATCATCAAAAAGGACATTCAGAACATGATCGTGGAGGAGTGTGGGTGCTCATAGAG	68	34
5730	A_23_P169189	IKBKAP	CATCTTGATCATTAGCAAGACATTAAGCTTTAACCATTATGGCACCATTTTGTGAGAATG	68	35
5731	NM_016553_2_2668	NUP62	TAGTTTTCGAGTGTGAGCTTGTGCTTGTGAAAGCTAACCATGCTAACCACCAAGGCAAAG	68	36
5732	A_23_P78438	ELP2	AGAAGGTGCTGAGTGGTTACACTTTGCAAGCTGTGGTGAAGATCACACTGTGAAGATACA	68	37
5733	A_23_P428248	TTC21A	GCCATCAACCTACTGAAGTTGTGTGGAGGGATGGAAAGTGGGTCAGTGGAGAAGGGATTC	68	38
5735	A_23_P339818	ARRDC4	GCACAGTAAGAAACAATAGGCAAGCGTTATGTTTTTGGTAAGTTAACTATGAAAGCTTTC	68	40
5737	A_23_P209347	ANKRD44	GCTGCAAGATACGGTCATGAGCTTTTGATTAACACCTTAATAACCAGCGGAGCTGACACA	68	42
5738	A_23_P320636	RPL22	TACGAATTACGTTACTTCCAGATTAACCAGGACGAAGAAGAGGAGGAAGACGAGGATTAA	68	43
5739	A_23_P308032	NUP98	TGGGGAGATTAGGGCCTACATTGTTTATCGCAATTACTTGTATCATTGATACGGGATTTC	68	44
5741	A_24_P408767	TESSP2	CTCAGTCCAAAGAGCTTTTGTCCACCCTAAGTTCTCAACAGTTACAACCATTCGAAATGA	68	46
5742	A_23_P122174	XRCC4	AAACCAAACTGATCTCTCTGGGTTGGCTTCAGCTGCTGTAAGTAAAGATGATTCCATTAT	68	47
5744	A_23_P210726	CDC25B	CTATTTCAGTGTTACCTGTGTGCTTGGTCTGTTTGACTTTACGCCCATCTCAGGACACTT	68	49
5747	A_23_P331199	CADM2	GCTAACAACCAGTGCACAGCCTCAGGTTTTAAATTACAACCACAGTTGAATAATAACCTA	68	52
5748	A_23_P18452	CXCL9	TGTGACCCACTTACCTTGCATCTCACAGGTAGACAGTATATAACTAACAACCAAAGACTA	68	53
5749	A_23_P326296	U2AF1L4	GTATGGGGAGATTGAAGAGATGAATGTGTGCGACAACCTTGGGGACCACGTCGTGGGCAA	68	54
5750	A_23_P149892	GALNACT-2	CATGGTGGTTCAGAATAGATGAGCATAGCATGGTTTTGTTTGTTTTTGCTTTCAATTTTC	68	55
5751	A_24_P345679	MLF1	CCTTGGAGAAACTCTGCTCAGCTTTTTTGTGACATTTAGAAAAATGCATTTGGTATTCTC	68	56
5752	A_24_P116669	CANT1	GGGGAGAGGCATGGAGCTATCCGACCTGATTGTTTTCAATGGGAAACTCTACTCCGTGGA	68	57
5753	NKI_NM_012177	FBXO5	GATTATTGTACGAAGTGTCTCTGTAATTATCATACTACTAAAGACTGTTCAGATGGCAAG	68	58
5755	A_23_P501193	KCNJ16	TACCGCTGATGTTTGCCTTGTCAATATCAGAATAGGGGCATCAGTGTCCCGTGAAATACA	68	60
5757	A_23_P131789	BPI	CAAATTTCGACTGACAACCAAGTTCTTTGGAACCTTCCTACCTGAGGTGGCCAAGAAGTT	68	62
5759	A_23_P36622	GYS2	ACCCAGAGTTTCTATCCTCCACCAGTCCCTTACTACCCATGGACTATGAAGAGTTTGTTA	68	64
5760	A_23_P143838	ARPP-21	ATTTTAATTTGCATCTGGGAGAATGTCTGAGCAAGGAGACCTGAATCAGGCAATAGCAGA	68	65
5761	NM_004111_4_2139	FEN1	TGTTCACCTGGCAATCAGCTGAGTTGAGACTTTGGAATAAGACACTGGTTTTCATGCGCT	68	66
5762	A_23_P90383	RPL18A	ACCGGGAATACCGGGACCTGACCACCGCAGGCGCTGTCACCCAGTGCTACCGAGACATGG	68	67
5763	A_23_P142872	TCF7L1	GACCACTCTGGACTGTTCTGTAAAGTGGCTGGTAACAACAGCACTTTACAGTTTGTAGAT	68	68
5764	A_23_P19352	TNRC5	TGATGTGCTGGTGGAAGAGTTTGAGGAGGTGATCGAGGACTGGTACAGGAACCACCAGGA	68	69
5765	A_24_P21831	ZNF26	CTCTGAATGTGGGAAATCCTTCTGTTGGAATTCAGGGCTTCGTATACATCGGAAGACTCA	68	70
5766	A_24_P313431	CBLN1	TGAAGATACTTAGTATCCTCGGCTGCTTGTTAGCAGAGAAAGGACTCACCTTAGTGGTGA	68	71
5769	A_23_P407905	CA6	GAATCTAATGAGATTTTGATGAACACTAAGCTTAACAGTAAAGTTGACATGACGTATTAA	68	74
5770	A_24_P211420	SPEF1	ACTGGGGTCATCTGAACAGGAAGGTACTGAAGAGGCTGAACTTTTCAGTACCGGATGACG	68	75
5771	AB011182_1_3009	SPG20	AAACCTTAGACGTAATCCATGGTGGATAGGCATTATGGTTTCCACTTTGGCAGAAGGCAG	68	76
5772	A_23_P109910	ILDR1	AGATTGGGTATAGTGGCTCACACCTGTAATCACAGCACTTTGGGAGGCTAAGAATCACTT	68	77
5774	A_23_P92441	MAD2L1	TGTACCTGAAAAATGGGAAGAGTCGGGACCACAGTTTATTACCAATTCTGAGGAAGTCCG	68	79
5775	A_23_P80027	C20orf186	ATCTGTGATGCTGCAGAAGGACAAAGCGCTGGTGAAGGTGTTGGCCACTGCCGAGGTCAT	68	80
5776	A_23_P35787	RPS6KA4	TTTCTGCCTCACTTTATGTCATCTGCTTCTCCCCTGTTGGGGCTAAGGAAGGAGATAGGT	68	81
5777	A_24_P32790	YOD1	CTAGGGATCTAATTAAGGACATTAAAGTACAATTCTTGAGCTACTAACCATCAGCTCTTC	68	82
5778	A_23_P25282	C12orf53	GGACCAGCTCCTCTCTGGGAGGCACCCTTCCTTCTCCCAGTCTCTCAGGATCTGTGTCCT	68	83
5779	A_23_P3979	MRPS7	GACCCAGTCATCAGTAAATTCACCAACATGATGATGATAGGAGGAAACAAAGTACTGGCC	68	84
5780	A_23_P101943	ARL5A	AACCCTCCCTAGTTGAATGTTATTTTCTTCTTGTTCCATTAAGTCAGAATACAAATCAGC	68	85
5781	A_23_P215918	CLU	TCCAGGAAGAACCCTAAATTTATGGAGACCGTGGCGGAGAAAGCGCTGCAGGAATACCGC	69	1
5782	A_23_P118353	SRP68	CTCAAGACTCTGGTGTTCAAAGCTTACAGGTGTTTTTTCATTGCTCAGTCCTATGTGCTG	69	2
5783	A_23_P112833	GALNT9	CTGGGGACAGTGATGCCAACTCAAACACGTGCCTTCTCCACGGTATCTCCTGGCCAGGCT	69	3
5787	A_23_P214444	TAP2	TATTCTCTTCTCTCCAGTCCCGTTGTTATAGTCTTCACTCATAGACTTAAGATGATCCCA	69	7
5788	A_23_P116823	UBE2N	ACCTTCGGGTTGCAACCTTGTCTCTTGCAGTTTAAGGTAATGGATATTGTAGCCCATTTG	69	8
5789	AL833254_1_2552	MGLL	AGCCCAGTCCATACAGAAATGGGTTTCATGCCTGAAAAGCTTTTTACAGAAAGATGCCGC	69	9
5790	A_24_P60930	BMP1	CGTCAACACGTTCGGCAGTTATGAGTGCCAATGCCGCAGTGGCTTCGTCCTCCATGACAA	69	10
5791	NM_021953_1_3088	FOXM1	AGATGTGCGCTATTAGATGTTTCTCTGATAATGTCCCCAATCATACCAGGGAGACTGGCA	69	11
5792	A_23_P129614	NUDT21	GCAGTGGAGAAGTAAAAGAAGCCGCTTGTCTCTGTGAGCACAGCTATATACAGTGTAGAA	69	12
5794	A_23_P339705	WDR62	CAGGGTGGGGAACATCTTGCACAGGCTGCAGACCACCTTCCAAGAAGCCCTCGACCTTTA	69	14
5795	A_24_P100266	ST13	TTTTTTGTAATGCTGCAGTAGAGTTGGAGTACTTAGTTCTCTTGTTGTCCAGTATATCTA	69	15
5796	A_23_P208957	SCAMP4	GGGCCAGCTTCCGGTCCCCTGCAGTGATAGAGGGCTTGGTGCCTAGCTGAGTCCTCGCTG	69	16
5799	A_23_P306350	RGAG1	GCTAGAACATAATGTGAGCAGTGTTTGCCTTCAGGTGGTGGGGTTATGGGTAGTTTTTAT	69	19
5800	A_23_P118571	SOST	ATTCAGTGCCAAGGTCACTTCCAGAATTCAGAGTTGTGATGCTCTCTTCTGACAGCCAAA	69	20
5801	NM_002462_2_2647	MX1	CACATGCTGAACATCACAGCTTATTTCCTCATTTTTATAATGTCCCTTCACAAACCCAGT	69	21
5802	A_23_P206310	KIAA0513	TGTTGCATTTTTGCAATCTTGTGTCCCGCTCGGTGATGTTCTACAAACTCTGTTTTAAGG	69	22
5803	A_24_P417162	TBL1X	AAAGCTTATGTTTCTTGTCAAATGCAGAAATGTTCCTTCCGCCACTCACTGAAGTTTTGC	69	23
5804	A_23_P329271	MC1R	CAGTCGCCCAAGCAGACAGCCCTGGCAAATGCCTGACTCAGTGACCAGTGCCTGTGAGCA	69	24
5805	A_23_P382460	NIPA1	CCAAGGACATATCCGTGTTCATTTTTCATAGGTTTTACTCATATTCATAGGTAGATTCTG	69	25
5806	A_23_P203249	FLJ20294	GGCTTCGGCAACAACATCATCGTCAGCCACCGCATTCACCGCAGCTCTCAGACGGGCACT	69	26
5807	A_23_P22672	CXorf45	TAATACTGGATGTATGTAAGTGTTTTACTGCACTGTATTGAATTGGTGTCTTTTGCACAG	69	27
5808	A_24_P354337	ARL6	AAACACCGTCGAATTCCAATCTTATTCTTTGCAAATAAAATGGATCTTAGAGATGCAGTG	69	28
5809	A_23_P435659	ALMS1L	CCACCAGAATCGCATGCGCCCACTACCCAAGAGAGTCTTCCTGGCTGTCCAGAAGAACAA	69	29
5810	NM_005813_2_5236	PRKD3	TCCCTGTGATAGAGGATGACTTCCCAGTTTCACCAAAGTCTGTTTATATCAACACACACA	69	30
5813	A_23_P379155	BRWD3	GAGTTTTGCCAGTTAAACAAGATCACTCCCTTGATGGACCCCTTACAAATGGTGATGGCA	69	33
5814	A_23_P217797	DDX3Y	CACTGATAGGAAGGTCCACATCCACAAAGTTTCTCTTGAGTTTTGTTATGTGTTTTGCTG	69	34
5816	A_23_P22948	CNR2	CATCACTGCCTGGCTCACTGGAAGAAGTGTGTGAGGGGCCTTGGGTCAGAGGCAAAAGAA	69	36
5817	A_23_P97457	C1orf80	GTCTTCTAAACAATGTAATCTAAAAATAATTGAGTCAGATGCTAACGAGATACTGCAGGC	69	37
5819	AK055774_1_2650	PAQR3	TGTCATTTTGGCCAAACAAAAGACACTGAGTAGTTACACTTAAGTTAAAAATGAGGGGAA	69	39
5820	A_23_P215735	ST7	GAAGGGGCTTTGAATCTTTTGCATTGTACGTGGGAAGGCACTTTTCGGATGATCCCTTAT	69	40
5822	A_23_P126031	OR10J5	ATGCTTTTGAGCCTCATTTTTCATAACCAACCTATCTCCTTGGCAGGCTGTGCTACACAA	69	42
5824	A_24_P396650	RPS6KA1	ATGGACTCTTCTCGGCTCAGGCTCTGCTGGTGGAAAGCGATTCACTGTATAAACTTTTTT	69	44
5826	A_24_P206317	HDAC9	AGCCTGGAGGAAATACAGCTTGTTCATTCTGAACATCACTCACTGTTGTATGGCACCAAC	69	46
5827	NKI_NM_014321	ORC6L	TGCTTTAAGTGAATGGCAGTCCCTTGTCTTATTCAGAATATAAAATTCAGTCTGAATGGC	69	47
5828	A_23_P20336	DPYSL2	TTTTTTAAGAGCCTGTGATAGTTACTGTGGAGCAGCCAGTTCATGGGGTCCCCCTTGGGG	69	48
5829	A_23_P109001	KIAA0406	TGATGGAACGCTGCATCCACTTGTTGTCAGATAAAAATCTGCAAATCCGCCTGAAGGTCT	69	49
5831	A_23_P104071	S100A3	AGCAGAGCGTGCACCAATGAGACCACGATGGGAAAGGGCCTATTTAACTCCTAATAAAAA	69	51
5833	A_23_P52127	ACBD6	TGCAGCGGCACACAACTGGCAAGGCTTAATCAAAAGACTGGAAAACTGCAGTCTGTAATA	69	53
5834	A_23_P369447	KGFLP1	GGCACCTATCTTGTGCAGGGCCCTGAGATGGGGTCTGACTCAGTTCCTGCGGGGAACTTC	69	54
5835	A_23_P378366	PCDH7	CCTTACAAAGCAAAACGTTTAATCACAAAGAGGGGGCTACCAAAGAGACAAAGCTTTGCC	69	55
5836	A_23_P57521	EIF3EIP	GAATTTCAGTCAGCCTCAGAGGTTGACTTCTACATTGATAAGGACATGATCCACATCGCG	69	56
5837	NM_005556_2_1331	KRT7	CGGTTGGCTGGAGATGGAGTGGGAGCCGTGAATATCTCTGTGATGAATTCCACTGGTGGC	69	57
5839	A_23_P110901	SRrp35	TCGTCATAAAAACAGTTGGTGAACAGCAACAGAAAGAGCACCACGCCGTCTTTAATATAA	69	59
5840	A_24_P219418	MGC34800	GCGGAACCGACCCGCGACCCTACCGCCAACATCGCGGGTCTCGCCTCTCGCAGCCTTTTT	69	60
5841	NM_021127_1_1043	PMAIP1	TGGGGCCAGTAAATCAGTAGACTGAACATTCAATATAATAAAAGAACATGGGGATTTTGT	69	61
5842	A_23_P399921	SEC61A2	TGTTCCTGTTTTATGAAAAAAGCCGAGAGAGGCTACAGAACCTGTTTGATGTGATAGCTA	69	62
5843	NM_015719_2_5351	COL5A3	AGGGAGCCCCAGAATGGGGTGCATTTGGTGCTGAGGCTTTGAAGCCACCGTATTTTTCGT	69	63
5846	A_23_P168410	ZNF425	CTGCCCTGAAGACCCACCAGAGGACGCACAGCGAGGAAAAGCCGTTTTCTTGTGGTGAAT	69	66
5847	NM_002998_1_1797	SDC2	GCCTCAGCAAACCCAAAGATGTTAACAGTATTTTAAGAAGTTGCTGCAGATTCCTTTGGC	69	67
5848	A_23_P323774	PTER	TTCATCTTTTGGTTGAATCCTCACTATGCTATTTGGTACCTAAAAATATTCTCCAAACCC	69	68
5850	A_23_P154050	ALS2CR7	AGCCACTGAATATTCCTCTGAGCTGGACATATGGGGTGCAGGCTGCATCTTTATTGAAAT	69	70
5852	A_23_P60146	PDGFRL	CCAGTCTATTCACAGAAGTGTTAACTTTTCTAACAGAAAGCATGATTTTGATTGCTTACC	69	72
5853	A_24_P374532	RIMS4	CACTGTATAACCAGGTGCTGCTGTTTCCTGAGAGTCCCCAGGGCAAAGTCCTCCAGGTGA	69	73
5854	A_23_P55515	RNMT	TGTTGTGGATGTTCCTGAATTCTTGGTCTATTTTCCATTGCTAAATGAAATGGCAAAGAA	69	74
5855	A_24_P71244	PIK3CD	GATCTTTCTCTCTGACTATACTTAGTTTGAAATGGTGCAGGCTTAGTCTTAAGCCTCCAA	69	75
5856	A_23_P49132	RUNDC2A	ACGCCCAGCCTTCCCTTGCACTTTTAATGAGGGGGTTAAGTTCACTGTTTTCTCTTTCTA	69	76
5857	A_23_P158933	GPR125	GCTTGATAATAGTCTGACAGAACATTCAATGGACAATGATATTAAAATGCACGTGGCGCC	69	77
5858	A_24_P136725	SPIN3	CAGTGGCAGGTAAAACTATTTTAGCAACAATATGCTCACTTCTTCCATGATATGTTTTTC	69	78
5859	A_23_P391607	ARRDC1	AGTGCCCACTACCAGCACCTTGATTCTTCCTCCAGAGTACAGTTCTTGGGGCTACCCCTA	69	79
5860	A_23_P163347	PIAS1	AAACAGGAGCAGCACGGACACGGCATCCATCTTTGGCATCATACCAGACATTATTTCATT	69	80
5861	A_23_P16189	PRKCG	GAGGAGGAGCTGTTTCAGGCCATCATGGAACAAACTGTCACCTACCCCAAGTCGCTTTCC	69	81
5862	NKI_NM_004480	FUT8	GAACAGCTCCTTACTCTGAGGAAGTTGATTCTTATTTGATGGTGGTATTGTGACCACTGA	69	82
5864	NM_015869_2_1276	PPARG	AAAGAGCCTGCGAAAGCCTTTTGGTGACTTTATGGAGCCCAAGTTTGAGTTTGCTGTGAA	69	84
5865	NM_018222_2_3866	PARVA	CTGGAGGCAACTGTTTTGATCCATTTCTTACACACACTGCCAGAGATACTCTAGGCATGT	69	85
5866	A_23_P401700	APBB1IP	GTGATGGGAAACTTCTCACTGATGTGCTCAAGTACAGGCATAACCATTAACCCAGTAGAG	70	1
5868	A_23_P37892	GPT2	ATTTGCTTTCAAAATAAATAAGGTCAGCTAGTCTAGGAGGTTAACGTCGGGTAGGAATGC	70	3
5869	A_23_P12435	PPP1R12B	AAACTCTATGAGAGTGCTCTGACTGAAAACCAAAAACTGAAAACAAAACTTCAGGAAGCC	70	4
5870	A_23_P150862	SUOX	GAGTGAGTGTGCAGCCAGAGGAAAGTTACAGCCACTGGCAACGGCGGGATTACAAAGGCT	70	5
5873	A_24_P298996	CENPJ	ACAGTCAGATTTCTTCAGGAACCCAGGTAGAAAAATACAAGAAAAATTATCTTCCAATGC	70	8
5874	A_23_P351148	SH2D1B	AAAGTGTGGAGCATTGTGAGATTTGGGGTCACAGCAATTTATGGCTACTATTCCCTGGGT	70	9
5875	A_24_P166126	MYOZ2	CAGTATCAATTCCTCCCATTTCAATTCAGTTAAGACTTCTGTGATAGATGTTTATAGCAG	70	10
5876	A_23_P303150	TMEM87B	AGCACTTCCTAACTGGCAAGCTGGGAGACCCATTACTGGTGAACTTTGTGGAAATTAGAA	70	11
5877	A_23_P330532	SPSB3	CTGGACACCTGGCACGGCACACTCACCTTTTTCAAGAACAGGAAGTGTATAGGTGTGGCA	70	12
5878	A_23_P51587	RGS7	CTGGACGATACACATTTGAAGATGCTCAGGAGCACATTTACAAACTGATGAAAAGTGATT	70	13
5879	A_23_P45737	FUSIP1	GATCAAGAAGTCGGTCTTTTGATTACAACTATAGAAGATCGTATAGTCCTAGAAACAGTA	70	14
5881	A_23_P412427	NS3BP	GACTCACAGTGTGGGAGGGTCACAGGACATGTCATCAGCAGTGAAAAGGTTTTGTTCCGT	70	16
5882	A_24_P359671	NTNG1	GACTATAATTCCACTAACTATATAGAAAGATACCATTATAGCAGATGTAACACCCCTGAG	70	17
5883	A_23_P139114	SERPING1	CATGCTCTCCAAACCACTTTTTGCAGCTTTCTCTAGTTCAAGTTCACCAGACTCTATAAA	70	18
5884	A_23_P63873	SAMD8	CACCAAGAAGCTGGAATTTCTTGCACACTTTATCCTGGGTTCTCAACCTCTTTGGAATCT	70	19
5885	A_23_P49928	KRT13	TGAGCGAGCTCCGCAGTGAGATGGAGTGCCAGAACCAAGAGTACAAGATGCTGCTGGACA	70	20
5886	A_24_P48617	UQCR	TCCAATGGCTGACAGAAACTGCCTATTTGAAATGGCTCATAAGTAGTATCTGCAGTGTGT	70	21
5887	A_23_P54362	LDHAL6B	TGTGGAGTGGAGTGAACATAGCTGGTGTCCCTTTGAAGGATCTGAACTCTGATATAGGAA	70	22
5888	A_23_P93058	DNAH5	TGAGCGAAAATCTGCGAGATGCATTGGATTGCATGTTTGATGCTAGAATCCCTGCTTGGT	70	23
5889	A_24_P230563	IL2RA	AGAGAGGTTTCCGCAGAATAAAAAGCGGGTCACTCTATATGCTCTGTACAGGAAACTCTA	70	24
5890	A_23_P18966	P4HA2	ACGATGTCATGTCTGATGAGGAAATCGAGAGGATCAAGGAGATCGCAAAACCTAAACTTG	70	25
5891	A_23_P349966	TMEM130	GTGTGCAGAAAATGGCATTTACACTATTGTGCAGCTCATTCTCATGAAATACTGCCATTG	70	26
5892	A_24_P255829	PTPN21	ACTACTGTCACTCTCAGACAAGCTTGGATAGAGCCCAGATTGACCTCAACGGTCGGATCC	70	27
5893	A_23_P52552	BAG3	TATTCTTACTCTGTACAAATAAAGAAGTTGCTTGTTGTTTGAGAAGTTTAACCCCGTTGC	70	28
5894	NM_003462_2_785	DNALI1	GCAGCTGAAGGCCCAACTGGAAGGCATTATTGCACCAAAGAAGTGATAATTTCCACATGA	70	29
5895	A_24_P307759	SYNE2	AAGAAGCTAAAGAGAAAGTCCAGATCAATGTGGTAAAACTCATTGCAGCGTTGAAGAACT	70	30
5897	NKI_NM_014363	SACS	ATCCCGATTTCAGTCAGACAAATACTCATTTCAGAGATTCTATACTTCATGGAATCAAGA	70	32
5898	NM_003182_1_348	TAC1	TGGGCAAACGGGATGCTGATTCCTCAATTGAAAAACAAGTGGCCCTGTTAAAGGCTCTTT	70	33
5899	A_24_P940921	SETX	GCAGATTAGCAATTTTTTGCTATAGCTTTGACTTTTCTATGCTGTGAATTAATAGCTGCG	70	34
5900	NM_016343_2_9575	CENPF	AGGTATTGAAAAAGTTTGGAAGCACTGATCACCTGTTAGCATTGCCATTCCTCTACTGCA	70	35
5901	A_24_P199655	VANGL1	ATTCATCATACTCTCTGAAGAGTTCATAGACCCCAAATCTCACAAATTTGTCCTTCGCTT	70	36
5902	A_23_P147729	SLC35E3	CCCTTGGCATTTTATGTACATTATTTGGCATTCTCGCCTATACCCACTTTAAGCTCAGTG	70	37
5903	A_23_P18751	TMPRSS11E	CCTGATGCATCCTATGAGTTTCAACCAGGTGATGTGATGTTTGTGACAGGATTTGGAGCA	70	38
5905	A_23_P43988	DPYD	ACTGTTTTATCCCCAAAAGGCCTATTCCTACCATCAAGGATGTAATAGGAAAAGCACTGC	70	40
5906	A_23_P92593	YTHDC1	AACGAGTACATGATTATGATATGAGGGTGGATGATTTCCTTCGTCGCACACAAGCTGTTG	70	41
5907	A_23_P427788	LAYN	AGAGTGGATTTGTGACCAATGACATTTATGAGTTCTCCCCAGACCAAATGGGGAGGAGTA	70	42
5909	NM_005808_1_4618	CTDSPL	TTCTGCTGACATTTGAATGTGATAAACAATCCAGCATTACTTAGGAAATGCTACATGCGG	70	44
5910	A_23_P211807	LRRFIP2	AAATATGGGGAGTGTATATAAAACTTGCTTTATTGCATGGGGCAGGGGAAGTCCAGGCCT	70	45
5911	NKI_NM_004163	RAB27B	CCTTTCAAACATGATCAAAGATTTCCCAATGTGATCTCATCATCATGGATACTCAATTTG	70	46
5912	A_23_P127385	MYBPC3	TGGGGAAACCCCTCCCTACTGTTGGATGTATGTGTGACAAGTGTGTCTCCTGTGCTGCGA	70	47
5913	A_24_P288722	CASK	TCCCTAGAGACTACCTAGTTGTAGTGTGACCTACATTTATAATTATTGTCATGTCCGAAT	70	48
5914	A_23_P112841	MTHFD2L	TACCAATAATGACTCTTACCCAGCGCATGTCTTTATCAGTGTGTACTCGTGACGATTTGT	70	49
5915	A_23_P63209	HSD11B1	TGGGACTGTTCTGTCTCATGTTTATCTGAGCTCTTATCTATGAAGACATCTTCCCAGAGT	70	50
5916	A_23_P202170	MGEA5	GTGACTGTGAAACAGATGCCCTGGTCTTGCTTTCATCACTCTAGGATCATGAAGTGCTAT	70	51
5917	A_32_P3290	FAM29A	AGGAACACTGTCAAACTATAAATCCATTCAGTGGGTTGTATAACATTTATATTTAGTCTA	70	52
5918	A_32_P209960	CIITA	GCTTCATTTCCTGTGTCTTTTTTCACTACATTATAAATGTCTCTTTAATGTCACAGGCAG	70	53
5919	A_32_P380675	GRIP2	AAAGCAAAGATGAATTTAAAATATTGATATACATATTTATCTAAAAAGCAAAAGAGAAAA	70	54
5920	NM_001305_2_1202	CLDN4	ACTCTGTCTGCCTGCATCTCCTCTGTTGCGGGTAGGCCTTGATATCACCTCTGGGACTGT	70	55
5921	NM_001978_1_2620	EPB49	TCTGGGTATTGCTCCTGCCCAGACCCTGACATCCCTTTCCACTGTGTGTGTGACCATGCT	70	56
5923	A_23_P203027	RDX	TTCCTACTTGCAGTACATCAAAGGAATGGATGGTGGACCCTACTATTCATGTTTTGAGAC	70	58
5924	A_23_P31566	PHTF2	AACATCACCCAGGTTGTTATCCTGTCAGCTGTTTCTGGTGTTATCAGTGACTTGCTTGGA	70	59
5925	A_24_P38081	FKBP5	CCCCATGGAACAAATGGGATCAATTTGTGAGTTTTTTCCTTTAATGATAACTAAAATCCC	70	60
5926	A_24_P266037	DIMT1L	TTCAGGAATGGGATGGTCTAGTAAGGATAACCTTTGTTAGGAAAAACAAGACACTCTCTG	70	61
5927	A_23_P138985	CD3D	ACAGATATATACAAGGACAAAGAATCTACCGTGCAAGTTCATTATCGAATGTGCCAGAGC	70	62
5928	A_23_P82823	PINX1	AGAACAAGCCCCAGGTTCCAGTTCCAGGGTCTGACATTTCTGAGACGCAGGTGGAACGTA	70	63
5929	A_23_P355471	TBXA2R	TGGTGGCCAGCGTGTGTTGGCTGCCCCTTCTGGTCTTCATTGCCCAGACAGTGCTGCGAA	70	64
5930	A_23_P63736	MGC16291	AAACAACAGCATGAGTGGCCTGAGCCTTAACAACATGTTTTTGCTGCAGATAATCGGCCA	70	65
5931	A_23_P210756	SNAP25	CTGATTCCAACAAAACCAGAATTGATGAGGCCAACCAACGTGCAACAAAGATGCTGGGAA	70	66
5932	NM_058238_1_1458	WNT7B	AACGTCCAGGACACACCTGTATCCCAGAGAGCAAAGTGATGAGGAGACTGAGCGTCCCCA	70	67
5934	A_23_P7212	CFI	ACCAAAGTGGCCAATTATTTTGACTGGATTAGCTACCATGTAGGAAGGCCTTTTATTTCT	70	69
5935	A_24_P176404	ZFP90	TAAGTCTAATTGCCCATTGCCATAAATTTTGCCTTGTACTCAGAGAAGCAACATGCACTG	70	70
5936	A_24_P323598	ESCO2	ATTGTTTTGATTCTGAAAAATCATTCAACTGCTAACTGGCAATAAGACTCTAGGCAAGTC	70	71
5938	A_24_P216681	LSM10	CCAAAGTCACCTACACGGACCGTTGGGGGCATCAGGTCAAGCTGGATGACCTCTTTGTGA	70	73
5939	NM_002568_1_2744	PABPC1	GCTCAGAATGTCAGTTCTGTTTTAAGTAACAGAATTGATAACTGAGCAAGGAAACGTAAT	70	74
5940	A_23_P317667	ICOSLG	GCCCAACGTGTACTGGATCAATAAGACGGACAACAGCCTGCTGGACCAGGCTCTGCAGAA	70	75
5942	A_23_P154065	TUBA4A	ATTATGAGGAGGTGGGCATCGACTCCTATGAGGACGAGGATGAGGGAGAAGAATAAAGCA	70	77
5943	A_24_P83379	WDFY3	TGCCCTCATCAATAGACCATGTAACTACATTGGATAGAGCTTGTAATAGGTTTTGTGTCC	70	78
5944	A_23_P399217	OR5P3	ATGGGTAATATCAGCATAATTGTATTGATCAGAAGAAGTCATCATCTTCATACACCCATG	70	79
5945	A_23_P429491	C11orf82	GCTTGGTCACCTGAATTGTTTTCATAAAAAGTCACCTGAACCCAATTCCTGAACTTTTAA	70	80
5946	NM_002466_1_1851	MYBL2	GGCGGAGCCCCATCAAGAAAGTCCGGAAGTCTCTGGCTCTTGACATTGTGGATGAGGATG	70	81
5948	A_23_P257425	ALG14	AGAAACGTTATCCATGTCCGGAAAGATTCTGTTTCATCTCTCAGATTACTTCATTGTTCA	70	83
5949	A_23_P429581	TMEM67	TCATGGAACCAATGGAAAAAAGCATCTTTTACAATGATGAAGGTTATTCTTTCAGCAGTG	70	84
5950	NM_005228_2_5260	EGFR	CTGGTTAACAGCAGTCCTTTGTAAACAGTGTTTTAAACTCTCCTAGTCAATATCCACCCC	70	85
5951	A_23_P79251	EHD3	CTCACACACTTGTCTGTGCTATGATGTATGCAGGATCCCAGCATTGATACCCAATGACAA	71	1
5952	A_23_P115534	KIAA0319L	CCCCTCAACGAAGCTGTGAATGAAGAGGTTTCCTCTTTAAACCTGTCTGGTGGGCCCCCA	71	2
5953	A_23_P85879	CLK2	ACCTGTGAATATGTGAAATAGTGTAAATATGAAAGAACTTGTACCTATCACTTCAACCCC	71	3
5955	NM_006115_2_1764	PRAME	AGCTGGGTGCACATATCAAATGCTTCATTCTGCATACTTGGACACTAAAGCCAGGATGTG	71	5
5957	A_23_P215051	ECHDC1	TTTTTTCAGAGGTAAACTCTAGATTACTGTGTCAACCCAATACTATTTGGCCATAGATGT	71	7
5958	A_23_P427754	GJC1	CGCCGCTCGTGGGCCGCCTCTGGCTGGTGGTCATGCTGATCTTCCGCATCCTGGTGCTGG	71	8
5959	A_23_P431912	ZNF645	TTGAGCCCTCAGTTTACACAAACAGATGCAATGGATCATAGAAGGTGGCCTGCATGGAAA	71	9
5960	A_23_P37333	ABCD4	TCAGCCAGAGCCTCCATATGCTTGAAGTGCTGATTACCTACAAATGATTTCAGATCATGT	71	10
5962	A_23_P208801	CEBPG	GATCTGCCTCTCAGGAAAAAGTACTAACTTGTTCTTTTTGTTCCTGGCTTTCATCAGTTT	71	12
5963	A_23_P173	CASQ1	GTGTCTCTTCCATCACTCTCCATACTCTTTCTTGTGATTCTCCTCTAGCCATATATATGG	71	13
5964	A_23_P116249	GRIK4	TTTGTGGTTCTTATTTGTGGCTTAATCGTGGCCATTTTTATGGCTATGTTGGAGTTTTTA	71	14
5968	A_23_P152125	MVD	CGGTGGGGTCAAATACATCATTGTCACTCAGGTGGGGCCAGGGCCTCAAATCCTGGATGA	71	18
5970	A_23_P123916	LRSAM1	AGGTGCAGGCCTCAGAGTGTGTCGTGTGCCTGGAACGGGAGGCCCAGATGATCTTCCTCA	71	20
5972	A_23_P1286	C10orf82	GGGCTTCCAAAACCTGCCATTCTCATGTTGGAATCACGCCCAGTGAGCAATAAAGAAATT	71	22
5973	A_23_P373604	SLITRK4	GGTGGGACTGGAATAATCCTTTTGATTTGTGGCATTGTAACAACTCCGTGTAAAGATTAT	71	23
5975	A_23_P434944	ILF3	TGTGGCTGGTTTAGCTAGAGAGTGAACTCTCAAAGGTATCAAAACTGTGCTTCCATTATT	71	25
5976	A_23_P65217	TGDS	GCCTAAGAAAGTCTCTGAAATGTTCGTTTTTAGGCAATATAGGATGTCTTAGGCCCTAAT	71	26
5977	AK093302_1_1638	TMCO1	TGTCTTGGTGTAGGAATTGGAAAGCAAGAGTGGAAAGGAACGTAATAACTCGTTGGAGTT	71	27
5978	A_23_P155857	NUDT6	CCAGGAAGAATGCTTAAGATGTGAGTGGATGGATCTCAATGACCTGGCGAAGACTGAAAA	71	28
5979	A_23_P157758	KIAA2026	TTGGACCCACCTGTCAAAAAATTGTTGGTTAGCCCAGAAGGAGCCATTTTGAATACCATA	71	29
5981	NM_001770_2_1396	CD19	GTCCTGAGGATGAAGACTCCTTCTCCAACGCTGAGTCTTATGAGAACGAGGATGAAGAGC	71	31
5984	A_23_P119923	CNNM4	CGTTATGAGTTTGACTCTCGGGGAGTTTTGTTGTTATGACTCTTGTGTCTTTTGTCACAA	71	34
5987	A_23_P374250	DPY19L2	CTCAGGAAGAACTTTTACAGTGGATCAAATACAGTACCACATCAGATGCTGTCTTTGCAG	71	37
5988	A_23_P42811	AGR3	GATGGGGAGATGACATCACTTGGGTACAAACTTATGAAGAAGGTCTCTTTTATGCTCAAA	71	38
5989	NM_001461_1_1549	FMO5	ACCACAGATGATCGCATCAGGAAGCCTCTGATGACAAGAGTAGTTGAAAGGAGTAGTTCT	71	39
5990	A_23_P419239	ETNK1	GGGCTTTGGGACTGAAGTTACTGAAAAGGAGGTAGAAATACTCTTCATTCAAGTCAATCA	71	40
5991	A_23_P319626	ELAVL3	CTTCATCCGGTTTGCAAGTTAAAGGAACGACAATGTTCTCTTTGTTTCTTTAAGTTTTGC	71	41
5992	A_24_P396662	GSTM4	AGATTCGTGTGGACATTTTGGAGAACCAGGCTATGGACGTCTCCAATCAGCTGGCCAGAG	71	42
5993	A_23_P326852	CACNB2	CGTTAATACGCAGGCATCTGATTTGCATATTCATTCATGGACCACTGTTTCTTGCTTGTA	71	43
5994	A_23_P106562	GALNS	AACTGGGCGGTCATGAACTGGGCACCTCCGGGCTGTGAAAAGTTAGGGAAGTGTCTGACA	71	44
5995	A_24_P410587	FLJ32065	ATAATGGGAATTTACTGAAACCCGTGGAAGGAAGCCTTTAAGGAATGGAAAGAGTGGATA	71	45
5996	A_24_P279121	MESP1	ACGCAGGCTGAGGGGCAGGGGCAGGGGCGCGGGCTGGGCCTGGTATCCGCCGTCCGCGCC	71	46
5997	A_23_P23983	C10orf97	AGTCAAGACTGGCAATTGGCTGGATTAAGCTAAACACTGGTATCACTGATTAACTGTAAA	71	47
5999	A_23_P411321	LCE1F	CCAGCTCTGGGGGCTGCTGCAGCTCTGGGGGTGGTGGCTGCTGCAGCTCTGGGGGAGGCG	71	49
6003	NM_004585_2_349	RARRES3	GAAGGAGATGGTTGGTCAGAAGATGAAGTACAGTATTGTGAGCAGGAACTGTGAGCACTT	71	53
6004	A_23_P351314	CDC40	ACATGTGGTTGGGATGGTCTCATTAAATTGTGGGATTAATGAGATTAATCCTTAAACTAG	71	54
6007	A_23_P64539	HBG1	TTGCCCATGATTCAGAGCTTTCAAGGATAGGCTTTATTCTGCAAGCAATACAAATAATAA	71	57
6008	NM_005225_1_1602	E2F1	AGGCTGAGCAAGCCAGGAAGGGAAGGAGTCTGTGTGGTGTGTATGTGCATGCAGCCTACA	71	58
6009	A_23_P15978	DLGAP1	AGAACTGTGTGAAGAAAACCTGAATCCTAATGCTCATCCAAGACCCACCTCCCAGGATTT	71	59
6010	A_23_P24031	TLX1	TCTTCGCCCTGCAGAATCTGCAGCCGTGGTCTGACGACTCGACCAAAATCACTAGCGTCA	71	60
6012	A_23_P216815	CDKN2B	AGGGAAGAGTGTCGTTAAGTTTACGGCCAACGGTGGATTATCCGGGCCGCTGCGCGTCTG	71	62
6013	A_32_P38286	TCTE3	GCCCCATCCAGACCCCGAACCAGACCCCTCAGCAGGCTCCGGTGACGCCTAGGAAAGAAA	71	63
6014	A_24_P73264	DUSP16	ATGGCTTCTCCTCATCAGAAGATGCTTTGGAATACTACAAACCTTCCACTACTCTGGATG	71	64
6015	A_23_P425790	URG4	AAACGGGGCACATGCCCAACTACCAGTTTGTATACCAGAACCTTCATGATGTATCTGTTC	71	65
6016	NM_002483_2_2166	CEACAM6	CGCATTGAGCCAGTGGTGCTAAATGCTACATACTCCAACTGAAATGTTAAGGAAGAAGAT	71	66
6017	A_23_P218317	NARF	TGTTACGCTTTGCTGCAGCCTATGGCTTTCGAAACATCCAGAACATGATCCTGAAGCTTA	71	67
6018	NM_021082_1_2554	SLC15A2	ACTGCCATTTAGGACTGATGGCCCTAATTTTTGAGGTGCTGATTTAGAGGCAAAATTGCA	71	68
6019	A_23_P350824	DPYSL2	ATTCCTTAAGAACTCTGTGTTATATTACCATGGAACGCCTAATAAAGCAAAATGTGGTTG	71	69
6020	A_24_P54863	C4orf32	GGCTTCACAAGGATGTATTTTGGAGAACGAATAGTGGAACCAGTAATAGTCATTTTCTTT	71	70
6021	NM_003561_1_783	PLA2G10	AGCGTCCTGTGCGGACCGGCAGAGAACAAATGCCAAGAACTGTTGTGCAAGTGTGACCAG	71	71
6022	A_23_P429959	PRX	TGTGTGATAACTAGCACTAACCCTAAGAGGGCCGGGAGGTGGGTGACTGACCAGGGCTGG	71	72
6024	A_24_P10884	GRAP2	TCCCTAAATAAGCTGGTAGACTACTACAGGACAAATTCCATCTCCAGACAGAAGCAGATC	71	74
6025	A_23_P210128	PDE11A	AGCTGCAAAATGACTACAGCCTGAAGGGCCATTTTCAGTCCAGCAATGTCATCCTTTTGT	71	75
6026	A_23_P45014	PPID	CACGTGCCACCACGCCCAGACTAATTTTTGTATTTTTAGTAGAGATGGGGTTTCACCATA	71	76
6027	A_24_P50028	RAB39	CTAAGGATCCAAGCAAACTACTTTAAGCAAATATTTGTAAAATTAAAAACGGAGGACCGC	71	77
6028	NM_003068_3_1392	SNAI2	TGCCAGACGCGAACTCAGGTGCCTTAAAAAGTATTCCAAGTTTACTCCATTACATGTCGG	71	78
6029	A_24_P228550	TUBB1	CACTTATGCATCACGAGGAAATAACTAAAATACATACCAAGAGAAAAATACCTTGCCATC	71	79
6030	A_23_P48350	CLDN10	AAAGTATGAATTAGGAGCCGCTCTGTTTATTGGATGGGCAGGAGCCTCACTGTGCATAAT	71	80
6031	A_23_P166616	AGTR1	TTTCTTTCCTTTTGCAACAAGACAAAGCAAAGCCACATTTTGCATTAGACAGATGACGGC	71	81
6032	A_24_P137461	CPN2	TCAAAAGCCCAGTGTCTGTTTCCATTTATTTCCCTGGAATTTCATTTAAAATTGGTATAG	71	82
6034	A_23_P56933	RTN4	GGGCATATCTGGAATCTGAAGTTGCTATATCTGAGGAGTTGGTTCAGAAGTACAGTAATT	71	84
6035	A_23_P373109	CNTNAP5	GCATTATCCGGAGTTTTCCTAGAAAATCTTGGCATTAAAGACTTCATTCGACTCGAAATA	71	85
6036	A_23_P6963	UBE2E1	ATATTAACAGTCAAGGTGTTATTTGCTTGGACATATTGAAAGATAATTGGAGTCCAGCAC	72	1
6037	A_23_P254340	RPN1	GCAGATTGGGTGGTAGTGGGAGGTTGTGCATGGAGGCCAGTGAAAGCTGACATCTGTAAA	72	2
6038	A_23_P127054	PANK1	AGGAAACAGCCTCCCAAAAGGACAGAGAACTAAAAAATTGCTGCTGGAGAAGGTGAAAGT	72	3
6039	A_24_P194881	SHANK3	GTTTGGAGTCTGGACTAAGCTCCATCCACGTCACTCACAAGTTTCTGTTTATATTTCTAG	72	4
6040	A_24_P169092	MAML2	GACCCAATCAGCTAAGCACACAGATTTTGCCTAATTTGAATCAGTCAGGAACAGGGTTGA	72	5
6043	A_23_P251927	CHCHD3	GGGATCAGTCATTAAAGGACACTCTTGAGTATTAGTAAACCCTCTTATGATGATTAAAAG	72	8
6045	A_24_P44514	CIB1	CCATTATGCCTTCCGCATCTTTGACTTTGATGATGACGGAACCTTGAACAGAGAAGACCT	72	10
6046	A_24_P194017	NOSIP	ATGATGTCCAACCTGGGCCCAGTGTGGGTCCTCCAAGTAAGGACAAGGACAAAGTGCTGC	72	11
6048	A_24_P920904	C8orf59	GTTACCACTAATCTTAAGAAGGTTCTTCATTTTTCCTAGAAAGGTAAGGATGGTTTCAAG	72	13
6049	A_23_P13273	OR5AR1	TTCTACACGGTTATCATCCCCATGTTAAATCCCTTGATCTACAGTTTGCGGAACAAGGAT	72	14
6050	A_23_P93431	AIG1	ACCTGAGAGGGAAGGGGACAGATGTTTCTCATTGCATAATGTCACAGTTGCCTCAAATGA	72	15
6051	A_24_P177604	PPP1R3F	ATTTTTGTATAATTCTCTGGATGAGGGAGAGTGGTCGTGAGCTGGTCTTGGGGCACAATT	72	16
6052	NM_003676_2_1238	DEGS1	AAACAGTCAGCCTGACTCTGTACTGCTCAGTTTCACTCACAGGAAACTTGTGACTTGTGT	72	17
6053	A_23_P13743	HOXC8	AAATTGCACTGAATGTATAGTTAACTCTGTCTTGAATTCTCTGTTTATGCAATGTGCTCG	72	18
6054	A_23_P133956	KIFC1	TGGTAGTGCTAAGATGCTCATGTTTGTGAACATTTCTCCACTGGAAGAGAACGTCTCCGA	72	19
6055	A_24_P383450	IER5L	ACGCGTCCAACATCTCAAACTTGATCTCCATCTTTGGCTCCGGCTTCTCGGGGCTGGTGA	72	20
6058	NM_015434_1_2624	INTS7	AACCAGGACTCTTCCGCAAAATTCAGTCTGTCTGTCTGAATGTTTCTTCCACACTGCAGA	72	23
6059	A_23_P100556	EXOC7	GCAGCTGGTTAAAGGTGACTGATTACATCGCAGAGAAGAATCTACCTGTGTTCCAGCCGG	72	24
6060	A_23_P127033	ECHDC3	CGAGATATTCTCCACACAGAAAATCTTCTTGATTCTATAGAGACTTAATCATGCCTATGG	72	25
6062	A_23_P17074	CCDC115	TTTTTTGAAGGGCCACTTGTGTTTTCTGTTCTGGGAACTTCATTCATTTTTCTACTGGGT	72	27
6063	A_24_P171110	HNRNPU	CAAGAAGCGACGCCTTTCTGACAAGGGTCTCAAGGCCGAGCTCATGGAGCGACTCCAGGC	72	28
6065	NM_018354_1_1043	C20orf46	TTTCCGCCCTCGTTTTCCTGGTGAGTGGGATTCTTCTGGTGGTGACAGCATACGCCATCC	72	30
6066	A_23_P342185	WAPAL	AGCTATCCTTAGACAAAGAAAAGTCAAGTCATGAAAGAAGTCCTTGAAGATATACCAAGA	72	31
6067	A_23_P151221	ZCRB1	CAGCTGAGTTCATCCGAAGGCGAAACTACTTTGATAAATCTAAGTGTTATGAATGTGGGG	72	32
6068	A_23_P65699	SPG11	AAGTTGAACAATCCCGGTACTGTACCATATCAGTCCTTTGTGGGTAGTAGGTAGCAAGTA	72	33
6069	A_24_P31235	EIF5A	ATGGCTTTGTGGTGCTCAAAGGCCGGCCATGTAAGATCGTCGAGATGTCTACTTCGAAGA	72	34
6070	A_23_P81110	SPAR	CCCTAACAATTACCCTGTCAAGAGGAGAGTGCAGCTCAGGTGGATTTAATGTGGGTTTAA	72	35
6072	A_23_P360354	FAM81B	TGTTGGAAAAAGTTCTGAAGAAGAAAGTTACTATCTCTGGGATGTTTACTGCTTCTAATG	72	37
6073	A_23_P94942	SHARPIN	CAGCTGGTCCTGTCCTTCCTGCACCTTCATCAATGCCCCAGACCGCCCTGGCTGTGAGAT	72	38
6074	A_23_P154158	MFSD9	CATGGCAGTCATGCTGTACTACAGTAACTTTGTCCTGGCCCTGGAGGAGCGCTTTGGGGT	72	39
6076	NM_002245_2_1201	KCNK1	ATTTGTTGCATTATGCTAGAGCACCAGGGTCAGGGTGCAAGGAAGAGGCTTAAGTATGTT	72	41
6078	A_23_P216724	C9orf96	GGAAATGGCAGAAGCCAGCTGCGGAGTCTTCTGGCTGCTGTCCCTGCTGGGCTGCATCAA	72	43
6079	A_23_P12268	PAP2D	TTTTTATAATTTTAAAATCAATGTCAACCTATCTGTTTCCCCCACTAGACTGTGAGCTCC	72	44
6080	A_24_P131580	ALPPL2	TCATTACCTTCCCTCCCTGGGCCTCCATTCTTCTGGGAAACACAAAGCAATAATAAAAGG	72	45
6081	A_23_P75800	RAB3IL1	CTGGGGCACTTTCTGCCACAGTAGAACACAGACAGGGCTTCAGATCACCCACGCCTGTTT	72	46
6082	A_24_P53080	ETFA	TGCTGTTGATGCTGGCTTTGTTCCCAATGACATGCAAGTTGGACAGACGGGAAAAATAGT	72	47
6083	NM_002133_1_1231	HMOX1	TAATGTGGCAGCTGTCTCAAACCTCCAAAAGCCCTGAGTTTCAAGTATCCTTGTTGACAC	72	48
6084	A_23_P39185	RDH13	ATACCTGGCCGTGGCGGAGGAACTGGCGGATGTTTCCGGAAAGTACTTCGATGGACTCAA	72	49
6085	A_23_P6099	PLCB1	GTTCATCAACGATTGAGCAAGACCTCGCTGCTCTGGATGCTGAAATGACCCAAAAGTTAA	72	50
6086	A_24_P254285	C20orf72	GCCTTTTATTCAAAGTACATTTGACAACCCACTGCAAGTTGTGGCATACATGGGTGCCAT	72	51
6090	A_24_P53241	MYOCD	TTCCATCCCCAACTTTTTCTAAGTCAAGTTCAGCAATTTCAGAGGTAACACAGCCTCCAT	72	55
6091	NKI_Contig51519_RC	NIPA1	TGTCATAGACATGTATTGGGGAGCTTCCAATTAGCATACATAGACACATGTGTCAGTGGC	72	56
6092	AB050468_1_5102	LRIG1	ATTTGCTGCTTCTGAGAGGCAATGTGAAAGAGGGAGTATTACTTTTATGTACAAAGTTAT	72	57
6093	NKI_NM_000096	CP	TTTTGATGAGAATGAATCTTGGTACTTAGATGACAACATCAAAACATACTCTGATCACCC	72	58
6094	NM_005228_2_5260	EGFR	CTGGTTAACAGCAGTCCTTTGTAAACAGTGTTTTAAACTCTCCTAGTCAATATCCACCCC	72	59
6095	NKI_NM_002358	MAD2L1	ATGCTTTCCTAAATCAGATGTTTTGGTCAAGTAGTTTGACTCAGTATAGGTAGGGAGATA	72	60
6096	A_24_P142024	CHMP4A	CGACAAGGAAGAAGAACCCTCAGTCAAATTGCCTAGTGTACCTTCTACTCATCTGCCGGC	72	61
6097	A_24_P282434	PTPRJ	AGGCCATAGAGTTCAGGACAAATGCTATTCAGGTTTTTGACGTCACCGCTGTGAACATCA	72	62
6098	A_23_P212888	PCDH7	ACTGGTGTCTATGCAAATTGGATTCCATAGAAGTTTTAGCTATGTTATTTACAATGCAGG	72	63
6099	A_23_P435601	ST8SIA4	TTAGTTTTGTGTGATTTTATTTGTTGTATAAAGATTATGAATATTACTATGGAATGATGT	72	64
6100	A_23_P105923	DIO3	AAGTTGGGGTGTCTGCTTTGGGACCAGAGGAAGATAGCTTGAGAGGCATTGGCGAGGTTC	72	65
6101	A_23_P23664	PALMD	GCTGGGGAAAACAAATGTGTAACTTTTCCAGTTACTTGACACGATTCAGTGGGGGAAAAC	72	66
6103	A_24_P324998	RMND1	TTTGGTACTCACAGGAGAGTGACCCACAAACCAAATCTGTTGGGTTCTAAATGGTTTATA	72	68
6104	A_23_P23454	FBLIM1	GGGAAGAAACTTCCATGAAAATTGCTACAGGTGTGAGGACTGCAGGATCCTCCTGTCTGT	72	69
6105	A_23_P27613	MAN2B1	TCCGGGGGCAGACCAGACTCTGACTCTCCTCTTGGGGCTGCTGCATTAAAACGTACTACT	72	70
6106	A_23_P69452	DBR1	CAAGCTTCTGAGTTTCTGCAGTTTCTCTGATGTCAGGATCTTGCCAGGCTCTATGATTGT	72	71
6107	A_23_P153937	C2orf34	CGTCCTGCCCTAAACCTTTGTTTGTCTTTAAATGTGTATAAGCTGCCTGTCTGTGACTTG	72	72
6108	A_23_P166353	UBE2L3	GCACCGGGCTGGCGTTTCCACATCTGTCTTCATTAGCAGAAAAGTGATGATGGATTTTAT	72	73
6109	A_23_P209987	POLR1B	AACCAAGACCTGAAAACCAAGTATGCAAGGTTTCTGAATCTCTCTGGTAGATTAACTATT	72	74
6110	A_24_P787947	YPEL2	AAGGTAAAGCCTAGAAGAAACTATGAAAGCTATTCTCATGTTACCAAATTCTATCTGCGC	72	75
6111	A_23_P100408	NTN2L	CACTGCCACTACTGCCGGGAGGGCTTCTATCGAGACCCTGGCCGTGCCCTGAGTGACCGT	72	76
6112	A_23_P17330	UCKL1	GGGACATCGAGGGTGTCATCAAGCAGTACAACAAGTTTGTCAAGCCCTCCTTCGACCAGT	72	77
6113	A_23_P87379	PDE2A	TGTGGCATCTTGGAAACAGTCCTTAGTTCTGTGGGAGGACTAGAAACAGCCGCGGGGCGA	72	78
6115	A_24_P119283	ZC3H7A	GAAACAAATGCCTTTACAGTTTGATCTGTGCAACCATATTGCTTCTGGGAAAAAATGTCA	72	80
6116	A_23_P45133	CSF1	TTTTTTCTTAACAACTGCATCATACTGTTGTCATATGTTGAGCCTGTGGTCTATAAAACC	72	81
6117	A_23_P253524	CENPE	CTGAGTGCAAAACTCAGTAGACTCCTCTTTGTCACTTCTCTGGAGATCCAGCATTCCTTA	72	82
6118	A_23_P15580	ANKRD40	TGCTGCATCCACACTGACTGAAAGGCCTTGCTATAACAGGAGAGCTTCAAAACTGACTTA	72	83
6119	A_23_P913	CYP4Z1	TTATTGGTTTGTGTAACTAGTGGTAGAGTGGCTTTCAAGCATAGTTTGATCAAAACTCCA	72	84
6120	A_23_P156852	PECI	CTTCAGGGAAGATGGCTATCAGATGAATGCACAAATGCTGTGGTGAACTTCTTATCCAGA	72	85
6121	A_23_P120316	MTHFD2	AGGATTATTCCTTGCTATTAGTACTCATTTTATGTATGTTACCCTTCAGTAAGTTCTCCC	73	1
6123	NM_138959_1_1698	VANGL1	ACTGGCAGATGATTGACCAGTATCCTTTGACCATCTGCACTTTATTTGGAAGGAAGCAGG	73	3
6124	A_23_P38145	BAHCC1	ACCAGTCCTGCCACGAGGATGAGAACGACGTGCAGACCATCTCCCACAAGTGCCAGGTCG	73	4
6125	A_23_P202029	ERLIN1	TGAGGAACAGGGAAATGCCGCTGTGAAGTCTTAAAGCACTTCTGCTTAAACTCCATGTGT	73	5
6126	A_24_P138022	FAM120A	CAAAGAACTTAAGTCAAAATCTGGGGAATCGAAGTCCTCTGCTATGTCTTCAGACGGGTC	73	6
6127	A_23_P208520	LENG1	TCACCTTACTCACTGACTCCTGAGGGGGTACAGGAGAGGCCGCTGCTGCCAGCCGTCATA	73	7
6128	A_24_P23400	SLC6A8	TCCGTTTCCAAAGGGAGATCTCTGTGGCCCTCTGTTGTGCCCTCTGCTTTGTCATCGATC	73	8
6129	A_24_P350649	PDPR	TCCTCTGGCATATGGACACATTTCCTGGCATTTGCCTGAGTCTACACCACTTTTTGAGAA	73	9
6131	A_23_P75989	PAK1	AGGCTCTGGAGTTCTTGCATTCGAACCAGGTCATTCACAGAGACATCAAGAGTGACAATA	73	11
6132	A_23_P367596	FTMT	TTGACACACATACCCTTGGAAATGAAAACAAGCAGAACTAAGCCACGAGCTGCCTTCCTC	73	12
6133	A_23_P209944	RETSAT	TCTACACTGTCAAGGGAAAAGGGAGACTAATGAGGCTTAACTCAAAACCTGGGCATGGTT	73	13
6134	A_23_P120915	ANKRD54	ACCTTGTATGGCCAAAGGGGCTTTGCAGATGTAATGAAGTTAAGGATCTTTCGCCAGGAA	73	14
6136	A_23_P167005	GPR160	AGGCACAGAATGCTTATTCTCGTCACTGTCCTTTCTATGTCAGCATTCAGAGTTACTGGC	73	16
6138	A_23_P76051	INHBC	AGCCCCTGTCCTTCTTAGTTGTCCAGGTGAACTACTAAAGCTCTCTTTGCATACCTTCAT	73	18
6139	A_32_P161432	CBWD1	GAAGAGAAACCTGATGGCCTTATCAATGAAGCTACTAGACAAGTTGCTTTGGCAGATGCC	73	19
6140	A_23_P371871	CDYL2	CCTTTTCAGCTACCTGCAGGACAAAATTTATGAAGTCTGAGGGGCCCCAGCTCACGGGCC	73	20
6141	A_23_P212458	SEC61A1	CACACTCTGGAGACCTTGCTGGCAGTGCTAGCCAGGAAACAGAGTGACCAAGGGACAAGA	73	21
6142	A_23_P129089	SPESP1	ATTGAGATCTCTACAGAATCAGAAGATGTTCCTCAGCTCTCAGGTGAAACTGCGATAGAA	73	22
6143	A_24_P116132	NECAP1	AGTTGCCATCAGCAATCATGTCACCCCACCACCCATTCCGAAATCTAACCATGGAGGCAG	73	23
6144	A_23_P374677	PITPNC1	CATAGACAGGCTTTTGCATGGGTTGATGAGTGGTATGACATGACAATGGATGAAGTCCGA	73	24
6145	A_23_P82641	LANCL2	GTACAAGGTCTTTAAGGAGGAGAAGTACTTGAAAGAGGCCATGGAGTGTAGCGATGTGAT	73	25
6146	A_23_P131337	SMARCAL1	GGCTTTCTGAGACCAATTTTTCAGAAATGACAGAATCCACTGATTACCTCTACAAGGACC	73	26
6147	A_24_P102636	RB1	ACCTCCCATGTTGCTCAAAGAACCATATAAAACAGCTGTTATACCCATTAATGGTTCACC	73	27
6151	A_23_P59578	SEMA3E	GTGCACAGATAGAAAGAGGAAAAAGCTTAAAATGTCACCCTCCAAGTGGAAGTATGCCAA	73	31
6153	A_23_P67323	JOSD2	GTGGAGGAGAAGGGCAGCTGGCTGCGGACAGACTGACCATGGCTGACCATCGGCGCCCAC	73	33
6154	A_23_P4885	AP2A1	TTCAAAGCCAACCACCCCATGGACGCAGAAGTTACTAAGGCCAAGCTTCTGGGGTTTGGC	73	34
6155	NM_000963_1_3980	PTGS2	GCCTGAATGTGCCATAAGACTGACCTTTTAAAATGTTTTGAGGGATCTGTGGATGCTTCG	73	35
6156	A_23_P139998	UBAC2	CTGCCCTCAACCGCAAGACTGTTGCCGTTTTAGTGTGGAGATAAGTTTGCCATTACATTA	73	36
6157	A_32_P86173	COBL	GTATTTGGCCACCCAGCATTTTTGGGCCGAAGAAAAAATTCAAACCTGTTGTCCAGAGAC	73	37
6160	A_23_P314052	TRIM58	TACAAAGCTCATTCTTCTGAATCTAATATCACTAACTCCTAGACTTTTTCCGTTTTCTTT	73	40
6161	A_24_P336983	CAPN13	AAAGGACTCTACCTGACAGAAATGGAGTGGATGAGCCTGGTCATGTACAACTGAAGCAAA	73	41
6162	A_23_P54000	SNX6	AACAGCGATAACAGTGATAGTTTTTAACTCTATGGTCATTGTATCACTCTGGAAAATGTG	73	42
6163	A_23_P91930	QTRTD1	AATGCATCGTTAGGGGAGTAGTGGTAAATATTCCAGAATCCATATGAAATTCATGAGTTT	73	43
6164	A_32_P386636	LOC340069	GCTCACAACATGTCTCCTTGTCGTCCTATTCATCCTATAAGACTTGTGTGTCCTCTCTGT	73	44
6165	A_23_P76654	CDX2	AGCTGGAGAAGGAGTTTCACTACAGTCGCTACATCACCATCCGGAGGAAAGCCGAGCTAG	73	45
6166	A_24_P122137	LIF	CATTTCCCTGCAGATGGTACAGATGTTCCTGCCTTAGAGTCATCTCTAGTTCCCCACCTC	73	46
6167	A_23_P213680	CXXC5	ACGGCCAGCTTCCTGCTGATGAACATGCTGTTTGTATTGTTTTAGGAAACCAGGCTGTTT	73	47
[truncated: 2,704,743 more chars]
