# Supplementary material for: Correlation analysis of m6A-modified regulators with immune microenvironment infiltrating cells in lung adenocarcinoma
Source: PLoS One. 2022 Feb 23;17(2):e0264384. doi: 10.1371/journal.pone.0264384 (PMC8865675; doi:10.1371/journal.pone.0264384)
Supplement: S1 Data — (ZIP) [file pone.0264384.s008.zip › raw data/symbol.txt]

id	TCGA-44-2665-11A-01R-1758-07	TCGA-44-2662-11A-01R-1758-07	TCGA-50-5931-11A-01R-1858-07	TCGA-55-6984-11A-01R-1949-07	TCGA-91-6836-11A-01R-1858-07	TCGA-50-5933-11A-01R-1755-07	TCGA-91-6831-11A-02R-1858-07	TCGA-49-4490-11A-01R-1858-07	TCGA-44-2661-11A-01R-1758-07	TCGA-38-4632-11A-01R-1755-07	TCGA-55-6971-11A-01R-1949-07	TCGA-49-6742-11A-01R-1858-07	TCGA-44-6148-11A-01R-1858-07	TCGA-55-6978-11A-01R-1949-07	TCGA-55-6975-11A-01R-1949-07	TCGA-44-6778-11A-01R-1858-07	TCGA-44-6146-11A-01R-1858-07	TCGA-50-5939-11A-01R-1628-07	TCGA-44-6776-11A-01R-1858-07	TCGA-44-6777-11A-01R-1858-07	TCGA-50-5936-11A-01R-1628-07	TCGA-91-6829-11A-01R-1858-07	TCGA-55-6986-11A-01R-1949-07	TCGA-44-5645-11A-01R-1628-07	TCGA-55-6969-11A-01R-1949-07	TCGA-49-6745-11A-01R-1858-07	TCGA-49-6744-11A-01R-1858-07	TCGA-50-5935-11A-01R-1858-07	TCGA-55-6981-11A-01R-1949-07	TCGA-38-4627-11A-01R-1758-07	TCGA-44-2655-11A-01R-1758-07	TCGA-44-6147-11A-01R-1858-07	TCGA-38-4626-11A-01R-1758-07	TCGA-44-6144-11A-01R-1755-07	TCGA-55-6979-11A-01R-1949-07	TCGA-55-6985-11A-01R-1949-07	TCGA-44-2668-11A-01R-1758-07	TCGA-91-6835-11A-01R-1858-07	TCGA-73-4676-11A-01R-1755-07	TCGA-55-6982-11A-01R-1949-07	TCGA-55-6972-11A-01R-1949-07	TCGA-50-5930-11A-01R-1755-07	TCGA-55-6980-11A-01R-1949-07	TCGA-44-6145-11A-01R-1858-07	TCGA-55-6970-11A-01R-1949-07	TCGA-49-6761-11A-01R-1949-07	TCGA-44-2657-11A-01R-1758-07	TCGA-91-6849-11A-01R-1949-07	TCGA-50-6595-11A-01R-1858-07
LIN54	664	432	425	816	392	508	333	436	556	439	463	455	776	407	350	559	527	494	509	380	585	567	1196	605	407	446	594	479	381	541	971	516	884	455	346	913	701	459	351	480	432	384	337	356	436	346	464	404	1004
MTFP1	211	109	64	131	62	107	41	102	111	133	63	110	74	57	48	71	65	60	42	70	42	126	122	71	66	128	44	51	44	243	108	139	259	92	61	92	286	44	145	51	45	97	58	124	51	52	169	56	107
BSG	43776	27152	14856	30103	12734	16245	6034	15907	24392	12608	14080	23075	21249	11661	9121	13174	11157	15589	10702	15947	14596	25347	29991	23614	12916	17000	11842	13534	11506	24239	34715	17904	44677	15597	9219	22975	36916	16803	16579	9129	11042	16243	10166	16210	8325	14120	20754	11540	24093
MMP26	0	0	0	0	0	0	0	0	0	0	0	0	5	0	1	0	0	0	0	0	0	0	0	1	0	0	0	0	2	0	0	0	0	0	0	0	0	0	0	0	0	0	0	0	0	0	1	0	0
F13A1	4732	9134	450	1429	934	2730	1213	1309	6974	4270	2294	587	3950	1878	2701	2239	1789	1713	749	3545	1159	2068	1510	2562	930	1589	2044	1033	970	5426	2100	2811	3571	2443	979	3689	8312	2791	1445	2174	1250	776	1166	1809	2209	473	4098	826	2199
CCDC112	351	244	196	720	246	227	203	238	380	234	369	353	550	264	171	327	290	236	292	260	349	352	939	400	212	384	300	227	186	242	530	228	388	310	192	593	348	374	192	325	280	283	224	258	245	165	232	241	550
IZUMO2	10	6	1	10	3	2	0	6	6	2	4	12	9	3	5	6	3	6	4	2	5	3	9	19	3	6	1	12	6	7	7	6	12	7	5	27	4	14	1	1	0	2	2	4	3	3	3	2	12
GNG13	9	1	0	2	0	6	0	1	6	0	0	0	4	0	1	0	0	0	0	0	0	0	12	2	4	7	1	5	1	0	4	4	1	0	0	2	2	6	0	4	0	0	1	0	2	0	8	1	4
ADAM22	239	338	117	465	104	319	153	197	200	80	207	156	522	156	221	354	214	234	140	105	122	64	646	313	95	128	315	164	167	134	569	173	145	114	91	272	134	266	85	238	186	120	150	154	187	89	202	179	338
CD99L2	6363	5194	2802	5149	2169	2925	1336	3328	5710	2477	2590	3497	5292	2252	1681	3085	2369	3493	2251	2907	2980	2431	8428	5300	1953	2590	3254	2809	2339	4222	8941	3533	4718	3291	1485	4432	5216	3588	2170	2506	2483	2305	2051	2445	2282	2111	3491	2708	6169
TMEM176A	4273	3159	700	1066	1183	1530	689	1126	4092	1980	906	776	1239	1285	914	1717	1103	1103	490	1891	1058	674	2299	1732	847	1249	695	802	1142	3721	4060	839	1744	1480	1326	2030	3715	2360	1631	1356	1058	749	1221	912	1320	991	3170	664	2191
PRR20B	0	0	0	0	0	0	0	0	0	0	0	0	0	0	0	0	0	0	0	0	0	0	0	0	0	0	0	0	0	0	0	0	0	0	0	0	0	0	0	0	0	0	0	0	0	0	0	0	0
ATXN3L	0	0	0	0	0	0	0	0	0	0	0	0	0	0	0	0	0	0	0	0	0	0	1	0	0	0	0	0	0	0	0	0	0	0	0	0	0	0	0	0	0	0	0	0	0	0	0	0	0
FER1L5	23	28	19	64	20	40	10	11	39	7	45	26	70	39	31	22	18	17	21	7	19	74	147	37	29	10	25	14	33	19	24	24	47	22	17	121	24	34	14	28	17	12	43	20	24	16	21	35	46
RRH	12	5	6	16	2	7	7	3	1	9	5	4	7	5	8	12	3	7	1	5	5	9	11	3	11	1	5	3	4	1	10	10	4	5	4	10	14	8	1	1	4	6	4	9	8	3	5	2	14
CCP110	1165	874	732	3167	991	1438	778	601	1189	450	1443	1208	2694	1523	909	1375	1098	1141	1281	620	1244	1011	5051	1177	987	1048	1134	1033	880	568	2001	1143	1530	1071	740	2346	1120	2068	443	1328	995	738	927	1061	1034	545	952	1321	2082
GALK1	1239	1235	681	1540	325	481	222	897	981	457	510	448	667	519	307	552	394	478	510	504	459	626	1532	1361	444	1193	393	576	420	1527	1395	735	1517	887	334	654	1237	401	831	526	582	523	431	575	336	534	855	576	1312
NAA11	0	0	1	0	0	0	0	0	0	0	1	0	0	0	0	5	0	0	0	0	0	0	2	0	0	0	0	0	0	1	0	0	1	0	0	2	1	0	0	0	1	1	0	0	0	0	1	0	0
KIF1A	16	31	4	14	12	10	3	14	31	2	10	72	423	26	0	173	2	43	31	31	21	31	78	9	7	8	45	18	251	8	50	16	129	18	8	51	32	17	2	9	7	3	7	10	9	4	35	12	25
DOCK11	3943	2858	1284	3731	2189	2336	1417	1427	3390	1007	2653	2002	3259	1915	1174	2253	1958	2885	1732	1942	2561	3898	3430	2974	1610	1486	2583	2285	1736	2525	3333	1987	4932	1921	1447	3229	4197	1883	1386	2258	1591	1849	1120	2165	2011	827	2277	1635	4301
SLC5A2	92	67	33	100	41	33	13	22	55	25	72	55	49	46	51	57	29	40	26	17	20	69	54	45	54	69	21	24	47	35	66	37	45	44	24	54	88	52	29	19	42	51	60	21	23	30	57	31	33
S100Z	16	10	7	8	7	8	5	7	11	23	4	5	11	13	9	31	4	14	5	9	8	13	12	18	10	9	6	3	8	24	13	13	24	16	6	53	17	4	15	7	8	3	11	11	16	6	12	6	10
GGTLC2	126	91	9	28	13	7	13	4	72	12	38	8	15	10	9	4	8	17	24	19	31	11	44	37	14	29	12	36	24	78	70	22	53	29	4	29	17	14	19	25	18	23	14	28	7	12	27	14	78
CCDC138	132	74	53	398	92	176	41	106	118	72	77	226	449	271	60	145	87	57	135	61	72	101	1179	146	68	254	94	148	115	77	305	86	278	56	67	284	53	569	53	151	73	36	89	99	80	37	151	243	178
PEBP1	22228	17951	11554	21855	10919	11404	5623	17213	17020	8903	10923	13265	17151	8569	8064	10454	8944	11157	11619	9218	10343	12485	25616	17704	8203	16408	10875	9285	6984	12480	24750	11128	21477	13277	7122	17175	16812	9947	11099	8558	7603	11939	8809	10796	7716	10304	13112	9903	20599
MAN1C1	1961	2101	799	1087	769	992	482	562	1673	647	716	1008	1344	592	553	1146	855	1090	738	1014	1040	785	2133	1396	617	474	1243	845	584	1153	2531	660	1437	851	451	1544	1299	1066	577	762	684	506	594	786	790	805	1224	857	1792
ABRACL	1024	691	431	1427	682	493	484	1132	1101	1482	622	902	717	769	396	909	442	563	385	642	523	1046	984	1001	509	1318	388	502	478	2030	1347	632	2443	864	663	1320	1149	624	752	612	430	620	260	652	797	547	1099	507	945
SPHAR	0	0	0	0	0	0	0	0	0	0	0	0	0	0	0	0	0	0	0	0	0	0	0	0	0	0	0	0	0	0	0	0	0	0	0	0	0	0	0	0	0	0	0	0	0	0	0	0	0
YEATS4	647	355	411	611	265	320	216	917	486	628	317	427	632	354	239	524	274	311	303	235	466	441	1008	490	191	973	551	303	200	854	839	427	968	281	209	702	467	339	567	239	228	263	224	269	343	332	464	311	684
DUSP14	1011	736	893	1089	261	1316	539	604	743	321	274	600	861	759	477	787	492	611	463	331	425	349	2104	557	350	694	196	488	424	1055	1230	2098	2256	262	181	750	1215	718	357	333	337	280	234	674	518	263	398	746	796
CASQ1	7	9	17	22	7	19	21	6	11	3	19	12	49	3	7	20	5	6	22	11	12	17	44	11	12	7	6	15	16	12	16	22	15	9	7	31	9	27	5	13	19	3	13	23	8	2	30	14	36
PSENEN	2076	1603	813	2930	957	1170	407	1620	1472	1067	723	1689	2639	1721	494	1035	650	654	1044	887	772	1793	5964	1738	897	2875	704	962	621	2160	2388	949	4333	1068	659	2629	1751	2996	1178	965	791	945	816	1070	700	874	1830	1278	1530
IFNA21	1	1	0	0	1	1	0	0	0	0	0	1	1	1	1	1	1	1	0	0	2	0	3	1	1	0	2	0	2	0	0	0	1	1	0	2	1	0	1	0	0	0	0	0	0	0	1	1	2
CAVIN2	20180	33908	19725	17988	9784	18481	11176	15292	12065	6637	7709	10899	20657	10047	9049	21830	14666	17945	24181	7957	19656	4478	35605	16914	6203	13915	30563	11350	10936	11648	37735	29210	14039	17707	6465	18728	12395	5584	19242	10004	14657	10934	10559	16802	13988	11621	5987	19113	28682
TSPAN5	1371	610	278	1212	373	499	151	527	1349	203	829	864	615	389	430	564	508	657	392	496	385	292	825	327	457	440	630	743	869	650	1716	666	809	344	408	687	851	753	447	473	355	405	311	549	573	328	658	337	919
BRWD3	792	599	374	1071	544	717	611	174	738	325	874	414	1305	559	585	1060	624	684	654	353	632	536	1894	683	600	278	675	527	660	331	898	1101	674	585	489	1235	827	592	202	802	600	430	529	488	711	369	513	568	1109
DNER	57	27	7	262	105	88	12	81	47	23	14	311	874	460	5	59	23	21	138	85	29	159	1181	137	26	216	61	92	99	42	264	63	354	5	31	433	19	931	62	124	27	14	63	69	28	17	64	197	171
GFOD2	2229	1390	856	1771	641	1294	623	709	1507	508	880	896	1706	950	657	1477	852	1089	750	682	872	668	2934	1616	848	799	882	950	1131	898	2396	1199	1539	835	449	1687	1300	1312	618	943	799	641	696	849	890	766	952	969	1826
SLC4A1	12	83	39	0	36	42	26	27	6	89	3	41	97	16	10	81	8	43	15	6	51	20	17	60	18	8	19	20	19	68	53	231	176	13	14	45	34	6	198	5	11	9	1	66	14	36	2	24	78
ZBTB21	1696	2088	1958	1737	921	3895	1546	973	942	606	915	872	1328	982	1373	2882	1389	2548	1796	673	2340	561	2502	751	1088	720	893	844	1093	966	1876	3923	2666	685	1051	2667	2198	802	1103	796	962	771	722	1677	1507	747	711	1634	2134
MOGAT2	1	0	1	0	0	1	0	0	0	0	0	4	26	3	1	1	2	0	2	2	1	0	4	1	1	2	1	0	2	0	1	0	3	1	2	2	0	1	0	0	0	0	4	1	0	1	10	2	0
CENPB	8852	5656	4062	5710	2263	3293	1616	3543	5907	2660	3018	3248	4792	3047	2452	3059	3001	3677	2633	3838	3348	2996	8089	6731	2936	3520	2606	3763	2409	6539	10470	4262	6969	3894	1917	4625	6837	3083	2433	3056	3166	3223	2337	3617	2350	3018	5020	3304	7479
NFRKB	1947	1364	799	1996	1111	1024	518	620	1801	515	1245	1051	2148	949	950	1190	1176	1005	1015	889	1178	1306	2766	1647	898	603	1168	810	873	611	2413	1003	1294	1173	726	1836	1637	1447	383	1161	1046	896	960	971	982	629	1258	1035	2306
NEK9	5726	4267	2495	5534	2688	3507	2018	2431	4953	1877	3609	2978	5820	3012	2659	3752	3075	3463	3199	2663	3010	3497	8108	4769	2512	2156	3599	3201	2628	2486	7386	2988	4074	3781	2074	5964	4886	3864	1851	3297	2873	2726	2534	2905	3213	2116	3582	3221	6528
AFF4	6945	5965	4586	6327	3429	10112	4221	2736	4863	2406	4470	3109	6294	3864	3688	5469	4510	5671	4835	2858	4982	3265	9017	4018	3605	2278	6510	4618	3365	2825	7349	11522	5609	3974	2913	7392	8897	4141	2511	4184	2988	3367	2334	5526	4372	2578	3145	4369	8517
AC026464.3	0	0	0	0	0	0	0	0	0	0	0	0	0	0	0	0	0	0	0	0	0	0	0	0	0	0	0	0	0	0	0	0	0	0	0	0	0	0	0	0	0	0	0	0	0	0	0	0	0
OR2A2	0	0	0	1	0	0	0	0	0	0	0	0	1	0	1	0	0	0	0	0	0	0	0	0	0	0	0	0	0	0	0	1	0	0	0	0	0	1	0	0	0	0	0	0	2	0	0	0	0
ENOSF1	2342	1341	916	3128	1790	1687	933	1106	1600	761	3345	934	2277	1400	1857	2018	1216	1261	1586	533	1359	2145	4132	1773	2380	1361	1578	990	2169	600	1788	968	2196	1948	1073	4033	2498	1434	578	1645	1575	946	1958	1205	1475	1169	1201	1818	3192
ZSCAN5C	0	2	0	3	1	0	1	4	2	3	0	1	5	0	0	4	2	0	1	0	0	3	4	4	1	2	0	2	0	2	0	2	4	2	0	1	1	2	0	1	2	0	1	3	0	1	1	2	1
SLC41A1	4923	4292	1883	4347	1877	4203	1336	1252	3363	1045	3392	3859	4438	1828	2367	2744	2327	2906	2294	1976	2379	1218	6230	3222	2032	1347	2679	2040	1658	1293	4921	6231	2523	2316	1599	3819	4540	2302	1325	2055	1838	2373	1499	2929	2148	1725	2996	2339	4098
SCN3B	259	102	17	58	52	47	39	129	181	23	153	46	193	39	51	234	77	95	43	84	56	13	89	88	43	41	101	83	215	49	223	138	72	30	13	92	122	178	22	68	45	82	44	113	36	16	33	44	72
RAB5IF	927	651	465	958	400	594	208	961	654	982	384	527	502	401	300	530	278	338	355	464	397	797	933	556	396	791	355	368	308	1354	783	598	2120	606	390	987	1195	294	592	347	342	423	283	513	356	423	726	377	665
LINS1	477	329	346	551	339	342	317	309	392	366	463	334	544	399	220	544	250	365	317	171	327	529	1006	376	410	333	334	251	261	471	682	499	929	405	356	719	495	401	281	348	410	325	260	332	398	283	321	299	798
CEACAM6	18280	27490	32392	44671	18266	28710	13647	16899	30129	2834	38420	43288	15854	15646	9576	9690	18848	7027	14871	27058	25939	30813	40690	13467	13758	29259	30077	23485	9239	23458	35003	15575	45847	20979	11366	58002	41579	40478	17068	30477	13244	31443	10810	23400	18645	18269	19127	10248	42827
SAMD5	1275	1044	588	688	503	303	514	512	837	160	540	478	863	361	380	1298	657	1264	836	613	786	304	1595	1381	396	425	954	694	525	790	2112	657	391	513	211	1019	378	320	266	523	479	457	333	391	739	411	531	606	1466
FCGBP	607	511	420	678	369	868	110	521	1117	238	602	1033	3211	1087	593	545	407	458	664	884	1007	8801	2484	1322	569	229	588	826	296	193	1350	620	820	2122	680	2005	881	1843	1924	781	442	225	655	584	354	710	882	534	960
MCEE	417	303	202	528	275	187	172	467	387	397	327	308	390	192	212	232	182	248	240	213	243	264	548	358	192	495	224	166	161	447	538	146	734	291	154	520	316	255	317	254	200	191	176	188	225	210	309	161	423
ZNF568	343	203	181	527	227	185	156	318	379	132	243	265	525	195	155	293	264	238	295	156	227	200	825	395	125	271	299	218	208	304	665	220	254	228	144	451	245	307	158	307	245	190	229	186	253	179	287	249	530
EXO1	44	30	14	22	14	21	12	47	38	33	19	44	37	14	25	28	19	25	7	29	14	53	31	25	32	20	20	23	22	48	54	75	41	37	20	60	115	27	29	17	15	10	11	24	32	19	115	9	33
KMT5A	1826	1271	838	1663	688	1101	506	570	1270	569	848	955	1291	846	640	878	792	979	883	627	849	991	2386	1411	737	738	846	760	670	761	1962	1132	1681	1067	549	1400	1548	1057	512	833	846	818	629	1042	742	681	1055	932	1816
GTF3C1	6671	5838	2926	5133	2681	4217	1780	1378	5197	1366	2885	3412	5952	2921	2376	3169	3256	3626	3206	2926	3539	2814	9187	4262	2758	1563	3292	3157	2759	2124	8377	3687	3817	3634	2116	5093	5586	4558	1701	2885	2837	2440	2459	2926	2502	2487	4059	3053	6043
CDC42BPA	4591	3687	2171	3942	2187	3570	2000	1121	4400	938	2665	2488	5339	2368	1971	3475	2755	3796	3172	2070	3158	1617	7570	3986	2226	1380	4116	2728	2651	1625	6286	3905	2471	3057	1603	4515	3007	2877	1275	3195	2385	2068	1869	2682	2925	1919	1885	3020	5950
NDUFS8	3749	2879	1278	2798	1211	1030	531	2066	2336	1802	1282	1878	1745	1264	848	1138	940	1390	1247	1557	1269	2073	3213	2531	1450	2412	1054	1199	924	3465	3273	1212	4164	2017	968	2370	2956	1671	1681	1044	1117	1387	1118	1538	823	1400	2658	1134	2281
IL36A	0	0	0	0	0	0	0	0	0	0	0	0	0	0	0	0	0	0	0	0	0	0	1	0	0	0	0	0	0	0	0	0	0	0	0	0	0	0	0	1	1	0	0	0	1	0	0	0	0
CCDC80	13513	36555	932	3246	1460	3465	2856	6957	14360	2012	5469	2839	10760	1014	3834	2646	9245	8020	1867	6808	1983	738	6718	4294	4990	6673	4061	8409	2654	6945	10088	7851	5224	1360	1743	3370	9270	34773	880	3004	3173	1753	2527	1946	1588	892	3238	3767	4835
SCML1	479	427	267	738	373	529	364	287	338	232	591	228	491	289	407	892	393	436	475	169	396	428	1178	383	540	280	429	227	537	353	579	691	741	351	311	1003	500	357	204	479	454	206	433	449	537	183	365	528	811
PRICKLE2	1461	2134	1920	1961	1136	2584	1254	929	1590	414	1168	1030	2354	1166	769	2015	1144	1388	1282	1039	1819	731	6005	3259	888	704	1796	1141	959	1064	3532	2304	1324	1598	555	2404	1696	1491	1020	1482	1473	797	866	1615	1438	1408	895	1845	4586
RINT1	696	534	354	966	446	648	396	616	642	438	524	550	951	556	425	669	383	446	560	323	396	471	1694	590	433	662	453	411	460	717	961	587	1076	449	290	1056	630	619	367	497	380	325	381	454	502	264	586	573	941
FIZ1	1299	819	605	1059	430	562	248	375	870	333	621	656	889	508	447	554	486	544	488	490	516	523	1501	963	591	470	404	498	490	527	1296	723	972	517	351	832	970	700	298	532	563	537	489	623	418	501	730	593	1081
TRAIP	86	54	22	88	44	36	12	62	65	41	67	59	107	36	36	45	46	31	57	33	35	84	134	70	50	75	37	37	33	70	105	30	83	50	52	102	79	74	34	50	44	47	48	44	39	32	135	34	80
PIH1D1	2422	2119	962	2593	1038	1214	632	1711	2098	1023	1210	1434	2142	1113	805	1289	974	1174	1178	1111	1301	1331	3652	2220	1091	1723	1093	942	1000	2158	2940	1131	2924	1441	879	2133	1967	1750	1333	1159	1225	1204	1110	1156	867	1105	1965	1089	2332
POTEB3	0	0	0	0	0	0	0	0	0	0	0	0	0	0	0	0	0	0	0	0	0	0	0	0	0	0	0	0	0	0	0	0	0	0	0	0	0	0	0	0	0	0	0	0	0	0	0	0	0
TRIM42	0	0	0	0	0	0	0	0	0	0	0	0	0	0	0	0	0	0	0	0	0	0	0	0	0	0	0	0	0	0	0	0	0	0	0	0	0	0	0	0	0	0	0	0	0	0	0	0	0
IFT20	1041	604	399	1432	540	544	362	1289	832	714	626	752	925	576	411	741	411	426	602	414	424	602	1784	842	554	1296	490	475	463	1202	1142	625	1669	673	303	1083	827	754	603	519	507	477	450	578	535	437	707	552	863
PBDC1	1202	750	638	1426	729	829	503	817	949	729	703	878	993	604	458	679	541	561	616	724	674	1337	1562	908	606	898	639	586	440	1051	1275	1264	1935	974	532	1321	1572	740	697	564	567	787	498	927	658	642	861	595	1141
OR6B3	0	0	0	0	0	0	0	0	0	0	0	0	0	0	0	0	0	0	0	1	0	0	0	0	0	1	0	0	0	0	0	0	0	0	0	0	0	0	0	0	0	0	0	0	0	0	0	0	0
CTXND1	1176	995	1072	633	328	565	354	201	795	63	283	392	398	443	339	908	415	1211	612	259	319	152	996	623	99	373	563	619	325	276	592	322	263	284	142	356	234	75	220	181	707	204	224	431	631	284	1169	566	1537
DTX3L	4937	4534	3051	7035	2793	5484	2721	2227	4606	2604	3473	3376	5216	3520	2401	3852	3238	3447	3118	2884	3354	3355	6743	4531	2707	2407	3207	3582	2236	3349	6588	5635	4810	4112	2813	5321	7299	3275	2149	4121	3070	3291	2226	3900	3894	2380	3855	3452	6714
CA9	33	2	2	8	0	8	12	88	11	1	3	16	19	3	3	8	2	9	3	2	2	4	52	16	2	21	7	2	6	5	15	1	15	2	7	20	2	273	1	13	0	1	3	3	0	1	3	5	23
ADIPOR2	8844	7144	4130	5350	3328	6091	2847	4207	4319	2174	3529	3304	5407	3661	2855	4527	3207	4145	6445	3032	4391	3792	7870	4282	3021	3491	7317	3951	3086	4115	7030	9878	9574	5532	2491	5481	8252	2521	5154	3243	3372	5548	2437	5099	3980	4320	3494	5622	7893
DRG1	2224	1504	1083	2377	1052	1316	605	2735	1774	1451	958	1302	1732	1047	752	1332	892	1015	1120	1151	1054	1170	2901	1925	863	2179	1271	1074	779	2534	2826	1316	2723	1420	740	1963	2141	1368	1664	1027	963	1207	840	1176	979	943	1694	1008	2060
CA2	5776	5203	2011	3768	2154	2506	777	4891	1874	1247	1235	3315	3400	1336	1660	3502	2317	3506	5004	1306	3335	3244	2380	3601	1082	4904	4059	2512	1175	2510	6367	3919	3216	3256	1386	3600	2375	522	2468	962	1764	2429	2015	2090	1433	2626	2902	1384	4554
SIRT6	1002	664	355	838	315	330	176	371	794	379	431	454	601	424	268	450	325	365	344	460	400	715	1020	748	462	493	336	306	388	762	1001	480	1192	559	329	726	1018	472	337	393	393	408	375	442	287	381	787	319	803
STARD9	1373	1615	800	2112	1200	1243	763	252	1331	179	1767	696	2977	1287	911	1829	1696	1286	1517	554	1452	884	5154	1903	1062	546	1423	768	1280	332	2804	1421	716	1298	632	2031	606	1335	321	1859	2111	724	1773	996	1612	548	592	1460	3224
PRCD	58	56	39	99	50	50	32	42	77	22	97	66	77	46	40	75	54	39	64	41	55	147	186	65	63	45	65	33	63	44	104	34	194	67	26	231	103	52	41	73	68	50	56	35	43	25	73	60	119
SMC1B	3	2	6	10	9	6	7	9	8	2	6	5	3	8	4	17	4	5	8	3	3	2	25	10	13	3	4	3	21	3	13	16	7	11	6	6	18	9	4	12	15	1	8	4	6	1	7	10	16
RTL5	848	813	434	1216	446	871	317	328	989	391	601	578	1447	545	418	511	637	579	424	511	519	735	1291	649	545	400	472	427	409	551	1189	957	884	573	432	915	1315	808	295	672	402	434	486	557	487	375	525	405	854
IQCA1L	0	0	0	2	0	1	0	0	0	0	1	0	0	0	2	1	0	0	2	0	0	0	2	0	0	0	0	0	0	0	0	1	2	0	0	0	0	0	0	0	0	0	0	0	0	0	0	0	0
ITGAL	6439	4866	1731	4933	3384	3009	1409	1437	5552	978	3438	2470	4578	2743	2145	3853	2279	3491	1622	3924	4667	7149	4380	4562	2535	1529	2316	2541	2560	2618	4779	2864	7496	3215	2727	6155	7624	1463	1744	3590	2841	3577	2231	3419	3430	2020	6953	1823	7132
GJA9-MYCBP	2	5	0	9	2	4	3	1	1	0	8	4	6	2	0	4	1	1	1	3	3	3	17	5	5	5	2	3	1	1	2	7	5	4	6	14	4	7	0	4	2	2	1	3	3	0	3	4	2
DNAJC7	3259	2341	1843	3660	1727	2067	1401	1460	2779	1620	1827	2140	2903	1834	1236	2161	1467	1679	1962	1670	1792	2209	4632	2576	1674	1528	1822	1634	1444	1826	3692	2715	3127	2383	1440	3470	3604	1989	1344	1671	1720	1624	1341	2049	1767	1557	2473	1758	3470
PTCH1	1427	1176	684	1701	943	481	391	441	1766	157	961	882	2206	732	576	978	1774	1282	746	910	1587	527	4156	1897	1393	497	1030	1047	861	836	3151	354	699	700	711	1507	363	1616	285	1673	1088	588	796	535	892	479	912	1233	2035
HEXA	8774	5965	3216	7248	4145	3462	1721	4198	5829	5460	4036	2842	4081	2695	2992	3017	2435	1908	2767	3501	3485	6112	6611	4079	3133	4565	3711	3112	2884	6353	7216	3081	11537	5064	2863	6675	7835	2590	4436	2478	2512	3659	2181	3263	3131	2532	5393	2180	5728
IREB2	3212	1829	1752	3486	1818	2184	1236	1664	2729	1674	2323	2083	3526	1793	1833	2442	2271	2288	2102	1648	2365	2164	4779	2656	1531	1680	2800	2113	1577	1700	4156	2379	2833	2037	1477	3694	3079	1915	1077	2215	1637	1470	1433	1724	1988	1295	2062	1794	3979
VPREB3	11	5	1	3	4	5	9	4	4	13	2	7	1	5	17	7	7	2	0	127	4	6	32	9	84	2	4	1	3	6	13	3	19	4	28	40	11	43	14	9	4	0	8	11	23	1	1123	10	5
METTL2B	1340	665	505	1265	544	786	461	557	749	466	714	819	1066	589	471	890	509	584	682	459	560	639	1596	884	569	707	575	662	523	612	1270	741	1370	768	407	1174	1076	737	397	556	572	508	478	744	548	513	735	749	1216
SLC1A6	5	3	1	3	0	1	0	20	5	0	0	0	2	1	0	0	0	0	0	1	0	0	6	2	1	0	0	0	1	0	1	0	3	0	0	0	1	0	0	1	0	3	0	1	0	0	2	2	2
CD1D	233	241	51	117	113	104	56	162	252	76	107	119	143	167	98	322	116	180	68	167	156	290	338	129	145	181	94	114	79	242	295	117	589	143	180	291	331	154	141	168	88	152	130	72	132	93	324	79	246
AKAP6	536	402	324	773	360	580	241	272	433	150	303	772	1680	699	254	228	521	408	647	386	471	350	2300	380	264	463	493	599	261	412	1120	441	581	428	180	790	403	794	260	619	397	312	347	415	361	261	261	601	1003
ADAMTS1	14675	21301	6224	5207	2893	12918	8069	5078	4203	1852	5152	10021	4694	2294	7850	19471	11703	19759	8082	3017	9541	1239	11648	2399	4560	2391	5734	2972	4061	10255	14849	21335	3859	3894	5367	8748	12103	3959	2317	1310	7311	3434	3339	13996	6037	1801	3767	8955	13595
IL31RA	15	6	6	13	3	8	4	3	20	5	10	17	11	6	6	7	4	4	3	13	9	2	10	8	2	2	4	18	6	7	17	12	5	7	1	24	14	31	1	10	11	4	9	7	8	1	5	3	18
CYP3A5	122	452	381	265	170	367	390	245	235	50	166	142	397	180	184	719	292	347	355	151	153	144	1190	560	105	158	252	221	212	74	468	869	215	364	49	345	244	130	139	200	377	174	364	334	385	150	261	388	867
VPREB1	0	0	0	0	0	0	0	2	0	2	0	0	2	0	0	0	0	0	0	1	0	0	0	0	0	0	0	0	0	0	0	0	0	0	0	0	0	0	0	0	0	0	0	0	0	0	0	0	0
RCAN2	2096	1242	1206	2168	1063	1088	549	1043	2312	410	1292	3115	2899	819	526	1081	1248	1245	1259	1395	823	777	2967	968	999	824	1839	1517	545	2353	1813	828	1044	737	810	1593	1822	1118	1170	699	962	991	511	1239	634	523	1384	1535	2515
ZNF699	121	96	67	171	81	92	61	126	141	61	108	87	188	96	65	115	118	105	86	64	96	89	290	143	61	136	124	103	76	78	220	200	145	64	56	164	134	98	47	157	93	73	102	100	106	37	93	82	178
OR8D4	0	0	0	0	0	0	0	0	0	0	0	0	0	0	0	0	0	0	0	0	0	0	0	0	0	0	0	0	0	0	0	0	0	0	0	0	0	0	0	0	0	0	0	0	0	0	0	0	0
HOMER2	1247	644	510	1701	723	731	334	532	1050	524	950	1145	1256	551	536	452	694	571	790	529	795	702	1773	768	707	607	948	665	542	264	1418	887	945	769	447	1156	1210	1071	504	700	419	958	594	587	467	613	842	708	1418
DDT	1608	993	692	1327	612	620	270	1187	1041	852	612	667	684	513	436	498	319	520	560	548	553	736	1195	766	549	1267	357	419	386	1408	1390	672	2019	903	406	887	1102	520	581	387	450	576	382	470	314	654	1052	421	1004
B9D1	478	234	153	760	218	375	53	493	255	261	197	701	1141	598	153	210	139	145	310	203	170	369	2208	381	189	1091	176	325	169	403	620	203	1118	214	117	533	387	1184	250	341	167	91	256	240	124	143	388	511	430
HMGB3	1736	544	522	1673	503	955	316	492	1244	1019	738	3074	1901	1028	505	672	449	428	656	714	569	923	4877	831	550	1263	921	1055	721	575	1744	917	1606	552	525	1971	1698	2244	506	835	450	637	547	694	473	585	960	1574	1114
SATL1	0	1	2	0	0	0	0	1	1	0	0	0	0	0	0	0	0	0	0	0	0	0	1	0	0	0	0	0	0	0	0	1	0	1	1	0	0	0	0	0	2	0	1	0	0	0	0	0	0
PTPN12	8104	6608	6026	7785	4826	8976	4403	4265	6454	2903	4969	4964	6448	4257	4247	6469	4348	6054	5156	3365	5831	4864	10020	6374	3538	3601	5788	4788	3365	5078	9141	9344	10072	6021	3792	8134	9992	2981	3766	4397	4888	4742	2932	6707	4651	3981	3682	5972	10288
OR8K1	0	0	0	0	0	0	0	0	0	0	0	0	0	0	0	0	0	0	0	0	0	0	0	0	0	0	0	0	0	0	0	0	0	0	0	0	0	0	0	0	0	0	0	0	0	0	0	0	0
SRGAP2	3452	3311	1592	2419	1202	1933	977	970	2668	744	1675	1422	2898	1426	957	2287	1562	1770	1669	1212	1658	1441	5044	3042	1111	865	1873	1826	1375	1285	3645	3927	1989	1747	918	2675	3440	1801	1233	2108	2027	2093	1130	1997	1583	1395	1650	1956	3815
LHX3	0	1	0	2	0	1	0	0	0	0	0	0	0	0	0	0	0	0	0	0	0	0	0	0	0	0	0	1	0	0	0	0	0	0	0	0	0	0	0	0	0	0	0	0	0	0	0	0	2
C10orf53	0	0	0	4	2	4	0	1	0	3	0	1	31	4	0	0	0	1	1	0	3	3	34	1	3	6	0	0	0	0	6	0	3	0	0	1	0	8	1	0	0	0	5	3	0	3	0	3	2
PLA2G4C	519	804	359	824	331	701	351	615	762	523	372	412	586	395	167	1106	365	344	308	414	340	331	1058	1889	257	285	433	513	291	634	1144	343	345	644	482	816	383	302	440	414	586	225	225	274	662	681	539	490	1263
BUD23	3545	2675	1528	3436	1548	2017	970	2476	2518	1502	1902	2546	2911	1996	1333	1824	1416	1476	1792	1661	1485	2308	5545	2411	1751	2791	1490	1397	1291	2731	3701	2392	3830	1799	1398	3587	3332	2789	1845	1470	1502	1689	1369	2091	1217	1415	2580	1811	2952
FUZ	1116	741	409	1510	479	689	202	497	821	524	394	732	1905	931	389	590	366	390	507	448	417	580	3598	773	389	1127	373	534	386	802	1306	385	1717	467	322	1057	708	1100	413	627	410	406	486	460	362	419	717	716	905
KRT2	5	1	0	0	0	0	0	1	0	0	49	0	2	0	0	0	2	1	0	5	2	0	1	3	2	3	2	2	2	3	2	2	6	1	2	1	3	1	1	0	2	1	3	2	2	0	18	0	5
RFWD3	1202	780	529	1206	583	743	528	659	1159	496	737	902	1165	635	560	690	640	737	666	585	674	844	2071	860	632	607	832	753	583	650	1448	927	1156	864	531	1418	1462	877	486	766	558	663	528	626	598	487	1236	600	1468
AC015813.2	0	1	1	1	0	0	0	0	0	0	0	0	1	0	1	0	0	0	0	0	0	0	0	0	1	0	1	0	0	0	2	0	0	0	0	0	0	0	0	0	0	0	0	0	0	0	0	0	0
YBX3	11866	12856	8898	10076	4795	16151	5768	5935	8258	4434	5727	7776	8610	5987	4767	12485	5010	7494	6044	5135	6995	4743	17588	7143	5525	6051	5276	5127	6033	7284	13227	22663	13756	5437	4934	10582	16761	7648	5062	4677	5009	6378	3356	10712	4461	4099	5763	8267	10611
ENOX2	750	575	336	716	411	499	222	489	687	333	468	540	792	430	304	511	432	531	394	435	523	448	1159	592	346	516	613	456	310	505	1066	397	866	446	263	783	713	557	275	462	341	358	264	343	371	295	589	413	894
DEFB104B	0	0	0	0	0	0	0	0	0	0	0	0	0	0	0	0	0	0	0	0	0	0	0	0	0	0	0	0	0	0	0	0	0	0	0	0	0	0	0	0	0	0	0	0	0	0	0	0	0
CUL3	3785	2998	2271	3957	1945	3566	1855	2129	3115	1742	2148	2446	3434	2097	1885	2949	2125	2363	2403	1764	2456	1894	5191	2942	1691	2092	2395	1939	1563	2282	4702	3803	3997	2124	1553	3815	4115	2004	1503	2056	1711	1881	1414	2303	1991	1621	2865	2094	4329
SCLT1	383	285	147	403	200	366	213	210	284	180	234	185	411	259	185	438	223	201	232	158	236	266	636	322	223	249	238	222	213	293	441	437	419	315	160	506	338	300	172	257	199	170	174	212	258	176	262	242	508
CASC3	7544	4628	3844	6697	3184	3999	2117	3452	6454	2661	3919	3838	7191	3454	2856	5124	3748	4294	3468	3186	4048	3251	10824	6495	3182	3379	4304	3524	3312	3849	10200	5309	5929	4295	2240	6033	5776	4078	2461	3994	3360	3188	2897	3680	3074	2519	4500	3720	8163
LMO3	7012	3514	3315	10113	5374	2896	2529	3761	4970	3971	7170	7968	5411	2964	5552	2602	3264	3369	5093	4827	5141	4295	9292	4065	6071	5954	5152	3974	2148	3506	5841	2782	6035	5325	2982	10072	7005	5885	2808	5082	3622	4718	2410	4530	2909	4082	4703	3491	7203
PHOX2A	0	0	0	0	0	0	0	0	0	0	0	0	0	0	0	0	1	0	0	0	0	0	0	1	0	1	0	0	0	0	0	0	0	0	0	1	0	0	0	0	2	0	1	0	0	0	0	0	0
HAPLN4	0	0	0	0	0	0	0	0	0	0	0	0	0	0	0	0	0	0	0	0	0	0	0	0	0	0	0	0	0	0	0	0	0	0	0	0	0	0	0	0	0	0	0	0	0	0	0	0	0
KIF23	175	139	105	184	60	121	57	126	202	89	73	164	121	94	83	141	62	89	135	74	110	173	228	77	112	96	111	101	98	126	270	309	204	108	73	260	245	120	68	85	112	54	58	110	102	47	225	129	192
PPP5C	4574	2599	1355	3055	1337	1480	846	1770	2605	1111	1435	2091	2714	1685	996	1709	1629	1460	1910	1451	1654	1709	4254	2385	1499	2293	1820	1731	1284	2394	4090	2117	3435	2218	1085	2146	3039	2046	1547	1451	1409	1776	1249	1488	1236	1316	2345	1730	3004
GATAD2B	2916	2232	1464	2978	1377	1513	1071	738	2614	745	2022	1783	3118	1368	1189	2090	1939	1792	1810	1540	1925	1791	4410	2383	1526	907	2225	1849	1419	976	3973	2170	1924	1874	1219	2855	3024	1830	851	1851	1729	1773	1406	1420	1569	1381	2211	1631	3585
APLNR	3343	1153	1503	328	1409	637	710	804	2105	640	519	1487	1234	635	318	2620	678	991	478	1150	1524	380	3745	6393	1763	122	393	2365	2502	5369	4768	347	785	3179	249	2620	446	1207	714	617	3403	64	312	391	1747	3511	1202	1130	2432
AC069368.1	2	6	3	2	0	5	1	0	2	0	1	1	3	2	1	0	1	2	0	1	2	0	5	1	2	2	2	3	3	1	10	2	2	2	2	1	4	0	0	1	5	0	1	2	0	0	0	1	3
ACVR1C	31	44	6	109	52	32	24	30	27	24	70	18	83	29	32	35	46	55	59	17	81	50	39	42	151	15	40	13	37	11	42	40	122	32	37	120	68	17	36	39	35	71	21	16	54	37	19	12	93
VSIG10	2916	2792	2029	3695	1512	1762	1225	1919	2359	749	2147	1231	2915	1492	1257	2078	1925	1751	2382	1344	2022	1420	4071	3180	1218	2017	2250	1531	1295	1168	4646	1720	2288	2129	1164	2592	1380	745	1106	1847	1928	2493	1630	1370	1655	1404	1363	1701	4570
KDM3B	5802	4780	3012	6193	2964	4104	2147	1960	5245	1647	3800	3760	6907	3354	2771	3771	3545	3927	3531	2780	4188	3117	9898	4940	2885	2156	4182	3510	2506	2180	7520	3570	4055	4063	2361	6290	5256	3927	1853	3452	3078	3090	2657	2969	2998	2471	3986	3339	7237
CNOT9	2610	1793	1355	2378	1110	2287	885	1701	1932	1403	1413	1571	2208	1356	1146	1936	1323	1261	1212	1044	1243	1338	4215	1807	1253	1498	1245	1181	1106	2092	2966	2275	3599	1343	1033	2685	3056	1692	1198	1258	1284	1136	983	1396	1308	907	2264	1325	2369
PTPRH	8	6	7	43	7	13	7	22	19	9	15	20	26	8	9	15	12	4	6	16	3	18	11	6	9	7	6	7	21	13	9	13	20	6	5	132	25	183	5	6	3	10	1	17	4	3	5	2	7
SYT13	15	9	9	33	15	10	6	74	8	21	2	97	700	71	0	51	17	1	34	8	18	4	340	75	2	16	11	22	317	12	31	54	7	13	2	33	4	6	6	26	50	0	15	9	6	7	18	15	73
RPN1	21652	15245	11032	16853	8047	10866	5535	16668	13785	10326	8673	13045	12270	8836	5548	10219	7380	8693	10275	10780	9388	11755	25223	14125	7452	13541	10537	8998	6396	18664	21688	13780	24512	12080	6461	17865	21942	10824	13043	7805	7387	10264	6019	10604	7900	9108	13125	8940	17723
PRKG2	625	596	658	1112	462	499	384	614	840	199	369	672	681	454	539	230	441	453	845	401	824	342	1009	682	396	599	416	635	247	226	1291	183	377	602	322	756	277	330	314	762	258	331	376	444	483	371	259	254	1172
POFUT1	4309	3281	1899	3351	1526	2094	929	2315	3761	1364	1825	2148	3269	1674	1189	2202	1758	2660	1890	2037	2283	1546	4455	3489	1458	1760	2549	2418	1353	2761	5652	1660	2699	2419	1006	2908	3183	2211	1546	1835	1515	1799	1260	1618	1781	1462	2769	1985	3911
HARS	3164	2272	1419	2907	1310	1584	917	1609	2487	1217	1497	1866	2784	1319	1040	1779	1273	1448	1552	1366	1426	1733	4155	2326	1302	1675	1520	1516	1335	1888	3711	1992	2718	1993	1065	2759	2997	1981	1344	1421	1476	1492	1144	1476	1327	1228	2219	1559	2593
CHMP5	4647	3474	2529	7151	2474	2676	2022	7085	3613	4549	2768	3102	4883	3042	1892	3668	2487	2752	2767	2529	2794	2793	8176	4484	2030	6763	2984	2530	1887	7614	6356	2953	8334	3391	1936	5407	3401	2600	4220	2591	2515	2434	2018	2642	2770	2275	3069	2790	5060
KCNJ18	0	0	0	0	1	0	0	1	0	0	0	0	0	0	0	0	0	0	0	0	0	1	1	1	0	0	0	0	0	0	2	0	0	3	0	0	0	0	0	0	0	0	0	0	1	1	0	1	0
TSPAN32	102	235	54	141	188	101	58	64	178	57	203	132	198	132	83	188	69	105	82	93	133	365	229	299	100	154	56	88	166	202	229	150	969	153	165	390	322	68	94	164	172	165	177	171	196	98	165	95	283
SLC26A6	458	391	133	642	274	227	121	109	431	185	381	216	419	263	212	322	218	196	253	233	213	662	687	408	441	165	220	182	336	272	384	211	786	393	175	546	636	355	157	305	350	226	260	310	263	142	345	251	430
MOSPD3	1279	855	438	1109	408	448	155	528	880	384	463	758	835	474	378	415	364	446	303	477	466	830	1446	887	487	609	329	498	381	884	1291	452	1405	573	348	854	1112	670	497	424	400	509	369	441	341	516	750	441	905
BEST2	0	0	2	0	3	1	0	0	3	0	0	0	2	0	2	0	0	0	0	1	0	0	1	0	1	1	0	0	0	1	2	1	0	0	1	0	0	2	0	0	3	0	2	0	1	1	1	1	1
KCNJ13	0	1	1	1	4	0	2	0	3	0	2	5	2	1	5	1	2	1	1	1	3	2	4	3	3	2	0	0	2	1	1	1	2	2	1	4	3	3	0	2	1	0	1	1	0	1	2	0	3
RICTOR	1884	1523	1282	3273	1472	1533	1255	990	1695	825	2057	1299	2815	1452	1209	2441	1638	1650	1854	885	1907	1318	4884	1836	1276	1160	2043	1373	1469	869	2628	1462	1651	1521	1225	3371	1218	1497	698	2039	1484	1074	1250	987	1756	1062	1295	1544	3594
USH2A	7	0	0	12	4	4	2	3	3	5	3	8	24	13	1	4	5	1	7	3	1	4	52	7	3	15	9	3	10	8	11	3	10	3	1	7	0	16	5	7	2	1	5	4	2	1	1	8	10
TXNL4A	2066	1732	1132	2121	906	1379	498	1251	1509	1245	1189	1412	1478	1135	759	1080	803	1078	938	1029	1014	1422	2286	1629	1117	1285	956	1021	782	2066	2495	1323	2629	1231	781	1838	2407	1327	1003	1106	1035	1005	745	1266	858	918	1785	991	1914
CLEC18B	1	1	2	10	3	3	0	0	5	1	10	4	4	5	3	5	3	1	4	0	2	8	1	9	6	2	1	2	0	0	2	0	3	1	0	10	2	7	3	4	1	1	0	1	9	3	0	3	3
TXNRD1	6184	5021	4738	5153	4023	15081	2708	4712	5137	13419	4194	4940	5452	3715	3418	4783	2922	3764	3874	3653	4666	6035	7291	4377	3671	4791	4410	3346	1937	7695	7447	14811	15240	5984	3031	10772	15912	3515	3303	3213	2665	3930	1848	5712	3380	3343	5214	3028	6241
TRIM68	836	570	309	1092	434	300	228	527	928	511	677	652	1254	403	372	479	440	466	488	531	640	756	1546	1049	406	580	537	524	410	494	1581	258	732	693	315	971	704	812	354	604	469	551	554	347	426	476	860	416	1068
L2HGDH	304	217	160	418	208	180	143	185	267	185	260	194	383	182	215	235	210	204	274	216	248	182	473	246	158	210	325	157	177	159	379	117	268	250	142	387	263	195	111	228	158	169	147	140	160	141	241	184	404
COPZ2	870	1079	392	763	280	340	174	712	784	245	301	388	700	299	234	424	318	533	277	546	283	321	720	853	285	570	362	365	191	861	1082	338	585	581	126	554	598	356	526	259	290	344	217	386	289	269	546	331	685
SFI1	997	726	442	1354	553	744	287	213	777	194	785	601	1651	842	460	814	608	454	612	409	470	828	3141	798	817	470	451	461	600	312	1344	502	1082	632	456	1297	697	1394	255	817	659	415	710	676	673	312	968	804	1191
CHST9	95	5	25	1731	403	1231	6	292	124	97	0	1745	4289	2236	1	204	11	27	848	230	95	577	11317	364	71	1635	222	1403	274	113	901	172	2458	8	69	1788	70	2470	213	613	167	4	287	361	95	51	350	1805	639
SYT9	4	24	2	23	10	27	1	11	6	3	8	37	50	11	4	10	8	8	4	10	1	4	65	14	5	17	9	4	8	4	56	10	3	2	4	11	0	63	3	20	9	4	6	13	2	1	5	26	26
PTGER1	251	102	23	52	5	19	4	22	87	45	23	35	26	34	36	57	32	59	10	61	15	6	177	98	14	15	15	38	47	389	297	26	21	23	14	36	22	25	19	30	23	9	33	28	25	25	61	23	75
AC011498.4	29	10	8	13	20	32	8	3	22	1	59	7	33	20	24	28	13	14	21	9	18	27	53	7	35	3	17	4	20	3	10	36	20	15	10	58	22	8	4	15	22	6	12	4	17	7	12	13	15
HIST1H3H	24	35	19	20	13	27	14	62	32	30	13	32	49	14	13	39	16	17	19	22	23	13	53	72	10	26	19	19	17	106	20	69	57	19	15	66	18	12	37	13	17	23	31	15	25	26	44	22	82
SMIM36	0	0	1	0	0	0	0	0	0	0	0	0	0	0	0	0	0	0	0	0	0	0	0	0	0	0	0	0	0	0	0	0	0	0	0	0	0	0	0	0	0	0	0	0	0	0	0	0	0
IFNA5	1	0	4	5	0	2	1	0	1	0	1	0	0	1	1	2	2	1	0	0	0	0	0	0	0	0	0	0	1	0	0	1	0	0	0	0	0	0	0	2	0	0	2	0	1	0	2	3	0
RAET1L	2	2	1	0	0	2	1	0	0	0	0	0	1	0	0	2	0	0	0	0	0	0	3	0	1	0	0	0	0	1	0	2	2	0	0	4	0	0	2	1	0	1	0	1	0	0	0	0	0
OR2AK2	0	0	0	0	0	0	0	0	0	0	0	0	0	0	0	0	0	0	0	0	0	0	0	0	0	0	0	0	0	0	0	0	0	0	0	0	0	0	0	0	0	0	0	0	0	0	0	0	0
ITPKC	11366	49308	15587	2453	2245	35118	3947	2283	1719	2213	2096	2201	2014	2197	2255	9464	1671	6911	4549	863	5213	1221	3882	1517	4133	1613	2792	1591	2917	3451	2745	27240	12535	3826	4672	5021	11471	1386	4568	1132	1009	4989	1030	15475	3663	1980	1427	6858	2828
MFAP3L	950	806	615	401	853	951	393	333	365	410	605	297	1123	583	422	399	1020	1169	1689	294	742	197	675	579	624	322	1101	421	507	239	833	737	311	599	393	605	340	358	327	205	468	513	502	452	760	701	567	941	872
RPS27	32251	21524	13533	27014	18032	19736	12158	47317	26342	26825	13202	22533	18219	12154	11852	18166	10971	16003	15947	12877	15438	12640	27447	26744	11804	34295	13570	12605	8939	34954	35829	15741	52256	18093	11900	29032	22077	19246	31977	13178	10365	14057	9796	14137	13825	11594	33039	11299	24111
TAS2R20	13	7	2	8	10	4	13	1	9	4	24	7	27	21	7	22	4	8	20	6	6	16	32	15	17	8	9	10	14	4	21	3	12	12	7	34	10	14	1	28	6	6	11	4	11	10	10	13	31
CCND1	8075	19774	15068	22915	6481	8835	8070	7351	17591	2138	9697	18261	11998	11333	4541	10930	9240	12381	9422	14003	13188	10373	38072	23791	7992	9289	8246	20313	4918	12313	27764	17670	8624	23893	4052	10829	11552	13735	6009	12363	10676	9134	6278	12571	9500	17146	7953	15617	24967
TEX29	10	6	7	8	5	1	2	4	5	3	10	3	10	4	1	5	3	4	5	1	2	6	16	12	2	4	3	0	6	9	4	0	9	6	1	6	10	6	0	6	8	7	4	4	7	0	4	4	11
ISOC1	1672	1205	876	2039	718	1293	548	1308	1216	714	1005	1037	1159	689	677	870	832	849	906	769	833	817	1849	1245	813	1209	842	874	518	1288	1662	1101	1726	860	632	1543	1311	766	935	824	635	863	582	926	856	824	1034	666	1710
ADAMTSL1	1980	460	88	120	53	147	84	178	1390	25	117	398	602	44	64	189	231	1376	75	144	335	41	231	257	145	134	272	896	1229	94	2442	309	156	212	76	197	468	555	77	163	64	73	93	115	67	46	268	153	399
OLFM2	1745	684	160	258	264	235	134	199	1484	85	375	207	407	214	148	218	392	618	145	621	625	368	433	253	389	399	427	561	436	788	1067	452	611	405	127	1753	1055	414	354	348	304	367	188	155	177	315	442	223	450
PACS1	7480	7497	2939	4983	2734	3456	1554	1738	6453	1406	2625	3140	6376	3334	2138	3462	3149	3910	2611	3251	3741	3293	9382	5711	3093	1722	3329	3594	2459	2986	8858	4297	4631	4247	2493	5708	5736	4070	1926	3413	2948	2448	2307	3142	3349	2467	6071	3127	7406
NLRP9	2	1	3	4	0	3	1	0	2	0	3	1	0	0	1	4	1	0	5	0	2	1	13	0	2	0	0	0	1	0	1	3	1	0	3	1	0	3	0	1	5	0	5	2	0	0	0	5	3
MEFV	236	422	28	223	190	248	77	67	178	157	205	92	329	190	176	573	222	202	42	204	129	166	223	193	121	151	105	84	105	104	200	358	266	143	93	122	501	112	55	204	144	231	148	140	222	52	149	91	290
SF1	14300	13606	8363	13331	5293	14324	4578	4376	10926	3721	7243	7037	10554	6595	6482	9961	6977	7881	6861	5689	6912	6261	18000	11046	6855	4975	5474	6280	6651	5915	17838	13440	13572	6747	5091	11746	16504	8332	3528	6291	6565	6175	5898	9493	6465	4907	10527	7568	13097
GUCA1C	0	0	0	0	0	0	0	0	0	0	0	0	0	0	0	0	0	0	0	0	0	1	0	0	0	0	0	0	0	0	0	0	0	0	0	0	0	0	0	0	0	0	0	0	0	0	0	0	0
SNRPB	7164	5608	2955	5104	2475	4005	1609	6188	4528	3795	2519	3609	3433	2539	2042	3750	2383	2430	2619	2626	2760	3401	6391	4474	2356	5576	2558	2499	1902	7138	7146	5302	10231	3449	2034	4445	7558	3332	3993	2224	2217	3193	1940	3346	1946	2367	5628	2490	4665
ZNF761	621	361	305	932	518	369	276	483	516	337	565	344	658	356	305	461	351	388	532	305	328	478	1119	593	326	460	536	380	416	411	656	521	719	400	259	763	523	431	272	472	501	448	454	422	470	309	452	409	743
CCHCR1	775	554	324	854	420	452	225	229	680	279	464	535	923	551	255	455	288	401	279	353	268	450	2176	823	443	370	348	434	414	330	864	506	700	414	339	1009	751	903	315	512	505	291	505	442	337	354	593	597	716
C12orf65	1287	860	482	1224	647	719	449	619	1057	481	855	765	1235	609	550	618	578	600	723	589	623	532	1729	1293	662	756	625	605	436	698	1296	773	1193	761	426	1180	993	721	579	610	520	726	520	675	549	704	985	687	1170
CRNKL1	1586	1015	697	1968	867	693	644	976	1407	775	1032	1035	1776	930	691	1111	997	1048	997	979	983	1138	2400	1318	800	1019	1101	928	655	1088	2258	879	1612	1086	714	2030	1447	998	793	957	814	1037	703	712	974	742	1122	720	1859
TMSB15A	45	53	161	93	28	32	12	431	52	73	18	30	37	26	17	238	17	54	65	31	60	3	554	509	11	409	61	23	10	297	107	150	34	36	14	46	16	17	84	119	73	42	48	37	61	45	90	334	327
FAM180B	2	109	6	4	2	4	5	9	10	1	15	1	29	2	0	5	9	13	4	8	1	7	14	9	16	25	4	27	2	10	5	14	18	1	1	5	14	15	0	9	13	1	12	1	8	0	1	10	12
TESPA1	262	383	90	337	128	124	116	123	499	149	239	81	483	257	252	280	266	155	152	241	176	182	310	319	152	137	341	161	102	268	431	172	144	171	146	460	211	187	89	335	175	111	195	196	344	123	942	105	672
FCHSD1	717	650	279	966	392	465	221	190	701	191	569	395	832	424	395	641	478	314	398	327	420	699	1248	701	678	296	313	336	430	366	753	505	818	531	361	970	727	748	213	548	651	339	545	517	437	240	826	466	887
POTEE	2	9	2	1	0	1	0	0	4	0	0	0	5	4	0	1	3	1	3	3	0	1	7	0	1	3	3	3	2	2	3	9	1	0	2	1	3	3	0	1	0	0	0	1	1	0	3	1	4
GPR157	1267	1092	572	1429	794	1043	409	314	962	294	992	727	1224	685	635	1092	1158	730	647	560	1046	868	2204	1211	586	462	663	579	467	541	2192	744	1565	877	604	1555	2114	639	587	854	783	731	781	850	567	591	930	609	1522
KCNQ5	62	25	23	23	27	19	10	31	25	18	17	49	82	19	17	31	38	65	19	20	37	6	60	38	31	17	29	11	15	51	47	57	15	17	22	70	23	61	15	27	14	15	23	26	23	37	68	35	54
ZNF763	132	54	43	221	71	22	32	76	137	63	123	82	195	61	46	76	67	70	68	64	68	138	297	142	84	92	98	58	97	84	218	38	116	58	42	167	58	121	25	125	81	66	139	49	87	63	115	68	179
LYPD6B	37	36	106	105	28	48	24	110	14	31	20	37	247	109	13	36	16	18	158	27	33	53	682	73	29	132	46	47	48	69	78	63	403	72	13	159	16	76	31	19	20	14	31	31	65	49	159	60	65
MS4A14	312	128	82	702	435	121	40	47	412	78	646	250	411	301	28	479	127	164	174	116	245	1186	301	233	406	109	128	91	398	127	200	208	772	241	362	761	656	99	204	136	394	231	268	156	249	87	82	227	375
C19orf25	1554	1283	495	1455	487	444	229	856	1189	562	599	702	1155	574	492	597	686	489	441	683	561	880	1835	1331	657	1034	478	519	517	1603	1806	582	1759	749	438	1000	1159	739	677	634	533	707	613	555	505	644	1320	544	1270
SOCS5	2397	1099	1268	1827	880	1767	774	1907	1272	897	1036	1333	1653	894	775	1255	1074	1532	1206	807	1250	670	2118	1226	813	1321	1797	1256	717	1346	2720	1607	1501	1172	788	1655	1844	1276	889	894	797	1257	631	1154	872	963	780	923	2214
TEX53	8	6	0	4	1	2	1	0	1	0	4	3	2	1	1	4	3	0	2	0	2	0	4	3	2	3	4	0	2	3	1	0	1	1	1	1	0	3	0	0	1	1	1	1	0	1	1	3	2
ASB6	1571	922	651	1324	542	822	329	630	1263	438	736	700	1151	644	513	698	616	644	597	588	628	882	1728	1111	605	615	587	669	580	966	1667	882	1621	816	546	1179	1701	734	537	664	703	717	650	779	530	643	1129	694	1393
IFNA17	0	0	0	0	0	0	0	0	0	0	0	0	0	0	0	0	0	0	0	0	0	0	0	0	0	0	0	0	0	0	0	0	0	0	0	0	0	0	0	0	0	0	0	0	0	0	0	0	1
UPF1	9985	7583	2712	6726	3038	3731	2434	1874	6927	1776	3928	2751	7443	4001	2760	3754	3942	3840	4043	3311	3449	4112	10530	7052	3650	1781	3600	3931	3197	3246	10034	5548	6545	5164	2732	6549	9648	4053	2714	4084	3341	4622	3153	3876	3153	3692	5514	3699	9201
CBLN4	110	83	10	73	18	8	86	45	90	24	26	26	7	10	80	34	60	61	27	68	27	0	25	22	30	38	84	31	33	1177	234	51	6	18	11	36	52	49	8	38	11	1	50	28	73	163	66	1	38
IL1RAP	1421	1120	814	795	534	3279	773	1095	783	525	625	822	1063	762	700	910	609	923	586	636	659	873	1171	598	490	569	973	819	341	1673	1135	4296	2856	543	304	1105	3884	586	718	492	454	938	377	2240	563	411	580	728	1434
DST	14087	13813	7356	17114	6741	14925	8641	4293	14329	1799	10352	7275	21548	8778	7857	16042	14150	16747	9842	6971	13164	7483	27092	14468	6091	4141	14252	7803	9561	4613	22849	13970	5798	9926	4688	17674	8049	9525	3475	13317	11024	8335	9796	9497	11205	4902	5360	10152	21316
MAPKAP1	5363	3915	2494	5005	2583	2959	1153	3056	4247	2325	2427	3159	3843	2197	1784	2953	2279	2806	2382	2424	2661	3552	6207	4085	2128	2828	2869	2295	1853	3055	5888	3033	5494	3251	1837	4276	5190	3044	1826	2242	2221	2207	1745	2552	2158	1992	3610	2137	4594
PPBP	34	102	46	137	160	98	180	186	62	130	55	1292	335	111	54	166	25	40	101	600	77	118	80	335	307	40	62	83	64	1380	114	449	970	24	12	352	238	205	508	44	129	215	82	1866	432	295	42	87	433
NIPAL2	1719	1224	931	1748	922	1061	655	1052	1369	737	1299	1279	1593	897	795	1291	748	1088	1004	756	914	1014	2515	1327	907	1142	1043	894	843	1077	1830	830	1785	885	661	1989	1114	1222	665	1076	919	870	680	855	973	646	1034	748	1719
VPS37C	2778	2223	1095	2508	952	1490	689	925	2030	774	1155	1407	1951	1136	915	1383	1106	1317	886	1000	1553	2049	2766	1714	1083	917	919	1143	989	1610	2800	1587	3776	1265	961	2225	3046	959	807	1101	905	1087	721	1417	836	840	1470	1017	2328
AMPD1	4	6	13	6	7	64	2	12	34	11	15	30	92	17	52	22	30	14	5	120	15	37	30	58	95	2	22	12	5	18	35	39	26	6	9	104	69	36	9	17	33	21	94	57	38	0	52	26	21
LCA5L	118	49	39	305	74	123	46	104	75	76	84	229	513	243	34	121	42	44	145	41	90	101	1070	96	59	366	67	91	91	48	151	56	324	44	52	305	47	414	70	143	47	39	72	76	95	54	91	222	154
HR	192	204	107	117	64	108	30	125	269	19	71	59	183	64	27	134	149	158	38	181	64	37	293	187	124	60	120	135	73	193	426	143	175	63	64	74	262	289	30	103	94	49	58	107	73	89	131	100	314
FGF7	1471	913	539	1332	440	947	718	1548	1115	827	821	696	1363	524	832	897	702	934	493	769	630	256	1074	702	635	709	1090	416	393	2304	1567	654	1178	635	442	1341	952	718	472	595	524	683	423	985	674	531	752	409	1266
AC005041.1	319	186	102	838	205	312	34	122	250	83	144	577	1421	715	115	107	89	110	224	203	123	462	3469	445	137	486	119	304	180	196	814	89	808	118	112	660	184	1584	113	422	160	94	261	179	103	102	358	540	374
FAM168B	9296	7070	5097	8214	3419	6230	2418	3069	7274	2477	4691	4628	8169	3852	3951	5115	5163	5788	4671	3737	5131	3283	11691	7313	3863	2819	5641	4881	3595	3099	11853	7064	5074	4489	2958	7137	8327	4797	1925	4442	4044	3824	3505	5084	4157	3091	4938	5015	9452
GYPE	104	174	81	344	182	78	73	116	234	86	95	264	253	135	244	77	174	165	151	94	195	108	179	330	236	182	59	142	60	92	526	71	178	268	117	257	89	143	137	121	119	80	70	174	132	113	124	99	317
POLD1	1711	1232	538	1257	565	769	259	382	1197	468	805	665	1106	611	648	655	758	601	658	643	739	1148	1554	1249	798	556	585	586	524	690	1558	763	1464	932	586	1089	1699	777	387	633	718	543	714	719	504	533	1172	600	1293
TMED5	6049	4608	3722	8700	4115	5538	2950	5412	5027	4421	4176	4564	4986	3559	2859	4426	3517	5001	4738	4100	4467	5571	7224	4681	3389	5410	4875	3959	2716	7040	6579	5686	13416	3977	2864	7180	6750	2849	3635	3970	2794	3252	2163	4024	4332	2604	4901	3170	7478
G6PC	0	1	1	0	0	0	0	1	1	1	0	0	1	0	0	1	0	0	0	0	0	0	1	1	0	0	0	0	0	12	2	3	5	0	0	0	0	0	0	2	0	1	1	0	1	1	0	0	1
S100A7	1	3	1	0	0	0	1	1	2	0	2	0	0	1	1	0	0	0	0	0	0	0	5	0	0	0	0	0	0	1	1	3	0	10	0	2	0	2	1	22	0	0	0	0	19	0	20	1	2
RAB1A	9657	6893	5800	9823	4276	9625	3773	7842	6905	6374	4879	6427	7988	4663	4070	6543	4091	5411	5303	4573	5109	5617	12320	6874	4298	6533	5073	4776	3516	9402	10539	9347	13319	5834	3885	9868	10904	5256	5363	4306	4130	4625	3295	5938	5259	4368	5737	4992	9288
TIGD6	292	190	156	407	185	223	79	255	277	160	251	238	320	173	135	158	159	226	205	195	169	275	592	404	157	222	259	221	123	215	435	195	358	190	148	394	365	241	122	204	160	197	137	171	172	164	251	204	431
THBS4	195	404	9	124	62	55	28	105	350	92	1189	197	243	42	61	73	201	77	78	122	74	171	165	129	130	90	103	230	72	121	283	66	118	45	193	183	271	347	43	113	71	144	114	98	130	69	92	55	106
RFPL1	0	0	1	0	0	0	0	0	1	0	0	1	0	0	0	0	0	0	0	0	0	1	0	1	0	0	1	0	0	0	0	0	0	0	0	0	0	1	0	0	0	0	1	0	0	0	0	0	0
FBXO45	680	452	354	933	360	499	343	613	695	356	444	496	736	418	360	535	432	566	427	418	506	547	1052	629	390	436	561	456	355	568	1105	677	962	451	343	722	1013	448	427	459	453	488	333	483	531	413	580	449	842
AL359922.1	0	0	0	0	0	0	0	0	0	0	0	0	0	0	0	0	0	0	0	0	0	0	0	0	0	0	0	0	0	0	0	0	0	0	0	0	0	0	0	0	0	0	0	0	0	0	0	0	0
ZNF618	1286	1338	663	1328	673	643	329	360	1447	242	916	1001	1714	508	760	1155	968	1204	753	622	1210	508	2321	1091	754	294	1026	809	729	446	2347	484	553	897	701	1399	593	926	225	885	769	292	683	527	853	451	701	739	1861
LNPEP	4024	2639	1794	4584	2286	1921	1713	1668	3141	1245	3179	2020	4690	2157	1825	2546	2588	2936	2377	2278	2909	2858	5923	3266	2082	1350	3371	2660	2197	1811	4844	1919	2903	2454	1775	4819	3085	2478	1190	3414	2098	1961	1836	2021	2919	1634	3101	2210	5677
TSPO	15254	8360	3881	10025	4058	3968	1439	7290	7866	4969	4392	5022	6632	3868	3195	4041	2790	3559	2380	4561	4300	13242	8586	8592	4898	7419	2788	4032	3808	13898	10889	6058	22218	5216	3659	7020	17211	3156	7487	3875	3553	4769	3035	6098	2434	3934	6487	3488	8306
GJA3	2	3	1	3	1	5	0	28	1	3	4	4	15	5	2	3	2	4	0	5	0	3	8	6	6	2	2	0	0	4	1	3	4	4	0	4	8	11	2	3	1	5	3	2	5	2	11	4	9
SMAGP	1395	1152	686	939	540	815	316	1474	687	371	696	922	1002	568	724	704	537	612	1005	662	772	569	1191	1460	418	1055	635	705	516	850	1981	1050	1020	960	282	846	937	422	568	474	603	769	647	964	620	696	1002	486	1555
LPIN3	677	602	333	1257	386	508	247	167	533	150	739	352	763	375	486	603	507	383	580	169	499	446	1342	616	642	226	396	294	457	167	718	459	529	511	287	829	456	638	143	555	582	285	632	437	429	228	368	544	817
FAAP100	2819	1837	811	1775	737	1092	350	563	1817	679	1029	1013	1394	791	748	1029	913	928	775	770	1021	1298	2491	1419	1227	705	765	904	1080	1349	2559	1151	2021	1206	639	1528	2225	1131	576	1050	1044	759	896	1073	713	677	1693	932	1917
EIF3F	9535	5743	3813	8246	4140	4559	1943	6301	7499	4319	4017	7154	6760	3708	3694	5307	3400	4791	3921	4011	4655	4357	9761	6661	3850	5789	4063	4029	3362	7266	12026	4411	8389	4997	3571	8831	7375	5198	4788	4045	3356	4391	2989	3916	3356	4139	7991	3797	7587
KLF17	9	18	22	21	6	19	13	31	9	2	16	7	11	22	16	23	31	14	21	22	30	16	52	19	10	16	27	15	6	28	58	21	18	27	9	18	34	10	8	21	44	24	8	13	22	3	20	46	36
MYEF2	904	482	376	1047	477	624	413	279	561	249	710	488	1212	579	415	728	376	521	573	305	476	409	1792	488	460	581	502	420	639	346	601	684	544	593	369	1381	610	751	197	580	423	337	444	496	582	388	518	588	851
TRADD	1825	1129	692	1679	575	775	303	731	1078	728	792	854	1173	925	556	716	579	702	568	795	659	941	2286	1242	773	953	433	638	558	1771	1752	722	1913	894	632	1514	1421	1189	793	896	753	625	691	865	633	682	1206	681	1409
ZNF233	43	27	10	48	40	21	15	24	25	8	26	21	74	29	17	38	18	17	30	20	34	47	111	61	35	22	20	42	51	17	94	21	27	25	18	49	30	38	17	15	28	14	27	22	43	20	36	39	48
R3HCC1L	980	598	264	1138	537	406	444	317	775	416	719	419	996	520	385	750	544	458	551	362	448	750	1433	885	506	389	499	463	488	453	1007	635	1039	756	399	1162	904	640	315	585	498	560	462	544	512	435	726	505	1218
DUSP22	3420	3278	1753	2878	1804	2331	1110	2392	2816	1533	1890	1877	3034	1644	1329	2419	1488	1935	1598	1718	1725	1980	4832	3436	1744	2161	1827	1681	1389	3008	4056	3103	4161	2167	1093	3340	3935	1876	1954	1864	1728	1613	1213	2086	1929	1463	2730	1606	3522
OR2AJ1	0	0	0	0	0	0	0	0	0	0	0	0	0	0	0	0	0	0	0	0	0	0	1	0	0	0	0	0	0	0	0	0	0	1	0	0	0	0	0	0	0	0	0	0	0	0	0	0	1
MRPL47	1183	821	688	1473	534	850	524	1032	818	907	495	913	795	600	452	698	468	583	656	559	579	762	1397	883	537	1079	580	527	502	1421	1224	1015	1709	683	468	1395	1235	718	809	513	543	573	407	771	642	502	764	647	1083
PRY	0	0	0	0	0	0	0	0	0	0	0	0	0	0	0	0	0	0	0	0	0	0	0	0	0	0	0	0	0	0	0	0	0	0	0	0	0	0	0	0	0	0	0	0	0	0	0	0	0
PATZ1	2336	1550	1184	2432	932	1204	511	995	2345	895	1465	1771	2359	1260	848	1084	1110	1184	1103	1183	1423	1232	3991	2633	971	978	1248	1300	923	1114	4101	945	1662	1310	809	2223	1568	2163	700	1431	1314	1103	1291	1073	844	1183	2276	1103	3001
SHISA2	649	363	387	1981	393	163	111	814	907	398	973	1132	1045	108	437	410	607	575	790	1887	961	358	690	1742	205	1042	854	1128	319	330	2833	81	298	381	125	1012	166	383	148	473	409	329	564	476	342	504	1378	261	1473
CNDP2	16513	12493	7225	14682	7570	8825	3517	6201	11555	7635	6557	9850	11067	7263	5168	6697	6175	8168	7424	7648	7527	10125	17445	11430	6817	7640	7403	8053	4687	10076	16053	7853	16439	10294	6222	12921	17070	7223	6271	6535	5652	6752	5228	7282	6553	5764	11573	6133	12583
FAM120AOS	2693	2056	1405	2775	1243	1810	837	2036	2396	1169	1381	1890	2224	1302	1129	1575	1322	1565	1290	1397	1516	1264	3200	2258	1184	1723	1468	1460	942	2442	3237	1834	3353	1521	916	2404	2290	1507	1319	1405	1072	1240	954	1439	1426	1205	1941	1314	2852
SLC25A23	5884	5372	2847	7343	2695	3022	1134	1587	5519	1550	3245	4444	4619	2213	2662	2167	2545	3026	2688	3290	3035	2606	6157	4114	2961	2949	2821	2944	1764	2121	6245	3244	3995	3506	1880	4031	5778	3566	1731	2688	2055	3130	1884	2750	1983	2508	3948	2299	5630
PRELID3B	3324	2002	2333	3774	1527	3771	1675	3662	1810	2670	1610	2360	2310	1930	1717	2232	1478	1805	1916	1403	1761	1721	3995	1919	1611	3513	2172	1889	1266	3681	3163	4890	6163	1858	1428	3230	5331	1636	2130	1620	1465	1832	1062	2553	1936	1350	2000	1989	3340
KCNK1	1863	756	372	977	393	1226	377	411	574	535	530	1015	693	572	484	432	426	431	471	352	283	237	980	290	329	682	478	472	271	590	474	1062	1367	297	519	863	1958	543	658	268	237	860	234	1121	490	419	582	585	581
YRDC	1037	781	536	991	437	720	270	934	666	613	413	742	524	383	373	828	456	613	545	343	557	435	1100	607	377	788	531	425	275	938	1275	1089	1707	486	373	791	1227	409	512	342	484	463	340	713	451	415	677	500	838
SEC31B	115	116	80	438	246	139	105	38	177	52	382	63	332	148	201	398	146	103	226	38	118	362	788	242	507	59	151	53	349	42	134	138	155	212	91	534	148	260	37	301	406	93	303	105	285	61	164	201	324
LUZP6	0	0	0	0	0	0	0	0	0	0	0	0	0	0	0	0	0	0	0	0	0	0	0	0	0	0	0	0	0	0	0	0	0	0	0	0	0	0	0	0	0	0	0	0	0	0	0	0	0
LRTOMT	601	318	187	1484	360	584	128	433	471	198	290	1102	2362	1012	164	351	229	240	485	319	245	581	4361	699	230	1241	358	589	327	372	1143	250	1584	237	167	1100	270	2089	218	601	274	177	387	325	245	185	441	902	744
FAM90A26	0	0	1	0	0	1	0	0	0	0	0	1	1	0	0	0	0	0	0	1	0	0	0	0	1	0	0	0	2	0	1	0	0	0	1	0	0	0	0	1	0	0	0	0	1	0	3	0	0
RSPH10B	11	3	0	34	17	35	2	4	5	3	1	47	122	121	0	11	0	2	13	4	4	11	445	20	7	23	3	27	17	3	36	17	39	2	7	67	1	157	3	39	10	1	11	11	5	0	12	29	31
SPANXB1	0	0	0	0	0	0	0	9	0	1	0	0	0	0	0	0	0	0	0	0	0	0	0	0	1	0	0	0	0	0	0	0	0	0	0	0	0	0	0	0	0	0	0	1	0	0	0	1	0
RPL34	22372	12599	10050	24364	11470	12045	6270	33497	14694	13219	9925	16580	14008	9054	8256	13197	7826	9654	10115	9148	9107	9898	23282	13031	8268	27022	9800	10038	7603	26454	27362	11113	36032	11509	8838	22133	13866	13793	18466	9422	7687	10611	7340	10883	9290	10285	16992	6615	18401
NIT1	1625	1299	628	1487	726	865	388	970	1235	634	820	856	1179	622	577	867	580	586	788	702	756	1223	2043	1271	750	1059	772	576	655	1369	1701	800	2227	959	525	1543	1325	887	730	735	785	732	576	778	760	622	1080	658	1347
OR2L2	0	0	0	0	0	0	0	0	0	0	0	0	0	0	0	0	0	0	0	0	0	0	1	0	0	0	0	0	0	0	0	1	0	1	0	0	0	0	0	0	0	0	0	0	0	0	0	1	0
MT-CO1	395407	344650	250533	740817	393871	189893	229073	155076	325853	113280	347664	285855	472337	273531	159004	281040	185512	305254	230587	184311	262655	834591	778890	299082	411889	99852	195572	273248	210461	251678	456433	266021	698480	329188	282105	985755	387807	358476	218774	237143	228982	308955	207478	307439	200171	199770	239527	170509	599090
LGALS8	4400	3155	2579	5440	2315	3036	1907	1902	3751	2228	2595	2811	4008	2251	2100	3135	2239	2663	2657	1701	2671	2798	6930	3391	1827	2176	2820	2440	2030	2122	4826	2935	3898	2655	1647	4716	3621	3228	1680	3104	2153	2147	1699	2470	2411	1716	2426	2494	5029
TTC38	1861	1328	849	1623	801	860	433	911	1407	1909	777	572	1346	915	622	859	733	715	868	826	798	885	2103	2266	748	1084	752	788	789	1230	2251	880	1929	936	544	1441	1464	914	694	678	908	773	652	663	722	748	1233	767	1966
MTNR1B	0	0	0	1	0	0	0	3	0	0	2	0	1	0	0	0	0	0	1	1	0	0	2	2	0	0	0	0	0	0	0	0	0	0	0	0	0	0	0	1	0	0	0	0	0	0	0	1	0
SLC6A13	116	100	47	264	99	56	48	30	110	41	62	98	96	61	39	25	26	34	95	72	81	79	144	68	35	34	39	50	15	71	78	59	118	144	29	130	142	74	104	31	50	36	26	91	47	51	125	24	72
MRPS23	1967	1191	1027	2455	1029	868	550	2624	1651	1407	1087	1901	1700	1024	653	966	972	993	1122	1108	927	1365	2666	1576	872	2544	1247	1067	716	2328	2501	951	3007	1417	689	1770	1906	1588	1335	1034	899	1103	775	1174	775	831	1547	1003	1995
NTF4	116	128	69	176	43	41	36	73	116	50	101	104	98	91	49	46	37	47	69	64	51	79	262	131	74	149	54	51	54	102	164	64	159	133	37	107	63	168	68	93	83	39	65	86	32	52	58	88	126
ZNF329	828	480	351	832	337	471	324	378	703	198	351	353	825	420	257	538	392	478	474	269	442	325	1298	572	262	529	405	356	366	383	1104	473	656	467	182	741	455	506	225	435	394	262	384	300	434	234	554	448	894
EXOSC3	585	457	230	748	312	310	232	497	469	372	422	384	666	341	219	380	286	357	361	318	339	413	914	526	334	469	302	258	273	657	797	487	860	391	274	777	735	378	390	350	293	341	362	365	415	312	566	290	656
DMRT1	0	0	0	1	0	0	0	0	0	1	0	0	0	2	0	0	0	0	1	0	1	1	1	0	0	0	0	0	0	0	0	0	2	0	0	0	1	0	0	0	0	0	0	0	0	0	2	1	0
WBP11	5704	4856	3062	5070	2539	4379	1887	3013	4669	2262	2729	3493	4930	2712	2348	3810	2890	3241	2942	2773	3366	2534	7813	4550	2321	3194	3371	2913	2006	3214	7249	5023	5660	3115	1937	4853	5232	2963	2287	2667	2495	2843	2075	2809	2547	2195	4104	2960	5922
MCM7	3266	2863	1604	3111	1252	1604	791	1769	3296	993	1694	1973	3201	1474	1222	2007	1693	1747	1431	1551	1706	1969	4784	3295	1689	1638	1701	1576	1574	1809	4115	2292	2455	2110	1113	1764	3023	2507	1279	1791	1749	1444	1635	1664	1644	1248	3595	1679	3341
BTK	2097	1634	704	2330	1452	908	649	1309	2038	972	1296	1389	1595	952	714	1276	807	1272	665	1152	1257	3398	1397	1781	858	1412	1120	851	903	1758	1913	839	4378	1235	1016	2387	2757	451	1010	1004	846	1228	742	1445	1122	694	2480	522	1745
ANKRD31	9	11	3	21	20	16	12	5	19	11	13	16	49	12	10	19	9	9	7	3	12	8	70	13	8	13	9	12	7	8	29	10	19	7	9	34	3	27	2	8	8	5	9	10	16	4	6	8	19
PLEKHA6	799	1813	430	953	550	853	318	426	1604	184	561	700	1427	446	572	639	1072	1020	569	932	536	491	1806	889	586	468	878	627	644	520	2339	522	701	383	395	1160	510	976	212	670	601	248	782	442	721	590	687	380	1052
FBXO2	140	366	376	1270	333	360	129	326	270	130	434	687	831	259	470	120	319	110	370	314	223	369	774	453	256	525	120	150	138	316	373	373	727	328	182	329	874	814	335	222	260	234	190	586	140	149	562	157	614
TTBK2	823	744	539	1214	548	910	491	382	830	239	781	583	1606	693	528	855	710	837	698	415	744	507	2746	892	523	406	888	722	563	360	1377	601	640	621	381	1363	623	1109	280	937	551	439	518	556	704	401	544	654	1479
CENPO	427	281	166	378	160	145	70	204	402	161	213	356	350	167	167	213	209	232	180	196	210	234	488	338	240	210	236	220	210	244	545	290	287	218	121	298	447	320	135	246	174	173	169	222	198	156	388	179	358
PAPSS1	7929	3864	3670	12486	3226	4111	2038	4859	5257	1757	2798	4470	6003	3390	2939	3768	4497	3316	4516	3769	4278	5255	11867	4609	2110	4295	3432	4973	2098	5006	7390	3376	7351	6229	2862	6329	6040	5010	3250	4212	3093	3004	3096	4431	2797	2335	4435	3321	6095
FLG	57	50	5	30	10	26	1	4	48	4	50	8	18	11	39	39	47	47	2	9	46	12	33	24	19	7	21	6	12	14	7	37	6	1	16	23	31	50	8	28	5	14	26	12	11	5	20	31	48
ZBTB12	165	83	37	241	81	60	28	46	190	42	104	105	268	106	79	81	77	93	65	101	100	75	436	261	79	98	62	133	78	82	390	33	97	85	61	240	76	238	29	159	103	34	111	74	90	108	153	99	141
ALDH1L1	63	80	42	84	8	104	8	55	71	7	13	48	412	170	16	26	12	52	82	58	14	106	775	61	88	78	57	66	30	69	221	35	393	18	5	387	58	180	17	91	34	23	25	30	25	19	44	128	128
SPATA45	3	1	4	3	2	4	2	0	3	2	2	4	8	3	1	2	0	4	0	2	0	1	12	5	0	6	4	0	2	2	3	1	6	1	0	2	6	5	4	1	4	0	0	1	3	1	2	1	6
WDR63	81	24	26	640	141	351	23	59	57	35	10	540	1212	632	11	103	28	38	231	79	46	195	2610	169	43	378	76	221	140	39	437	77	505	21	52	609	33	1235	40	282	55	16	141	127	68	32	119	391	296
CELSR3	89	91	26	81	33	50	26	43	88	25	58	51	141	76	56	109	67	51	35	41	55	138	160	63	71	20	49	43	126	19	140	52	60	49	64	100	105	85	14	97	75	29	65	52	50	14	100	55	119
THUMPD2	364	194	176	497	200	262	193	243	362	214	366	230	436	280	196	274	221	214	286	176	205	291	664	366	244	207	309	177	208	308	536	340	489	311	156	520	353	331	133	247	256	249	214	287	261	182	274	205	559
NENF	3304	2570	1554	3480	1318	1329	500	3580	2419	1791	1301	1988	1924	1202	878	1349	944	1397	1094	1476	1152	1897	3343	2527	1147	2805	1126	1233	922	4103	3434	1388	4160	1691	968	2548	2272	1666	2442	1145	1176	1506	1003	1561	1109	1296	2241	1135	2409
FAM221A	299	229	177	468	183	187	158	209	181	131	280	193	531	287	159	295	177	212	259	105	185	273	1251	291	243	315	249	129	262	180	364	222	509	194	168	410	251	511	135	292	235	135	192	221	183	86	189	324	403
LRFN2	1	1	1	0	1	3	1	2	1	2	1	0	3	10	0	2	0	1	3	1	9	1	2	2	0	0	3	2	2	1	4	1	6	1	0	6	0	3	0	0	7	0	0	0	5	3	2	0	2
RPL30	27584	17821	11971	23128	14162	15889	9344	35668	23155	19562	12047	18434	18163	10799	10447	17059	10889	13754	13189	12342	12866	12176	27454	19776	10356	23749	13674	12354	8174	25159	32954	14538	36758	15330	9841	24394	20231	15666	18563	11474	9399	13393	8989	12890	11065	11469	25957	9830	22812
MSRA	1591	989	586	921	575	763	281	576	1020	402	576	864	840	427	428	647	423	710	493	554	640	1180	1126	1082	517	665	703	585	510	1049	1536	709	1778	555	377	1082	1584	518	657	418	399	569	332	643	374	447	805	423	987
N4BP3	1178	453	259	736	202	526	124	262	532	186	456	128	908	431	249	308	606	365	170	349	170	103	777	596	305	305	228	516	621	957	1332	517	301	540	195	482	522	280	314	375	636	273	780	350	367	992	356	458	717
RRP1	1461	854	647	1085	456	870	372	439	1018	550	580	684	819	594	378	584	480	570	466	499	666	813	1637	896	619	609	471	585	512	881	1434	1137	1483	686	474	1064	2200	766	475	534	449	591	496	817	485	577	1032	612	1014
AMOTL1	9502	7155	5251	7026	3602	5770	2599	3177	7330	1740	5407	3009	8642	4500	3696	5707	5347	6824	4957	4066	5580	2773	11735	8373	3564	3054	7060	5432	4176	3574	13107	7436	3816	5829	2525	7485	5715	3464	2274	4804	4629	3919	3284	4331	4292	3705	4091	5222	12619
AIPL1	0	1	0	0	1	0	1	0	2	0	0	0	1	3	0	3	1	1	0	0	0	1	2	0	0	0	0	1	0	0	0	2	1	1	0	0	2	1	0	0	0	0	0	0	0	0	0	0	0
RTN4RL1	1144	510	233	587	209	505	158	122	411	275	528	490	613	277	216	160	198	354	224	475	191	207	644	545	188	204	214	427	184	278	702	172	318	268	243	421	854	562	196	330	221	246	219	410	193	362	551	250	669
HIST1H4L	0	0	0	0	0	0	0	0	0	0	0	0	0	0	0	0	0	0	0	0	0	0	0	0	0	0	0	0	0	0	0	0	0	0	0	0	0	0	0	0	0	0	0	1	0	0	0	0	0
PNKD	7662	5044	3228	4986	3153	4894	1081	3114	4453	4825	3445	4286	3707	2589	2587	2498	2088	2650	2995	2634	2948	3030	5233	3638	4269	3455	2530	2025	1884	4054	4901	3366	9271	4645	2859	5235	8287	3016	3503	2170	2461	4572	2153	3265	2281	2955	4614	1817	4058
BARX1	2	0	0	0	1	0	0	47	0	2	4	4	19	0	0	2	1	1	6	0	1	1	1	0	0	4	0	0	6	3	11	2	8	3	0	22	1	0	2	0	0	0	1	0	15	0	3	5	1
OR14I1	0	0	0	0	0	0	0	0	0	0	0	0	0	0	0	0	0	1	0	0	0	0	0	0	0	0	0	0	0	0	0	0	0	1	0	0	0	0	0	0	0	0	0	0	0	0	1	0	0
KCTD2	3498	2552	1740	3423	1355	1843	831	1473	3182	1132	1783	1706	2616	1490	1190	1546	1638	1749	1467	1594	1534	1743	4054	3057	1467	1383	1516	1572	1341	1817	4307	2192	2422	1887	1163	2572	3870	1954	1037	1551	1632	1943	1381	2114	1593	1442	2408	1683	3573
ARL13A	13	11	8	13	5	6	0	0	14	3	16	6	19	8	7	11	6	7	14	1	8	6	32	11	9	1	6	5	8	1	11	15	5	12	10	15	6	11	5	12	6	7	8	9	8	2	5	7	18
ALX3	0	0	0	0	0	0	0	1	0	0	0	0	0	0	0	1	0	1	0	0	0	0	0	2	0	0	1	0	0	0	0	0	1	0	0	0	0	0	0	0	3	0	0	0	0	0	1	0	1
LCT	2	5	3	4	1	2	0	1	2	2	1	21	4	1	0	6	1	2	0	1	1	4	6	9	3	4	5	3	2	5	5	4	2	2	1	3	2	3	0	3	8	0	2	12	2	2	6	2	10
GREB1L	13	22	14	28	11	17	13	33	23	1	36	15	65	10	8	41	15	23	20	5	89	12	74	37	14	7	37	18	24	2	31	32	31	16	7	66	20	8	10	15	29	7	9	11	15	15	19	8	27
DDI1	0	0	0	0	0	0	0	0	1	0	0	0	2	0	0	0	0	1	1	0	0	0	0	0	0	0	0	1	1	0	1	0	0	0	0	0	0	0	0	0	0	0	0	0	0	1	0	0	1
MCF2L2	58	75	41	57	43	98	26	21	29	20	70	60	100	30	45	57	29	29	41	21	31	57	65	31	67	21	46	30	64	23	60	58	83	43	28	75	67	37	11	40	28	30	28	36	58	30	55	31	101
CORO6	69	63	40	57	51	52	38	36	40	4	102	22	68	71	41	154	36	39	87	27	33	144	266	125	120	33	61	21	188	38	73	78	106	113	25	108	91	38	30	99	216	58	73	59	86	25	40	125	167
BRF2	443	203	194	364	202	210	98	441	389	353	181	207	352	226	121	160	193	164	187	215	176	220	495	396	138	392	268	262	125	401	597	249	475	283	90	279	439	216	255	197	183	218	165	173	146	195	298	177	445
MFAP4	27355	60372	12035	23143	9446	38728	10970	18617	38695	8507	11174	7797	40854	14212	15614	30074	25799	35274	10827	25004	22975	6492	46929	40946	6482	11478	28052	9811	10609	22681	78993	19030	21456	18874	5685	30570	20040	12250	13927	13257	17131	16962	16585	17008	13533	12214	20908	18931	36387
ZFAND2B	1369	1122	716	1533	584	661	321	804	1233	625	763	773	1055	633	522	866	621	680	624	618	615	906	1885	1375	769	948	522	495	578	1266	1603	792	1854	889	494	1292	1251	809	689	639	801	579	690	850	614	551	1099	665	1275
UBAC2	3765	2894	1342	3540	1531	1794	921	2888	3156	2065	1484	2110	2836	1432	1162	1884	1444	1658	1504	1611	1545	1639	4604	2693	1390	3043	1800	1585	1185	3640	4344	1638	4003	1887	1221	2995	2974	2595	1951	1732	1415	1426	1276	1589	1717	1401	2656	1591	3021
TGIF2LY	0	0	0	0	0	0	0	0	0	0	0	0	0	0	0	1	0	0	0	1	0	0	0	0	0	0	0	0	0	0	0	0	0	0	0	0	0	0	0	0	0	0	0	0	0	0	0	0	0
ROM1	294	239	134	173	69	139	45	172	201	66	80	125	169	79	78	152	68	144	83	123	84	65	293	273	90	227	111	113	104	224	353	117	219	115	70	163	181	180	120	80	99	97	81	122	89	87	140	117	260
ANKRD55	46	19	6	8	12	7	9	9	32	8	4	11	29	12	8	17	5	15	6	19	15	33	27	26	6	12	9	6	12	15	33	18	11	13	5	23	15	8	4	26	9	11	15	10	22	10	71	5	33
CCND2	9325	5108	2108	9472	1603	2300	2136	2054	6234	1208	4708	5595	4321	2316	2959	2431	3332	3831	2626	4579	2516	3191	7350	3464	4659	2224	3703	4613	2423	2617	4735	4388	3740	3141	2665	4694	6567	6278	1798	3093	2598	3848	1847	5843	2558	2338	3940	2608	7620
HYPK	83	83	64	159	57	133	50	19	67	32	124	37	143	62	69	161	72	54	63	28	51	85	309	101	132	54	66	37	147	23	95	99	92	49	49	128	90	82	17	113	89	44	80	108	89	43	84	84	105
MYMK	2	9	1	2	1	1	1	9	10	0	1	0	1	1	0	2	0	3	1	0	3	1	2	6	0	0	7	0	3	1	4	0	3	3	0	2	1	0	3	2	0	1	1	0	2	2	4	1	0
RND1	2708	15568	9118	833	1301	25028	4131	450	811	635	1069	1409	758	813	1000	23165	519	6901	1268	262	10868	192	2243	132	4574	315	238	550	2104	2225	1002	2249	5924	940	3004	8662	3199	137	3152	176	879	1137	132	2834	758	416	1249	2226	431
ARVCF	1430	1963	508	906	422	439	232	290	1258	161	606	347	1134	664	398	860	620	832	549	439	585	444	2444	1307	532	380	632	547	665	1128	2612	548	758	703	357	950	392	705	215	675	749	347	681	459	533	500	602	742	1416
KLC3	146	56	68	202	22	81	37	58	100	11	61	50	90	52	27	31	85	41	41	37	55	37	144	59	42	88	42	50	39	64	128	71	83	33	29	63	70	57	36	51	56	71	38	80	43	40	50	58	124
C2CD5	1717	1514	1041	2728	1272	1404	963	837	2109	759	1637	1581	2890	1261	1057	1968	1250	1510	1373	1063	1382	1740	4019	1805	694	1088	1509	988	1158	874	2237	1117	1993	1310	914	3095	1633	1710	699	1787	1165	929	1205	1172	1455	770	1653	1229	2497
HSH2D	356	355	165	719	223	212	107	185	331	319	329	247	479	293	306	595	278	168	221	260	210	230	615	384	520	220	155	166	192	185	356	304	501	278	236	505	269	261	161	326	367	182	300	243	355	188	1043	295	570
ARHGEF25	781	755	482	449	219	350	179	621	846	184	345	258	937	348	286	554	364	482	382	497	396	236	1607	939	299	429	464	466	369	1178	1185	397	509	400	139	738	447	520	402	399	467	278	429	325	390	317	369	474	861
DKK2	393	1380	659	843	652	492	922	1296	1464	348	325	81	953	918	210	1518	492	788	682	663	73	371	1281	2057	580	916	801	513	112	1175	1993	993	1321	383	208	935	614	122	818	620	766	526	240	284	1152	502	1208	827	1771
FOXR1	2	0	0	1	0	0	0	0	0	0	0	0	0	0	0	0	0	1	0	0	0	0	5	0	1	0	0	0	1	1	0	0	0	1	0	0	0	0	0	0	0	0	0	0	0	0	0	2	0
ITGA2B	49	112	27	51	61	73	81	34	23	61	55	21	247	54	45	128	41	52	62	63	58	74	105	260	85	12	49	45	60	336	83	290	191	29	15	133	112	26	138	27	63	127	81	97	229	163	58	82	294
CPLX4	0	0	0	0	1	0	0	0	1	0	0	0	0	0	0	0	0	0	0	0	1	0	0	0	0	0	0	0	0	0	0	0	1	0	0	0	0	0	0	1	1	2	1	1	1	0	0	1	1
ANAPC1	837	561	414	800	429	601	291	350	684	249	548	497	838	429	424	618	499	595	530	381	570	427	1150	624	423	322	677	511	366	319	1018	507	570	500	343	862	819	577	211	576	411	375	345	423	434	216	601	368	935
MEX3B	265	77	26	168	35	28	31	55	273	49	62	51	134	40	46	129	114	116	45	72	75	71	138	92	81	60	79	96	143	170	328	92	101	49	62	89	116	77	49	105	52	36	72	50	89	50	107	51	125
TNFRSF1B	6329	6929	2854	3289	2847	5732	1770	2133	5346	3696	2934	2104	4506	3062	2371	6055	3410	3927	1721	3414	2820	3374	6953	5840	2471	1910	2087	2789	2443	3992	6714	4558	7387	3542	2890	5078	8468	2390	2326	3961	3180	2376	2510	2940	4039	2216	6014	2142	7488
MDM4	1765	1236	887	2503	1391	1336	929	540	1285	388	2256	917	2081	1162	1276	2123	1189	893	1497	597	942	1581	3983	1580	1693	708	1210	663	1857	438	1694	1912	1674	1235	1006	3139	1330	1576	397	1859	1478	740	1570	1177	1497	781	1820	1347	2490
CHRNA5	48	19	12	29	4	10	5	24	9	2	9	48	6	8	10	11	11	14	2	19	20	22	14	14	16	12	7	27	11	13	46	10	62	1	13	39	24	18	23	23	13	15	6	21	4	7	20	2	19
SLC35G3	2	0	1	1	0	0	0	2	1	0	0	0	2	0	0	0	0	0	0	2	0	2	5	0	1	0	0	1	1	1	0	0	3	0	0	4	0	0	2	0	0	0	0	2	0	0	0	2	1
KRT81	11	11	5	16	9	10	1	372	23	3	5	3	3	10	5	19	4	2	5	7	2	11	28	8	12	13	6	2	12	39	13	19	16	3	17	11	3	11	1	7	4	6	3	13	6	9	12	9	6
DCAF4L2	0	0	0	0	0	0	0	0	0	0	0	0	0	0	0	1	0	0	0	0	0	0	0	0	0	0	0	0	0	0	0	0	0	0	0	0	0	0	0	0	0	0	0	1	0	0	0	0	0
SCN7A	3210	4733	1962	4738	1475	5356	2738	5766	5334	1513	2451	960	6549	2236	2184	3829	4812	5577	2133	2943	3479	988	7806	3291	1056	2101	6802	1436	2635	3189	8793	5141	2296	2180	984	5391	1810	2116	2085	5237	2173	2943	3320	2614	3230	1256	1685	3475	7058
IKBKG	452	419	186	366	163	235	132	147	367	200	184	225	306	155	174	240	204	244	173	216	231	251	435	327	181	214	169	180	160	267	489	275	482	251	129	314	573	186	149	165	196	191	162	236	206	133	251	178	293
THAP3	736	315	199	642	277	134	137	568	625	272	356	298	559	276	172	210	237	205	233	311	220	397	883	806	267	706	287	272	217	778	878	162	799	408	165	487	467	386	420	357	310	457	315	270	251	312	582	224	773
CYSLTR2	305	178	121	134	123	140	132	65	245	83	146	95	173	181	96	251	155	215	94	62	78	103	273	100	104	129	86	268	165	93	210	162	408	146	176	191	210	255	46	136	124	70	74	117	237	80	160	106	318
IGSF8	4063	3742	1796	3601	1070	1987	762	1347	2602	839	1550	1449	2720	1444	1127	1592	1530	1731	1450	1665	1749	1693	3729	2698	1487	1499	1267	1397	1154	2230	3914	2334	4083	1793	1133	2330	3490	1481	1384	1339	1449	1661	1428	1846	1146	1229	2561	1351	3168
KRIT1	1450	1167	742	1703	808	1156	893	832	1307	479	1169	749	1674	1108	822	1434	878	968	1119	683	984	843	2532	1429	859	879	1079	831	897	767	1828	1011	1430	1008	577	1867	1098	1062	477	1073	841	762	777	907	948	605	1001	1001	1937
NR1H3	1661	1361	1214	3014	1326	806	449	1555	1956	2585	1281	1124	1235	761	672	874	1059	736	964	1076	766	1292	3577	1699	1171	1411	719	780	936	2231	1830	878	3545	2108	1844	1518	2046	1041	1369	1185	1074	700	994	996	1571	717	1934	578	1640
TXNDC15	4224	2831	1713	4446	1612	1942	1359	3245	3511	1780	1895	2286	3241	1686	1468	2488	1875	2302	1990	2041	1965	1712	4701	3128	1591	4036	2085	1496	1532	3634	4519	1894	3631	2317	1431	3527	2320	2394	1645	2008	1887	1802	1397	1766	2010	1428	2604	1939	3951
MED10	1223	778	697	1396	519	903	365	871	823	640	621	661	991	566	519	719	516	589	532	540	606	688	1797	1130	506	1008	687	535	479	1031	1358	1132	1521	761	389	1130	1156	610	583	569	634	672	514	853	615	613	857	646	1323
KLHL13	158	104	31	297	78	178	19	128	136	42	50	367	563	199	40	115	66	69	77	125	47	68	923	186	51	484	89	154	80	197	338	54	238	19	42	221	50	644	42	191	44	16	50	90	59	26	88	218	209
RNPS1	5569	3761	2456	4782	2152	3085	1432	1962	3711	1763	2646	2711	3676	2426	1714	2785	2151	2319	2547	2143	2266	2866	6774	4241	2669	2452	2331	2142	2094	3149	5539	4081	4954	2876	1858	4031	5115	3184	1754	2339	2150	2624	2117	2925	1953	2052	3797	2451	4864
COMMD3	868	539	368	1219	482	346	258	1152	683	784	539	555	715	463	340	583	348	353	472	421	405	706	1408	788	442	823	369	271	491	1312	959	363	1647	595	354	1094	606	642	667	426	420	356	428	426	534	438	671	438	788
FRS2	1559	1169	1269	2010	772	1972	828	1248	1257	846	1060	1149	1696	884	965	1291	1249	1160	1074	762	1242	654	2505	1311	847	935	1388	1014	813	1384	2268	1587	1541	921	729	1673	1398	1083	727	1073	845	798	734	993	955	734	904	1044	2063
C11orf98	107	87	58	120	78	45	91	109	93	87	54	90	113	67	36	103	58	45	72	74	47	80	181	74	78	126	76	53	55	138	112	78	170	81	60	114	105	85	69	70	71	69	54	97	48	97	120	74	106
PPARGC1B	355	570	439	818	641	575	320	260	401	243	538	161	582	278	653	1114	1061	531	259	326	1086	751	1109	378	378	514	531	268	847	192	820	687	665	489	376	1723	1089	374	149	491	931	155	915	489	398	325	339	826	637
MSS51	71	23	21	131	36	35	25	15	48	25	95	20	87	30	48	59	43	23	41	17	33	79	138	67	55	21	32	22	74	24	78	38	74	39	30	112	48	68	10	81	72	23	63	39	61	19	48	37	110
ANKRD34A	50	36	13	34	13	18	8	23	51	7	39	57	63	24	21	18	23	16	23	30	23	27	84	32	31	27	27	20	18	42	100	28	35	36	8	44	40	31	15	22	18	18	25	24	32	18	49	26	48
PNLIPRP3	1	1	1	1	0	0	1	1	1	1	1	5	5	1	1	1	0	0	1	0	0	0	0	1	0	0	2	0	0	6	1	0	6	1	0	1	0	0	0	0	0	0	0	1	1	0	0	0	0
LRRC58	2510	1528	1453	3243	1390	1508	1249	1643	2289	1378	1772	1484	2623	1494	1217	1698	1827	1974	1740	1435	1860	1484	4202	2142	1214	1209	2325	2019	1170	1466	3372	1465	1795	1885	984	2879	2024	1493	892	1896	1260	1424	1335	1369	1479	1137	1478	1599	3712
TRIM54	11	4	5	13	4	3	2	4	7	3	14	10	3	5	8	2	7	3	3	11	5	16	3	5	12	7	5	0	1	14	11	4	46	4	4	10	15	4	3	2	1	6	4	10	5	4	11	2	5
PFKP	3015	1493	788	1814	725	1947	508	849	2237	956	1032	2600	1897	1309	529	1085	1282	966	812	1355	909	2128	2543	926	883	1176	1115	1472	590	1316	2316	2538	3837	1380	1466	2125	5160	2461	1044	1485	778	1439	897	2198	918	462	1678	666	1832
STN1	1725	1640	981	2066	1106	1211	658	1514	1802	1044	1192	1825	1587	1016	879	1136	958	814	988	973	1124	1148	2218	1446	952	1557	1102	885	561	1675	1947	1358	2119	1386	678	1833	1804	1239	1242	900	854	895	742	1099	942	876	1427	924	1869
SLC5A9	103	1525	630	138	122	473	277	261	1138	73	201	95	1085	554	462	736	682	322	903	207	360	225	1780	1648	262	173	349	539	231	631	1724	803	273	1129	289	391	192	108	531	322	860	136	263	47	1090	505	486	233	735
GDPD2	2	2	3	5	5	3	5	4	6	3	2	2	10	4	0	1	3	4	3	2	3	3	20	0	3	2	3	9	2	10	11	2	2	0	1	15	4	5	1	7	0	0	7	2	1	0	2	4	13
HECTD2	617	371	322	584	299	608	356	375	483	218	471	240	644	320	289	744	418	439	463	267	363	296	1040	552	335	336	433	332	412	596	772	671	519	388	207	824	437	373	198	444	405	270	305	287	379	198	249	357	839
MEN1	2171	1535	771	1800	688	760	353	558	1768	489	901	963	1602	900	625	838	850	901	806	922	994	1104	2500	1738	736	743	749	966	802	911	2582	503	1716	1056	615	1464	1689	1259	543	992	920	854	788	810	736	825	1842	846	1702
C6orf223	487	1060	383	1111	590	984	304	332	274	235	818	704	730	579	919	287	336	387	876	596	744	457	571	369	528	424	467	276	123	754	516	643	1273	751	255	1435	978	276	460	407	523	878	450	770	591	499	444	297	803
SP4	603	489	444	683	373	535	407	439	524	270	434	518	803	473	423	637	528	494	503	356	605	382	1154	553	387	465	661	507	353	433	977	713	744	290	379	982	488	471	288	481	368	361	314	402	534	263	514	370	1185
NXPH2	5	0	0	0	1	1	1	2	17	0	4	0	0	0	1	2	1	1	4	0	2	0	1	0	0	0	2	3	1	5	9	1	0	0	0	2	1	15	0	0	2	0	1	1	8	1	1	0	4
SLC35F3	36	14	11	97	22	18	8	14	13	16	43	89	23	15	24	31	23	21	12	30	13	35	27	23	28	31	25	24	15	9	20	18	22	26	17	73	43	22	15	8	8	21	18	38	29	39	37	21	29
LRRC3B	8	9	5	11	4	0	8	11	15	0	5	4	5	1	4	26	6	7	4	7	11	0	25	30	2	8	6	3	7	13	45	3	3	0	1	16	1	3	1	4	3	4	5	1	7	1	13	0	10
SPEM2	1	0	0	0	0	0	0	0	1	0	0	0	1	0	0	0	0	0	0	0	1	0	1	0	0	0	0	0	0	1	0	0	0	0	0	0	1	0	0	0	0	0	0	0	0	0	0	0	1
DHX9	9738	7321	4692	8292	4439	9294	3526	3706	7726	3225	5154	5768	8379	4900	4208	6690	5260	5564	5398	4852	5733	4723	11548	7285	4433	4130	5632	4851	3809	4827	11369	7455	7598	5780	3509	8992	9752	6446	2900	4835	4173	4229	3419	5365	4851	3091	6681	4630	9090
FGF20	1	0	0	5	0	1	0	3	2	0	0	5	3	1	0	0	2	3	0	2	1	2	12	4	2	1	0	1	1	3	4	1	1	6	5	1	2	10	1	4	3	0	0	0	1	0	9	0	5
BMP1	3412	2230	1227	3230	1178	1277	481	702	2171	969	2041	1547	1090	815	2699	3823	1365	1838	2250	893	1234	955	2057	1662	1505	785	1234	897	2415	1043	2214	1376	1389	1269	848	2223	2283	1563	395	1024	1552	617	1676	1915	1603	715	1244	1792	2931
OR1M1	0	0	0	0	0	0	0	0	0	0	0	0	2	0	0	0	0	0	0	0	0	1	0	0	0	0	0	0	0	0	0	0	1	0	0	0	0	0	0	0	0	0	0	0	0	0	0	0	0
ASPDH	9	11	10	24	10	1	11	3	15	1	13	4	23	9	9	12	18	5	4	6	17	8	36	6	13	4	11	4	13	3	11	15	16	6	17	25	10	8	1	18	12	2	18	17	9	4	9	11	11
CCT3	8950	5847	3372	6918	3834	5504	2208	5845	7242	4493	3407	5467	6637	3689	2508	4458	3389	3873	4028	3993	3878	4762	9968	6057	3242	5581	3622	4073	3001	7241	10144	5274	8716	4889	2672	7259	9613	6137	4250	3754	3009	3960	2758	4106	3449	3085	7057	3402	6235
C3orf58	2530	2033	2265	3547	986	1956	1401	1534	1891	611	1283	1110	2289	1429	918	2243	1295	2051	1481	1052	1809	816	4243	1615	951	1121	1154	1279	1201	2144	3256	1451	1799	857	1304	2583	1919	980	1159	1127	1158	1030	835	1624	1478	808	1054	1865	2826
BTBD16	10	7	16	29	9	18	3	2	5	5	4	19	8	14	6	17	2	1	12	2	14	3	19	13	0	12	1	2	7	3	18	21	13	1	1	15	1	13	2	5	5	0	7	12	2	2	9	10	5
CHST12	2715	1889	947	1976	872	847	407	800	1821	618	1350	1176	1791	912	841	1152	1034	1158	782	1069	1080	1284	2982	1827	1052	973	945	968	1131	1429	2866	804	1824	1314	759	1923	1609	1324	761	1176	1121	1043	1018	962	961	1010	1549	1046	2523
NR5A1	1	2	2	0	1	2	0	1	1	0	0	1	0	0	3	1	0	1	0	0	1	0	4	3	2	0	0	1	1	1	1	1	1	0	0	4	0	0	1	1	0	0	0	1	1	0	1	0	2
PSG9	1	0	0	0	0	0	0	0	0	0	0	0	0	0	0	0	0	0	0	0	0	0	1	0	0	0	0	0	0	0	0	0	0	0	0	0	0	0	0	0	0	0	0	0	0	0	0	0	0
SP140	315	244	161	290	174	220	179	133	334	209	171	148	322	230	96	243	177	141	127	289	279	318	352	279	330	137	163	174	121	238	193	256	485	317	301	619	362	142	175	309	196	213	147	234	373	160	1280	111	412
WDFY2	1849	1234	714	2103	918	934	505	447	1623	498	1300	968	1759	970	888	1104	930	933	876	759	898	1298	2820	1082	968	626	958	1041	827	673	1612	939	1663	861	653	2017	1719	1281	455	1229	773	856	613	1053	990	486	1089	1080	2045
BLOC1S5	672	427	341	799	348	354	249	682	695	430	414	407	803	350	260	467	356	422	407	420	412	462	1031	633	325	623	524	429	289	698	901	311	854	454	336	869	611	500	434	401	346	352	291	308	396	358	605	366	813
LNX1	398	247	216	386	183	297	128	246	276	108	200	385	545	224	163	228	299	245	288	173	281	139	922	327	189	276	502	226	208	158	646	233	295	171	130	383	171	392	183	229	144	183	170	209	174	121	172	224	490
ATOH8	10359	5636	3933	5821	2333	1703	1054	2562	4161	914	2866	2195	4588	2364	1704	2149	3639	3471	5287	2655	2979	1360	10970	4925	2364	3913	5630	4158	2589	3000	10456	1211	1694	5065	1606	3208	1944	1472	2395	3010	5201	4467	3302	2129	2952	4448	3322	4322	8397
STK3	1843	1439	825	1765	812	1120	829	945	1316	666	906	1050	1387	801	727	1071	812	1107	1129	717	1032	830	2053	1297	716	1110	1234	1060	699	1243	2027	1334	1401	1125	613	1589	1235	858	779	821	796	745	526	844	964	801	769	872	1819
CLNS1A	2475	1715	1025	2756	1292	1239	791	2483	2206	1480	1310	1832	2317	1223	1098	1616	1218	1357	1320	1237	1380	1540	3235	1894	1054	2485	1430	1278	1031	2351	2991	1369	3166	1531	1156	2684	2194	1672	1505	1312	995	1201	974	1159	1297	1123	2160	1193	2333
ISG15	2065	2358	1241	3458	717	811	456	1566	1189	2680	660	844	979	982	386	943	612	869	837	1251	718	1333	2443	1588	632	2071	682	966	927	3145	2637	921	3061	1352	640	1301	1461	684	1456	890	1027	762	431	623	591	1474	1715	625	2289
CSAG2	0	0	1	0	0	0	0	1	0	1	0	0	0	1	0	1	1	0	0	0	0	0	1	0	0	0	0	0	0	0	0	0	0	0	0	0	0	0	0	0	0	1	0	0	2	0	1	0	0
FHOD1	3881	4192	1330	2766	1528	2077	907	1378	3366	1149	2042	1430	2681	1791	1700	3056	2291	2468	1850	1982	2506	2449	5836	4205	2439	1326	1894	1559	2312	2738	7804	2344	2795	2928	1275	3246	3308	2005	1119	2191	2306	1468	2391	1381	1883	1435	2672	1766	4569
BRD3OS	1177	865	522	1684	527	673	222	793	1130	416	625	1165	1881	821	428	576	570	663	556	709	545	566	2982	1089	500	1060	623	799	424	836	1801	364	1385	640	292	1097	783	1661	375	835	477	577	556	594	396	389	856	741	1319
RAD18	645	482	380	736	366	415	238	456	533	278	421	464	592	362	339	513	395	372	449	283	430	342	1021	539	318	476	432	369	311	297	796	500	566	390	321	698	563	490	334	383	344	321	277	383	336	263	477	363	879
UAP1L1	1078	885	402	962	749	268	221	276	1054	594	910	575	656	366	454	614	520	484	495	550	597	1625	946	772	804	333	524	423	505	657	1000	325	1540	772	415	1185	1443	493	389	552	696	517	442	445	528	407	1017	436	1145
CNOT3	2816	2238	1072	2490	1095	1505	616	580	2262	642	1389	1393	2382	1244	1007	1445	1300	1536	1207	1181	1649	1275	3869	2173	1271	889	1154	1176	1063	999	3460	1526	1922	1465	988	2039	2513	1587	665	1296	1325	1247	1173	1240	1084	1042	2110	1266	2484
SOX30	17	17	3	14	8	9	4	11	13	4	9	9	19	4	2	97	5	7	5	3	12	4	24	15	6	20	4	10	7	8	18	10	8	5	7	14	12	16	4	9	4	3	4	13	4	6	18	21	20
TRIM31	18	10	15	24	20	8	9	19	15	27	20	26	43	33	8	10	7	10	29	6	10	29	158	15	16	41	23	20	6	12	22	36	120	14	13	115	39	49	15	23	12	7	13	18	25	21	20	19	49
PDGFC	2079	1021	757	1710	839	989	454	709	1599	988	974	1444	1479	745	667	800	1009	1188	980	995	914	1285	1296	1043	766	958	1405	1171	535	1054	1688	1406	1840	1052	811	1625	2255	1320	870	928	566	1288	566	1343	772	627	786	827	1544
RHOT2	3429	2514	1278	2685	1140	1576	774	841	2268	868	1903	1331	2374	1524	1307	1920	1427	1233	1379	1117	1369	1914	4618	2743	2024	1306	1036	1135	1486	1639	3251	1804	3439	1912	1096	2496	3060	1857	945	1556	1841	1167	1744	1595	1185	992	2245	1638	2760
FRG2B	0	0	0	1	0	0	0	0	0	0	0	0	1	0	0	0	0	0	0	0	0	0	0	0	0	0	0	0	0	0	0	0	0	0	0	0	0	0	0	0	0	0	1	0	0	0	0	0	0
C1orf74	130	88	74	136	78	99	36	112	117	102	111	100	180	97	77	114	103	78	87	65	94	92	280	117	68	98	94	65	67	110	188	103	165	82	39	156	141	119	72	110	82	59	72	70	92	59	166	82	144
ADPRH	3326	2538	1909	2604	1537	1793	1073	1618	1783	1001	1465	1590	2173	1341	948	1658	1240	1896	1588	1369	1891	2228	3237	2119	982	1151	1849	1460	1169	1685	3402	1747	3210	1909	1098	2493	2885	819	1566	1371	1429	1481	691	1419	1417	1380	1793	1592	2614
ZNF513	1017	805	445	832	272	507	266	186	640	241	467	333	576	467	372	554	410	446	425	316	484	412	1151	668	559	363	325	317	447	537	1031	775	1195	540	371	791	985	391	294	404	509	323	450	580	355	293	549	480	884
TMEM11	1505	931	626	1268	477	800	358	941	999	592	571	811	815	558	383	552	519	568	529	579	532	671	1511	914	466	963	704	616	422	1228	1361	1049	1571	706	376	962	1453	626	872	548	514	712	391	760	499	590	845	606	1083
C8orf88	43	60	41	39	17	51	24	93	53	23	21	23	53	12	28	72	16	55	34	29	36	20	118	46	16	72	46	50	16	120	113	68	48	35	16	54	52	53	36	27	20	20	17	25	21	16	25	39	76
CTDSPL2	1837	1219	1127	2240	1161	1419	1019	1858	1476	1188	1304	1294	1894	985	1018	1809	1310	1438	1398	971	1550	972	3039	1444	1067	1532	1748	1298	915	1990	2565	1472	1967	1184	900	2283	1619	1239	986	1222	1080	980	899	1020	1091	975	1245	1283	2907
SCP2	9464	5861	4671	10582	4661	6145	3331	6838	6536	4486	5725	7517	7933	3984	4172	5091	4450	5953	4977	5060	5423	6140	10284	6819	3886	7373	6653	5347	3739	7296	10755	4856	12014	5050	3345	9775	9055	4904	4921	3923	3546	4836	3323	5022	4152	2150	5253	4040	9130
CHCHD6	738	667	777	1151	461	423	295	814	714	369	424	536	760	576	250	491	315	365	557	365	422	411	1711	839	381	1011	376	351	301	686	1079	410	1249	891	369	769	594	814	615	383	381	342	407	452	337	392	566	469	932
PLAC8	2090	1807	815	5021	789	1098	770	1735	1176	702	1285	1757	2822	2136	1160	1098	693	1491	1523	939	1021	1613	5472	1407	835	2052	866	1078	934	1345	2622	1051	4111	1202	594	1901	929	1366	1244	1066	969	990	1030	1028	790	926	1402	1411	2233
GJD4	1	6	0	6	1	0	1	0	4	1	2	0	7	0	2	4	2	2	1	2	0	3	4	3	0	3	0	2	2	0	1	0	3	1	0	5	0	2	1	0	2	2	0	0	0	1	2	2	4
TMC3	4	1	1	3	6	7	0	1	6	0	0	4	21	9	3	2	2	0	9	2	4	5	42	7	3	7	0	2	3	1	7	1	4	4	3	7	1	19	1	6	1	2	5	0	4	3	5	9	6
KLHL10	7	3	1	13	2	2	1	4	8	3	6	3	12	4	4	9	3	8	3	1	3	15	8	8	4	9	7	5	5	11	18	5	16	10	4	2	9	1	1	2	5	3	6	8	2	4	6	2	8
GLT6D1	0	0	0	0	0	0	0	0	0	0	0	0	0	0	0	0	0	0	0	0	0	0	0	0	0	0	0	0	0	0	1	0	0	0	0	0	0	0	0	0	0	0	0	0	0	0	0	0	0
INCA1	219	220	119	259	116	122	62	93	204	64	176	140	185	139	111	151	115	128	127	87	125	149	336	183	165	133	115	123	106	85	250	160	188	157	76	187	144	144	78	164	133	96	101	138	143	92	156	128	212
SLC22A23	2646	1721	1531	3946	1255	3874	759	481	2719	812	2031	2759	4071	2008	1138	1062	3030	1355	1394	1035	1331	865	5595	1969	1486	1004	1679	2436	1046	766	3602	2837	1877	1115	1045	1971	4643	3714	600	1674	1158	1414	1467	3232	1017	874	1637	2517	2583
HBG1	0	3	3	0	0	1	0	2	0	1	0	1	4	0	0	1	0	0	0	0	0	0	4	0	0	0	1	0	0	0	7	0	1	0	0	8	0	0	179	0	0	0	0	0	0	0	3	0	34
PSMB10	2200	1889	760	1637	927	883	613	1466	1769	1300	838	1014	1412	1102	562	1242	822	849	829	1180	1089	1472	2580	1604	935	1023	720	944	670	2515	2463	873	3618	1576	1117	1652	2400	890	1264	1027	1042	786	858	796	898	1000	2195	649	1876
DYNLL2	8910	6895	6105	10951	3499	5525	3187	3077	7216	2333	5090	5453	8848	4359	3744	5200	4715	4847	5076	5534	4846	4100	13647	9114	4889	3674	4633	5476	4023	3854	13086	6425	5604	5718	3454	9454	6693	5613	2734	5054	4824	4256	3936	5506	4593	4324	5783	4728	11024
NEK11	439	280	155	1394	374	738	101	364	366	184	205	1152	2075	915	137	269	211	170	434	273	207	369	4348	554	159	1054	279	551	254	286	969	258	1026	184	165	789	232	2005	172	635	242	209	304	397	230	120	319	860	620
ATP1B3	7718	5288	4472	6231	2902	6966	2802	5115	4852	3228	4649	4947	3535	2360	2504	4489	2483	2970	2929	3044	3265	5009	5398	4494	3178	4384	3083	2436	2401	7001	5486	9557	12694	4158	2628	6433	13857	2214	4907	2598	2834	4813	1733	9735	3034	2667	3399	2434	5367
ARID1A	7559	5647	3017	7277	3618	4333	2231	1336	6650	1419	4592	4261	7690	3692	3196	4121	4805	4753	4007	3386	5278	4220	10693	5717	3927	1769	4669	4251	3016	2274	9045	4838	4402	4633	3316	6609	8314	4460	1855	4923	3751	4115	3063	3928	3568	3268	5601	3627	8980
SSX5	0	0	0	0	0	0	1	40	0	0	0	0	1	0	1	0	0	0	1	0	0	0	0	0	0	1	0	0	1	2	0	4	0	0	0	2	0	2	0	2	0	0	1	0	0	2	2	0	1
ZNF211	593	356	236	791	351	279	292	260	592	168	436	415	643	348	250	475	333	502	432	296	390	492	1645	495	426	295	370	326	579	244	945	363	555	377	221	780	415	436	156	397	503	244	409	348	497	223	470	377	778
SP6	118	446	252	90	169	110	159	190	165	106	76	22	135	79	80	406	120	321	396	90	208	63	518	468	145	98	539	242	202	168	473	351	132	534	93	331	246	45	355	170	318	68	106	306	227	326	297	333	310
KRT84	1	0	0	0	0	1	0	0	0	0	0	0	0	0	0	1	0	0	0	0	1	0	0	0	0	1	0	0	0	0	0	0	0	0	0	0	0	0	0	0	0	1	0	0	0	0	0	0	0
ZNF841	424	270	126	554	323	249	259	119	442	97	490	162	548	228	248	502	275	257	286	170	213	505	905	422	346	145	244	200	375	127	467	420	371	323	194	751	360	355	105	450	333	201	306	230	380	161	271	280	601
RPH3AL	1979	1856	1287	2227	563	1519	357	648	1841	479	1055	1438	1365	801	933	819	917	900	912	696	752	712	1841	1311	900	1092	842	872	652	690	1715	1256	1972	1202	585	1448	2516	1225	667	614	727	1325	968	1380	671	738	1212	828	1548
ZMAT5	873	664	344	773	378	348	183	652	688	468	356	556	584	317	289	459	310	388	410	449	361	505	976	661	316	723	364	318	285	828	1074	291	1272	481	282	602	775	501	480	327	360	351	326	371	325	345	644	317	695
THBS1	78728	76128	24112	12141	7884	141918	32102	16042	24054	7135	11384	15069	17664	9887	20233	51926	11866	54956	19071	7081	28337	6094	22351	3745	10759	6485	11617	7837	17754	40126	36288	186371	47859	5670	15867	21298	115446	4409	10645	7222	7963	20098	2957	49379	16575	5939	6864	18047	21232
SPATA31A5	0	0	0	0	0	0	0	0	0	0	0	0	0	0	0	0	0	0	0	0	0	0	0	0	0	0	0	0	0	0	0	0	0	0	0	0	0	0	0	0	0	0	0	0	0	0	0	0	0
PLCL1	704	616	677	1074	320	989	441	519	837	188	382	651	1192	387	269	483	536	536	593	305	454	260	1376	653	285	483	662	623	421	387	1043	561	442	428	244	690	376	697	316	530	401	367	312	456	451	258	370	715	1460
HUS1B	4	4	10	5	3	23	3	6	6	3	3	3	0	2	3	5	6	8	5	3	4	3	8	0	1	8	4	1	1	6	8	15	12	7	8	4	3	9	4	0	6	2	4	15	1	3	2	3	5
RNPC3	406	244	211	723	382	359	264	189	391	166	809	298	783	429	369	542	374	298	428	193	277	630	1266	408	584	215	365	209	457	178	503	362	449	354	285	1043	365	545	142	630	377	302	530	328	507	217	290	377	713
ZFYVE28	574	474	208	444	235	328	175	161	572	182	342	262	611	393	246	437	357	256	247	261	300	264	894	425	352	185	275	277	299	331	769	312	623	377	214	417	603	400	185	378	358	167	328	420	351	182	494	394	818
C1orf216	1174	979	449	1075	376	622	320	797	1168	364	511	490	894	397	256	551	524	599	421	582	636	810	1129	872	443	618	548	618	397	1137	1365	1246	1019	703	294	770	1596	624	442	633	440	614	344	699	528	485	739	468	983
CHFR	1853	1385	730	1386	781	1061	489	539	1403	871	1084	755	1291	865	688	1187	774	883	730	651	976	1637	2422	1170	1070	522	758	688	848	1048	1666	1195	2344	1119	729	1577	2647	829	592	916	953	857	700	943	826	535	1318	812	1813
FREM3	210	104	151	1467	88	92	37	63	479	4	76	430	104	62	87	12	79	85	178	79	153	59	92	270	31	33	79	140	51	122	184	140	22	66	121	27	147	138	51	61	173	41	158	145	425	99	55	10	87
DNAH7	119	38	23	828	219	579	30	41	127	46	73	896	2318	1032	41	150	79	41	328	147	77	267	4544	237	73	423	165	707	194	22	570	177	511	33	84	554	50	1723	52	579	82	50	243	208	67	29	106	691	482
EIF5B	7878	5616	4651	9316	4100	5140	4780	3081	6501	2406	4476	4683	8097	5012	2875	5106	3857	4524	5582	4763	4340	5555	14698	6754	3932	3767	5304	4483	3346	3056	9191	8446	4896	6064	3680	9526	7340	5297	3097	4506	4225	5098	3690	5355	4013	4271	4992	5129	8865
C16orf46	64	53	50	128	35	154	37	31	41	31	28	113	227	108	19	82	32	32	54	22	37	45	378	67	26	95	29	55	55	41	87	84	136	27	26	137	43	175	23	81	35	21	39	50	30	14	47	88	68
SLCO4C1	2848	2136	1386	2204	2028	1458	972	1035	1054	907	2754	2156	1661	855	1532	1332	1817	1621	1982	1669	1684	836	1917	2147	941	1384	3004	1334	996	1109	1509	982	2369	1852	871	2366	1727	403	785	1138	1024	1194	572	1202	1502	1440	2722	1622	2897
CORO7-PAM16	4	4	2	1	2	4	1	0	6	9	2	2	2	5	5	5	0	1	2	1	1	3	12	2	0	0	0	0	1	3	3	7	17	1	0	2	7	0	1	0	4	0	0	1	1	1	2	0	2
DEF8	3420	2502	1298	2361	1480	1293	598	1355	2676	1101	1551	1479	2440	1423	1158	1854	1378	1446	1236	1346	1367	2053	4103	2491	1529	1432	1252	1340	1326	2098	3760	1367	3559	1876	975	2567	2914	1760	1098	1567	1511	1314	1198	1561	1385	903	2402	1336	2819
SOWAHD	253	47	35	256	69	38	7	66	193	63	151	106	104	106	37	30	42	44	20	127	50	322	157	249	73	113	45	94	78	147	140	54	291	88	40	109	247	45	83	124	64	195	64	63	50	138	172	25	169
BCAS4	499	477	320	561	222	361	137	367	369	211	273	444	736	393	277	259	275	201	275	373	187	273	1248	453	328	559	229	308	182	274	652	232	545	328	303	454	309	625	150	351	189	256	251	251	316	271	1111	389	579
FAM183A	156	14	8	1313	210	432	3	304	54	140	0	1136	1950	1155	4	87	24	25	333	171	53	372	4170	491	68	1842	81	359	180	103	651	85	1508	5	80	989	4	3319	143	539	120	3	292	174	47	23	282	1002	326
SUGCT	118	47	26	45	27	33	16	58	191	13	30	56	66	20	21	24	21	53	53	55	27	30	90	34	36	45	82	39	22	82	101	25	71	31	18	64	72	78	22	25	19	30	13	21	19	21	84	29	63
RPS6KB2	2390	1819	904	1996	1020	1023	470	1362	1428	1166	1074	1262	1278	913	847	1129	846	804	902	1053	910	1296	2506	1561	1153	1524	846	898	761	1851	2175	1085	3315	1281	728	1735	2294	1190	971	846	1061	959	913	1228	827	841	1902	1042	1760
PPT2-EGFL8	21	25	11	24	16	19	19	10	17	10	25	10	37	24	11	41	18	17	14	15	7	29	109	37	30	9	25	9	28	14	31	21	26	31	11	56	22	34	6	32	49	11	34	18	20	17	21	20	41
BTNL2	0	5	3	6	2	1	2	1	3	2	3	1	4	1	2	7	1	0	3	2	3	0	15	2	1	5	5	1	7	2	1	2	2	1	0	5	3	4	0	3	1	0	1	1	2	0	11	6	3
SMURF2	2970	2753	2243	3127	1985	3454	2337	1729	3175	1335	2015	1561	2791	1903	1305	3654	2176	2519	2573	1517	2819	1344	5417	4182	1821	1353	2337	2298	1927	2793	4531	5935	3393	3024	1249	3650	3688	1711	1084	2371	2552	1655	1385	2503	2205	2057	1999	2480	5921
SNX7	1062	708	547	1855	445	638	401	1265	916	449	565	894	1201	649	347	815	546	575	599	492	551	424	2177	1052	410	1185	658	639	453	1117	1464	612	1050	577	353	975	656	920	602	613	514	539	395	599	481	407	502	630	1153
IFNK	0	0	1	0	1	1	0	0	1	0	2	0	1	0	0	0	0	0	0	0	0	1	2	0	1	0	0	0	0	1	0	1	5	1	1	0	0	0	0	1	1	1	1	0	0	0	2	0	1
PLAGL2	3460	4286	1955	1971	1185	5267	939	594	1690	652	1604	1665	2114	1229	1236	1996	1128	1617	1702	926	1595	1090	3011	1775	1496	526	1255	1185	1126	662	2501	3538	2689	1800	1120	2788	3129	1094	1080	1023	1032	1369	946	1788	1332	1089	1726	1526	2499
ZCWPW2	52	68	57	78	44	61	48	46	68	45	52	59	98	44	52	83	42	64	37	21	55	35	122	54	46	62	60	40	47	55	100	56	77	42	28	97	46	36	35	32	40	36	31	34	41	47	27	50	73
B3GAT2	37	34	20	35	31	29	22	8	27	10	46	15	50	42	21	35	29	19	41	10	15	31	57	27	44	13	24	23	29	20	32	41	38	28	27	73	31	17	3	31	11	22	10	27	37	23	18	24	77
DERL2	1825	1352	927	2036	1012	1076	648	1670	1435	1172	1076	1192	1499	1031	763	1146	818	912	1040	938	867	1402	2532	1409	1044	1430	982	868	913	1986	2017	1175	2609	1150	727	2170	1699	1207	1073	942	956	958	783	1114	1012	848	1434	962	1776
SPATC1	41	22	4	15	13	14	9	2	30	10	17	24	9	6	9	13	7	18	3	7	16	19	27	16	10	8	14	4	18	10	17	18	28	8	14	26	33	8	7	13	6	21	11	20	7	8	23	9	12
JPT2	4493	2608	1685	5954	1984	2857	1079	2396	3552	1639	2218	4333	6357	3473	1751	2053	1862	1684	2411	2141	1975	2415	11528	2750	1915	4494	2364	2976	1571	2600	5818	2720	5805	2231	1376	5503	4411	6789	1675	2854	1628	2400	1755	2588	1915	1713	2896	2579	4413
MAB21L4	1904	2413	1565	3158	592	1182	676	1155	2217	340	1236	926	1294	899	799	1118	1113	1078	618	650	1276	526	2359	2361	816	1614	592	1092	350	794	2637	2296	1814	1521	497	1424	808	1124	889	1320	740	994	978	995	791	1078	722	1362	3561
PTGDR2	34	54	12	46	14	12	12	28	57	30	30	33	88	26	39	50	23	62	38	61	12	51	72	81	36	21	26	38	18	27	118	10	46	52	6	41	78	35	50	12	31	81	50	32	27	13	68	18	52
IFT43	1036	646	410	1279	402	626	287	1049	696	493	454	757	1102	757	307	517	337	353	517	384	348	531	2343	815	378	1425	373	395	366	1002	1159	527	1569	485	322	1001	632	1235	527	467	437	366	380	556	362	342	601	589	807
MRPS30	1363	815	714	1886	745	872	594	1110	1139	795	893	985	1498	777	666	939	803	911	880	807	814	971	2207	1140	670	1072	1034	906	618	1270	1877	902	1645	950	566	1543	1358	945	850	858	733	810	637	805	762	667	1008	771	1613
WDR36	1804	893	723	1751	863	1002	834	1082	1415	1007	910	973	1570	843	671	1215	968	1048	909	927	872	1132	2179	1241	822	798	1042	1109	824	1345	2172	1402	1640	1053	755	1869	1903	996	693	1085	793	962	698	891	952	720	1151	787	1868
ACAA2	5133	3432	2409	7705	2171	2847	1441	3713	4184	2485	2798	3653	3588	1994	1581	2379	1949	2211	2177	2446	2777	3228	4728	3637	1975	4431	2386	2094	1511	3979	4789	3051	6656	3360	2040	4090	4759	1853	2510	2070	2179	2934	1527	2728	2339	1883	3526	1978	4274
CLSPN	55	41	20	15	16	26	25	37	79	24	33	83	49	40	31	43	32	24	26	40	22	109	50	31	49	17	41	39	28	47	79	124	36	71	34	69	158	56	21	35	45	12	17	23	41	20	156	29	44
CAPRIN2	892	622	465	1765	725	709	430	280	758	289	1263	550	1278	702	644	904	737	620	728	331	542	951	1875	929	1017	398	576	355	656	366	820	563	892	716	473	1145	656	731	248	781	891	485	723	647	755	368	710	698	1320
MT1G	121	76	462	32	49	1166	170	413	51	55	60	77	38	27	87	40	117	37	46	52	60	28	82	64	61	100	49	29	33	137	91	2804	352	87	16	178	995	47	116	15	16	181	12	528	46	143	54	94	38
P2RY12	161	155	70	115	55	94	78	126	167	94	48	167	196	136	113	103	154	60	62	163	95	171	138	169	52	181	219	65	106	246	204	44	228	197	53	117	34	104	94	146	65	105	106	87	136	48	210	79	203
EIF6	5682	4000	1752	4462	2135	3090	1132	3552	4356	2273	1862	3416	3148	2006	1334	2358	1602	1850	2112	2296	2030	3291	5239	3802	2010	3480	2221	2012	1466	4937	5498	3708	6209	2676	1722	3996	6029	3125	2766	1892	1650	2455	1605	3054	1679	1941	3965	2010	3610
ABCA10	103	147	84	213	97	159	118	43	147	28	327	44	456	76	202	232	151	129	141	58	97	109	534	174	142	79	103	55	195	50	190	139	142	65	54	426	51	250	33	247	162	77	252	111	157	54	43	124	355
PRR22	86	49	32	94	30	42	6	15	31	27	40	24	47	34	40	51	22	28	28	17	24	60	153	61	47	27	27	20	64	14	59	34	82	39	25	59	47	46	14	51	60	21	56	47	23	22	49	48	74
ZNF799	214	124	82	296	113	182	56	294	228	101	192	178	308	138	69	167	115	138	147	133	130	181	461	271	96	355	224	124	141	262	402	181	326	135	58	280	155	216	112	166	147	154	147	163	162	119	202	142	276
ST20	173	89	75	109	36	95	42	99	51	72	62	42	57	63	51	127	36	60	57	24	37	86	158	65	50	68	31	38	102	84	62	53	98	70	45	146	78	42	72	56	45	44	76	88	78	41	83	83	116
VN1R1	42	29	18	55	31	25	13	21	56	5	63	24	75	29	22	30	25	36	34	11	43	36	122	37	47	23	36	38	30	8	48	28	5	34	22	68	21	25	9	29	37	16	43	20	28	13	20	39	101
TMEM25	1490	1593	817	1626	530	667	380	805	1471	601	661	861	1260	610	465	590	632	849	748	682	660	599	1771	1214	501	841	682	788	489	922	2193	566	756	1043	403	1126	824	752	518	707	572	586	604	654	570	483	967	658	1277
SWAP70	8185	6114	4579	5187	3075	7472	4505	2754	6173	2694	3517	3813	5499	3395	2843	5170	3893	4997	3315	3017	3988	2534	7931	4392	3827	2998	4894	3914	2468	3496	7389	10827	5957	3987	2715	5374	8576	2743	2865	3091	3446	3317	1911	5225	3685	2814	5915	4752	7860
USP45	313	211	251	522	238	330	193	240	314	183	367	255	463	247	227	396	297	221	255	167	260	263	770	328	259	295	254	234	282	271	368	279	458	239	174	694	323	291	146	373	238	210	222	249	320	146	250	255	532
TRAM2	4473	3333	1717	3245	1251	1827	929	1079	4783	557	1658	1450	2900	1281	1243	3036	2401	2901	1432	1743	2745	1199	4219	3149	1745	666	1749	2404	1749	1740	4952	2753	1620	1890	1035	3091	2614	1941	690	1982	1691	1452	1153	1765	1909	1100	1772	1862	4347
PADI4	109	325	6	14	29	269	51	3	24	70	20	5	94	76	63	260	54	74	4	32	13	63	89	36	54	13	13	9	25	67	37	316	96	28	12	56	268	13	32	63	31	15	18	81	137	19	61	28	39
RCOR1	4351	2717	2107	3671	2078	3666	1429	1220	2468	1442	2344	1782	3320	1975	1992	2412	2667	2209	3460	1682	2590	2586	3925	2455	2147	1164	2906	2238	1716	1167	3776	3994	3818	2917	2343	3623	5632	1548	1503	2320	1732	2876	1645	2665	2279	2006	2297	2163	3642
OR10H4	0	0	0	0	0	0	0	0	0	0	0	0	0	0	0	0	0	0	0	0	0	0	0	0	0	0	0	0	0	0	0	0	0	0	0	0	0	0	0	0	0	0	0	0	0	0	0	0	0
MCAM	24209	9947	6160	1842	2609	3741	3367	6604	15310	2341	2174	4430	9489	3049	1598	10064	3485	10233	4414	4571	6480	2874	12298	6662	4182	3970	8715	9193	8957	9573	24433	15277	4187	6842	1808	7983	11121	3217	4341	4075	3543	3117	2170	2340	3079	4573	4840	5945	13692
NPIPA7	0	0	0	0	0	0	0	0	0	0	1	0	0	0	0	0	0	0	0	0	0	0	0	0	0	0	0	0	0	0	0	0	0	0	0	1	0	0	0	0	0	0	0	0	0	0	0	0	1
VCX3B	1	0	0	3	0	0	0	0	1	0	1	0	2	2	0	2	0	0	1	0	1	2	1	1	0	0	0	0	0	0	1	1	1	0	1	0	0	0	0	0	0	0	1	2	0	1	0	0	4
TP53BP2	5011	5907	3958	4267	2023	11693	2209	1765	3276	1376	2452	2777	3576	2454	1742	3051	2384	2871	3518	1620	2418	1863	5078	3491	1903	2170	3537	2398	1400	1793	4984	11509	3801	3300	2056	3329	6404	2122	2748	2447	2144	3506	1702	3949	2131	1745	2181	3054	5189
PNMA6F	1	0	0	0	0	0	0	0	0	0	0	0	0	0	0	0	0	1	0	0	0	0	0	0	0	0	0	0	1	0	0	1	0	0	0	0	0	0	0	0	0	0	1	1	0	0	0	0	0
PANK4	1464	1094	522	1273	548	550	375	472	1217	378	680	612	1072	664	433	787	721	752	577	725	690	828	1746	1204	592	640	695	611	531	931	1940	763	1471	897	393	1168	1443	826	570	653	616	669	523	619	537	576	942	552	1403
DEPDC1	35	18	13	37	10	10	4	47	42	55	13	50	19	20	35	21	10	14	11	21	17	49	53	26	26	66	17	32	21	97	41	45	45	26	19	45	68	18	41	28	17	9	7	17	22	14	120	18	25
PAG1	2842	2437	1546	2253	1745	1827	1415	1519	2679	900	1962	2145	3038	1738	1201	3382	1905	2696	1935	1796	2824	2919	5461	2268	1413	1197	2986	2538	2129	2672	3678	2827	3549	2146	1549	3755	4825	1452	1640	2307	1586	1971	1530	2407	2397	1323	1964	2269	4856
EMP1	26690	47868	23595	9747	4483	80901	30088	11209	13291	8733	8167	8947	10005	7230	8447	48341	11655	21937	11282	5268	8885	3416	13718	8880	10170	5904	11072	8509	11624	15932	18825	193383	28087	4318	10661	11725	58721	8821	8231	6071	8072	7542	4014	24750	11203	5787	5709	20180	11449
WFIKKN1	60	32	76	185	26	58	19	10	88	6	82	43	65	36	71	38	61	42	27	22	24	82	169	104	31	26	15	45	51	15	82	50	62	63	10	37	66	28	10	28	104	47	55	91	31	44	37	110	175
GUCA2B	7	3	3	8	5	0	1	8	16	0	9	6	5	1	0	7	2	4	2	1	7	1	4	9	3	18	7	32	3	7	29	2	3	2	1	3	4	1	12	1	1	0	4	6	3	1	6	5	15
WDR86	63	71	14	186	32	62	11	47	49	12	34	146	285	103	24	48	49	28	40	37	17	42	664	86	34	110	33	114	66	103	127	29	109	42	29	97	23	264	16	117	44	18	42	44	58	11	58	122	76
CNIH4	2534	2030	1205	3195	1509	1240	967	2964	2004	1795	1396	2116	2036	1316	969	1447	1256	1301	1781	1590	1461	1867	3154	2013	1351	2855	1759	1321	926	3152	2882	1712	4663	1998	1094	2693	3103	1492	2268	1561	1246	1603	969	1504	1433	1303	2020	1252	2267
TST	3407	2418	1355	3250	1416	1222	457	2189	1833	1572	1540	2265	1697	1206	1180	950	886	1179	1405	1744	1486	2036	2882	2066	1266	2622	1096	1164	973	2392	3480	881	4242	1955	826	2426	2079	1646	1192	962	1053	1227	1023	1488	915	1384	2625	1031	2116
KCNK3	1787	4452	3434	889	1362	1701	1258	2890	1232	1458	1029	2113	3391	1606	1070	2964	2384	2755	3144	1671	2209	1308	7844	3162	1687	1521	2565	3483	2573	3968	5373	2082	1859	3543	852	4526	1511	906	2703	1325	2249	4449	1518	1604	2436	1375	1227	5290	4327
EXOSC10	3426	2465	1586	3407	1718	2403	1196	1340	2940	1029	1940	1891	3150	1797	1294	2350	1762	1877	1979	1484	1805	2137	5156	3029	1744	1582	1950	1557	1542	1587	3888	2193	2986	2109	1268	3058	3115	2240	1177	1733	1784	1670	1541	1770	1627	1247	2416	1821	3529
ST18	6	3	18	9	5	9	7	4	6	17	4	31	130	10	1	28	3	5	8	6	8	27	28	3	2	9	18	10	81	6	12	11	20	12	11	42	13	4	2	16	2	3	4	1	10	10	19	0	9
VPS39	6815	5138	2596	6384	3086	3459	1730	1925	4995	1756	4034	3149	6089	3037	3495	3785	2989	3659	3917	2784	3995	4029	8390	4697	3426	2137	4048	3225	2917	2479	7697	3173	5022	4660	2308	6683	5192	3660	2004	3112	3205	3279	3375	3093	3339	2682	4765	3083	7032
ZNF57	262	125	77	299	111	96	46	189	189	190	174	220	250	120	91	80	124	83	235	107	66	178	417	177	78	227	307	132	89	104	296	137	182	341	69	161	208	215	132	155	96	215	134	146	73	106	143	116	317
TMEM17	199	96	91	281	116	104	71	206	179	106	112	249	334	130	61	125	66	113	119	93	105	112	551	185	78	410	115	134	73	134	316	89	288	138	78	259	92	225	101	133	66	70	96	98	107	93	112	154	199
SRP54	3234	2102	1695	3025	1535	2327	1244	1847	2253	1791	1814	1906	2516	1549	1200	2185	1462	1617	2046	1531	1736	1847	3773	2127	1400	1822	1820	1528	1201	2069	3189	2478	3360	1851	1198	3330	3346	1614	1385	1414	1303	1505	1100	1776	1652	1278	2238	1630	2960
SLC16A12	176	177	56	449	97	325	133	206	451	26	139	454	422	243	88	137	224	203	162	154	118	87	1775	191	73	222	317	216	267	140	414	281	241	63	39	210	159	470	90	282	248	100	251	169	68	36	125	304	464
GRM8	8	106	30	21	11	11	83	42	16	9	7	1	65	22	2	80	6	37	26	12	22	14	110	92	3	7	22	7	68	4	131	116	19	57	6	24	12	3	22	9	104	3	9	12	6	2	16	23	141
PRB3	5	4	1	2	0	2	1	0	2	2	2	10	4	3	2	2	1	1	1	5	1	7	3	1	2	6	3	1	0	4	5	3	2	3	2	7	6	3	2	1	1	0	0	2	4	0	0	1	0
NLRC3	280	408	278	446	352	162	229	199	496	162	388	113	691	426	221	825	487	238	290	303	524	294	1389	689	403	229	278	289	363	238	694	266	358	534	297	921	203	431	177	760	503	158	393	227	674	264	951	311	1118
GPR42	1	0	0	0	0	0	0	0	0	0	0	0	0	0	5	2	0	0	0	1	0	0	0	1	0	0	0	0	0	0	0	0	0	0	1	0	0	0	1	0	1	0	0	1	0	0	2	0	0
TEPSIN	438	316	156	569	241	195	138	133	384	109	431	176	452	242	221	379	242	188	294	185	217	548	918	414	452	166	190	162	320	210	456	268	596	350	185	536	359	360	112	312	515	238	358	245	260	138	376	284	547
PCYT1A	4202	2684	2037	3860	2194	2501	1484	1830	3551	2157	2529	2308	3757	2061	1559	2694	2258	2334	2156	2134	2432	3861	5339	3021	2140	1915	2314	2270	1781	2156	4527	2786	4601	2924	1679	4414	5137	2332	1414	2206	1853	2033	1632	2273	2124	1605	2584	2010	4196
COLGALT1	11826	6129	2632	9513	4432	4645	1650	2641	7279	4873	4607	5302	5676	3318	2681	3914	3251	4382	2599	4946	4360	13445	7132	4875	4473	2743	3680	3309	3736	6398	8383	3759	16483	4739	3198	7857	15526	3151	3267	3889	3333	4104	2879	5314	3088	2672	6426	2569	6824
THAP12	2319	1657	1521	2609	1227	2146	976	3294	1978	1605	1576	1640	2111	1372	1117	2175	1328	1665	1312	1334	1584	1274	3097	2516	986	2542	1674	1374	1000	2322	3143	2072	2788	1497	875	2701	2261	1363	1394	1372	1266	1178	930	1436	1464	1141	1674	1271	3021
FAM151B	83	43	32	111	36	38	23	45	44	42	62	50	79	39	25	55	31	42	29	21	46	98	131	44	34	52	41	32	37	51	75	37	132	46	27	90	64	52	27	46	37	22	34	41	25	32	36	34	69
MS4A18	1	2	1	3	1	0	2	0	1	52	2	9	0	0	1	0	0	0	0	0	0	0	0	1	1	0	2	0	1	3	0	0	3	2	0	2	1	4	0	0	0	0	0	0	1	0	2	1	0
AKNA	3819	4438	1442	3422	1997	3283	1278	698	3693	1387	2426	1830	5043	2874	1655	3599	2832	2127	1646	2114	2606	1982	7632	3723	2563	1153	2057	1777	1892	1394	4209	4057	3848	2447	1993	3902	5446	3594	1132	3621	2549	2017	2281	2514	3307	1463	7179	2269	5745
POLR3C	1514	1109	685	1316	714	901	409	1054	1101	593	670	1006	1107	621	506	773	652	755	823	631	684	830	1672	961	548	907	978	626	511	1013	1617	1318	1569	833	558	1274	1676	866	879	664	587	824	523	923	674	548	968	718	1168
RHOF	410	345	230	626	170	258	112	136	449	90	206	298	278	193	181	154	176	186	122	226	188	147	376	338	170	308	119	143	87	189	320	337	294	287	156	268	621	155	162	375	152	198	143	205	207	149	429	183	347
RBM46	1	0	0	0	0	0	0	3	0	0	0	0	2	1	1	0	2	0	2	0	1	1	1	0	0	0	0	0	0	8	0	0	2	0	0	1	19	2	0	1	0	1	0	0	0	0	0	0	0
OR51T1	0	0	0	0	0	0	0	0	0	0	0	0	0	0	0	0	0	0	0	0	0	0	0	0	0	0	0	0	0	0	0	0	0	0	0	0	0	0	0	0	0	0	0	0	0	0	0	0	0
AC002094.3	0	0	0	0	0	0	0	0	0	0	0	0	0	0	0	0	0	0	0	0	0	0	0	0	0	0	0	0	0	0	0	0	0	0	0	0	0	0	0	0	0	0	0	0	0	0	0	0	0
TALDO1	9591	7446	4483	9177	4823	4888	2196	5514	6797	12962	4196	5395	6273	3728	2695	4293	2971	3727	3795	4350	5204	9797	9691	6336	3723	5871	4053	3583	2680	10626	8828	4472	19260	6567	4027	11193	12381	4161	6736	3622	3354	4963	2576	4320	3219	4696	6241	3532	6878
POTED	0	0	0	0	0	0	0	0	0	0	0	0	0	0	0	0	0	0	0	0	0	0	0	0	0	0	0	0	0	0	0	0	0	0	0	0	0	0	0	0	0	0	0	0	0	0	0	0	0
PPM1J	43	19	12	36	22	20	10	18	22	25	23	47	47	27	15	19	13	22	20	24	18	47	62	46	27	27	16	24	12	39	71	32	44	24	21	45	58	38	10	19	16	21	19	16	19	16	35	21	30
AC010327.1	0	0	0	0	0	0	0	0	0	0	0	0	0	0	0	0	0	0	0	0	0	0	0	0	0	0	0	0	0	0	0	0	0	0	0	0	0	0	0	0	0	0	0	1	0	0	0	0	0
SRP9	5171	3395	2694	7478	2719	2863	1940	8922	3811	4343	3197	3866	5064	3266	2408	3799	2444	2872	3304	3071	2710	3191	8810	4964	2531	7123	3581	2981	2473	8846	7102	3693	8337	3404	2003	7116	3911	3280	4353	3116	2937	2778	2258	3027	3297	3226	3857	3036	6082
NSD2	3097	2059	1228	2957	1506	1917	881	763	2332	844	2214	1613	2608	1443	1427	1710	1889	1828	1767	1207	1865	1875	3720	2378	1758	1023	1770	1434	1563	928	3340	2462	1974	2080	1399	2852	3128	1580	677	1871	1663	1348	1434	1519	1671	1208	2329	1556	3010
BOD1L2	1	0	0	0	0	0	0	0	0	0	0	0	1	0	0	0	0	0	0	0	0	0	0	0	0	0	0	0	0	0	0	0	0	0	0	0	0	0	0	0	0	0	0	0	0	0	0	0	0
SFTPA1	1153015	1141076	670190	1252142	514608	696299	268848	830393	401411	773158	1118728	1017521	682771	405823	988116	429815	511815	509119	526332	901789	499623	422193	398431	551232	459194	930044	470916	481201	202266	499412	804208	567371	812445	873057	314429	792747	1171758	209810	616754	254498	395379	824611	483699	800096	475158	648219	937490	250239	897456
SMU1	4477	3124	2532	4536	2266	3560	1866	3270	3335	1894	2158	3075	3502	2154	2006	2937	1978	2505	2453	2045	2457	2202	6103	3172	1916	2657	2523	2228	1778	3144	5011	3335	4601	2497	1529	4325	3961	2534	2002	2073	2010	2061	1539	2770	2113	1845	2775	2365	4681
PDXP	42	13	19	40	5	11	3	15	35	19	15	16	23	19	9	18	7	31	5	26	20	20	45	27	9	16	3	15	16	9	62	8	37	15	11	19	40	23	11	23	21	14	17	6	5	13	40	16	37
NSMAF	1929	1481	700	1796	1256	1014	718	1155	1745	1729	1101	1030	1712	1007	699	1471	984	1198	949	975	1179	1862	2194	1476	981	1041	1222	912	872	1495	2088	1258	3000	1316	921	2163	2376	982	952	1205	847	942	667	1049	1041	819	1446	819	1738
BLVRA	4059	2922	1941	4850	2070	2144	1271	2836	2976	2522	2025	3244	2915	2015	1322	1909	1486	1895	1778	2262	2112	3517	3971	2953	1557	3662	2032	1733	1303	4381	4127	2365	6705	2289	1588	3528	4668	1827	2508	1686	1576	2449	1234	2656	1581	1707	2526	1627	3474
MON1B	4292	2691	1759	3590	1723	2450	1122	1349	3215	1268	2167	2787	3406	1807	1761	2347	1985	2454	1840	2016	2188	2586	4494	2704	1986	1606	2478	1920	1734	1633	4720	2601	3934	2030	1325	3235	4327	2129	1007	1975	1774	1932	1494	2055	1646	1348	2790	1755	3707
SSTR5	0	0	0	2	0	0	0	0	0	0	0	0	1	0	0	0	0	0	0	0	0	0	0	1	0	0	1	0	0	0	0	0	1	0	0	1	0	4	0	0	0	0	0	0	0	0	0	0	0
ARHGEF38	714	427	237	977	538	512	341	186	383	243	1390	438	563	457	588	621	316	371	472	235	395	360	979	618	458	339	420	273	434	148	487	341	393	606	475	1128	425	446	172	423	435	548	538	247	471	476	407	331	837
NT5C3B	1707	1146	755	2223	692	965	332	1777	1909	822	725	927	1363	651	523	983	880	856	703	743	663	1040	1984	1202	652	1809	670	810	658	2537	2004	893	1875	1202	419	1250	1261	1008	895	647	708	647	719	874	520	810	1214	858	1399
TTC19	3665	2194	1813	3343	1618	1926	1266	2810	2485	1431	2162	2283	2772	1489	1683	2106	1821	1845	2287	1452	1797	1444	4323	2813	1519	2644	2123	1864	1385	1383	3886	2212	2792	2218	1384	3072	2764	1844	1547	1748	1730	1737	1530	1716	1577	1299	2288	1751	3865
PPIE	1851	1346	777	2018	994	1057	607	1679	1587	874	1244	1246	1884	992	788	1191	771	892	1119	932	961	1428	3233	1780	961	1713	1072	900	718	1915	2218	911	2150	1269	754	1934	1498	1714	1088	937	1010	1018	912	958	841	846	1729	996	1724
JOSD2	1614	889	459	1465	381	521	249	561	1021	492	497	596	967	706	350	479	384	415	316	584	423	754	1660	904	598	843	262	493	414	1591	1522	564	1402	716	381	893	1052	797	578	535	469	512	411	562	320	562	1010	552	962
NR0B2	352	315	194	1090	143	58	102	122	325	71	213	385	174	123	118	104	227	149	146	150	139	107	227	250	149	240	139	137	131	120	257	285	420	105	148	128	353	108	129	99	161	104	228	127	156	122	372	148	174
RAF1	6802	5261	3351	6947	3156	4959	2053	3468	5290	2493	3874	4138	5663	3394	2767	4551	3418	3590	3553	2905	3428	3901	9164	5129	3208	3494	3428	3079	2743	3999	7320	5444	6472	4020	2610	6341	6819	3920	2669	3356	3065	3469	2668	3877	3071	2508	4304	3681	6606
ARHGEF12	13098	11512	9948	13586	7413	15461	8054	5324	11192	3495	9550	9535	15169	8323	7264	10560	9102	10698	9557	7186	11406	4816	23657	12962	7313	5421	12518	10396	7116	6304	20459	14070	7396	10830	4988	15741	10648	9012	5160	9347	7929	7322	5808	7747	8634	8430	5853	8960	21544
TERB2	0	1	0	0	0	0	0	0	0	0	1	0	3	2	1	1	0	0	0	0	0	1	3	0	0	0	1	0	0	0	0	0	4	0	0	0	0	0	0	0	0	0	0	1	0	0	0	1	0
RGSL1	2	0	1	3	1	0	0	0	0	0	2	1	2	0	0	0	1	0	0	0	0	0	0	0	0	0	0	0	0	0	0	1	0	0	0	0	0	0	0	0	0	0	0	1	0	0	0	1	1
SLC9B2	388	219	106	121	97	385	124	200	284	107	130	293	360	91	75	262	134	188	107	195	113	72	291	238	133	131	181	186	96	303	364	589	197	102	63	282	450	284	113	141	112	186	68	243	129	88	221	147	259
LPA	32	17	10	7	5	12	5	1	16	1	3	17	22	4	6	13	6	7	9	1	11	3	27	23	0	11	10	21	8	7	27	6	7	3	2	13	0	18	3	6	10	4	10	6	12	8	5	20	14
SMAD2	6085	3975	3060	6366	3306	4039	2280	3279	4927	2682	3835	4366	5640	3098	2591	3839	3253	3823	3541	2870	4099	3999	8951	4636	3046	3302	4028	3604	2347	3376	7128	3674	6052	3413	2525	6573	5337	4290	2473	3628	2597	3383	2079	3341	2835	2684	3343	3375	6735
ANKRD18B	2	0	0	6	5	10	1	4	2	0	2	9	38	29	1	3	1	0	6	1	2	6	111	7	3	6	2	6	3	0	4	2	8	2	1	39	1	73	2	14	6	0	5	3	0	0	2	11	4
CLEC18A	3	7	0	20	9	5	2	1	8	0	4	0	6	0	3	5	0	1	0	1	4	6	32	6	6	0	1	0	14	1	5	2	7	2	9	8	2	6	0	7	10	2	4	5	6	0	1	2	7
ATG9A	5440	4339	2177	4262	1757	2047	1037	1469	4404	1459	2316	2554	3800	1848	1488	1945	2155	2437	2140	2264	2604	2285	6033	3664	2022	1387	2503	2116	1928	2292	6011	2635	3808	2803	1544	3385	4090	2491	1541	2119	2241	2657	1923	2074	1914	1844	3301	2059	4617
RBM45	473	296	213	486	221	235	148	245	333	239	328	312	485	275	211	311	217	195	280	234	224	308	743	406	236	312	306	227	242	324	444	294	439	339	184	529	362	367	213	321	240	205	208	285	248	180	303	271	441
LRRN1	317	367	124	176	74	81	123	141	703	18	83	323	386	140	31	36	94	205	136	203	149	129	876	283	106	88	186	405	103	86	420	122	270	100	76	356	103	587	68	219	126	57	28	132	183	63	155	170	423
HIST1H4I	321	210	182	329	192	161	101	233	240	216	162	268	201	123	104	172	142	155	166	135	147	207	352	235	125	221	155	171	105	225	370	204	317	159	150	291	203	183	152	114	110	158	119	192	167	149	266	128	293
RABEP2	1626	1300	589	1441	443	510	336	318	1168	381	718	658	1172	625	511	765	589	709	490	595	580	757	1893	1390	850	585	476	591	757	895	1830	671	1298	829	473	1129	1312	748	391	684	716	516	624	696	551	530	1410	646	1277
CCDC124	3568	2425	1522	2812	870	1362	716	999	2229	945	1208	1455	2029	1261	773	1262	1080	1378	1040	1368	1288	1344	3562	2240	1251	1820	994	1258	1131	2208	3616	1853	3140	1523	961	2085	2963	1401	1186	1278	1270	1298	1003	1456	825	1109	2027	1364	2772
RBM34	88	51	74	139	52	77	32	69	69	30	62	47	87	49	50	56	54	49	65	33	39	62	146	56	66	53	61	37	47	46	79	73	80	52	38	106	89	61	32	65	61	41	50	61	49	44	57	53	93
LAT2	2245	2368	606	1837	1377	1173	523	1540	2107	504	1062	935	1510	1058	793	1298	765	1533	485	1399	1736	3529	1528	1805	855	1558	1026	879	913	2865	2592	1288	5188	1001	672	2733	3187	545	887	1087	644	1063	764	1400	786	861	3210	657	1851
CRISP2	33	0	1	242	56	89	0	14	11	18	0	235	317	236	0	22	3	1	10	24	13	51	225	62	7	389	18	36	30	7	96	8	76	1	15	71	9	50	1	56	15	1	46	46	1	3	41	94	82
GAN	713	385	278	633	328	428	183	211	520	178	414	249	627	292	188	351	293	302	301	212	302	271	1115	435	289	173	445	323	337	177	857	614	335	260	252	574	777	561	125	450	312	288	329	375	249	202	329	403	675
OR5AN1	0	0	0	0	0	0	0	1	0	0	0	0	0	0	0	2	0	0	0	0	0	0	0	0	0	0	0	0	0	0	0	0	0	0	0	0	0	0	0	0	0	0	0	0	0	0	0	0	0
CCDC175	0	0	0	12	1	3	0	0	0	0	0	1	10	7	0	4	0	2	3	0	1	6	32	2	1	2	2	2	5	0	4	1	3	0	5	3	0	11	0	4	0	0	2	1	2	1	1	4	2
OR4N2	0	0	0	0	0	0	0	12	0	0	0	0	0	0	0	0	0	0	0	0	0	0	0	0	0	2	0	0	0	0	1	0	0	0	0	0	0	2	0	0	0	0	0	0	0	0	0	0	0
CRKL	5498	4412	3196	6017	2690	3916	1801	3202	5130	1847	3330	3428	5290	2846	3247	3643	3572	3797	3189	2857	3669	2625	7237	4604	2503	2433	3696	3396	2170	2944	7543	3780	5203	3029	1823	5220	6388	3048	2202	3113	3084	3196	2407	3517	3207	2799	4062	2806	7096
NUTM2B	19	28	10	28	14	11	9	2	15	5	28	12	13	32	1	14	12	5	18	2	25	6	18	19	1	18	6	21	7	9	35	18	20	17	3	25	25	19	1	14	19	17	25	16	7	16	20	9	38
CTDP1	2546	1305	1118	1720	645	1315	497	426	1599	541	981	951	1604	1059	652	820	943	1037	728	940	996	1022	2441	1446	896	701	736	976	705	907	2184	1555	2005	947	711	1343	2459	979	622	868	901	882	751	1037	653	808	1496	969	2007
ARL14	7	18	4	11	1	8	8	11	6	0	1	6	3	3	6	7	3	7	1	3	0	0	5	2	6	2	1	1	0	1	1	26	6	0	1	9	1	2	1	1	2	2	1	2	7	2	1	1	1
GAB3	899	580	376	682	555	508	295	267	667	320	732	438	779	534	340	581	497	467	449	340	416	897	1123	690	448	285	518	355	518	377	727	441	796	586	369	917	750	374	297	724	475	519	438	439	607	265	615	400	1021
SLC22A15	515	466	226	785	576	289	297	290	349	288	871	260	690	322	431	475	466	519	566	305	557	815	717	462	418	361	473	227	328	248	527	262	699	531	430	770	524	218	228	272	340	454	304	273	427	282	479	258	613
ZNF782	138	96	65	135	81	91	71	57	134	34	127	107	189	107	82	156	111	105	108	59	92	81	284	154	97	84	116	88	106	63	197	126	136	99	82	226	98	104	36	120	65	75	87	75	95	85	119	82	178
SLC39A2	6	8	3	5	6	2	1	7	6	1	2	1	3	0	5	1	0	7	0	0	2	0	8	5	1	2	2	3	2	2	13	1	4	2	0	2	1	1	1	0	2	3	3	4	3	1	6	2	3
RPL13A	83190	52802	29623	67759	33031	33471	16080	95239	63003	59506	28294	52733	45534	26554	27952	38252	24674	31403	27588	34971	31416	32290	74896	53605	28718	86267	30410	33570	22474	89785	92268	31695	104391	40033	28884	62049	54832	50665	45277	31443	25805	29032	22770	31058	26340	29132	73322	27152	57456
SPCS3	8616	5495	4743	8104	4505	5919	3675	8630	6181	6403	5180	5169	5818	4071	3936	6552	3923	5466	4983	4691	5473	5904	10066	5953	4200	7091	6204	4535	3715	8757	8728	6030	11834	4946	3469	10091	8573	4205	4287	4669	3993	4208	3071	4787	5065	3816	5739	4109	10085
TXLNA	5964	3774	2508	5132	2145	4195	1578	1803	4819	2120	3009	2957	4612	2661	2020	3222	2579	2587	2253	2380	2405	3413	6936	4012	2696	2020	2789	2714	2415	2519	6558	5996	4447	3314	1813	4351	7299	4129	1359	2890	2496	2962	2150	3779	2376	2045	3724	2694	4688
TFDP2	2764	2019	1162	3132	1741	1581	920	932	2449	693	2131	1757	3749	1510	1633	1735	1746	1591	1564	1202	1651	1251	5199	2540	1320	1091	2258	1257	1358	893	3421	1370	1682	1719	1201	2853	1466	2947	757	1817	1491	1097	1524	1302	1444	1011	1375	1730	3357
TMEM132B	31	127	13	10	15	5	7	10	44	6	19	11	38	3	6	7	9	14	79	11	17	2	20	16	7	1	124	34	13	16	38	12	18	42	2	27	9	45	1	11	7	5	9	10	23	29	100	44	7
ZACN	23	19	11	31	8	12	2	13	17	7	14	8	17	8	6	15	6	13	6	4	7	16	45	14	9	7	10	6	10	9	27	13	8	12	10	19	17	14	5	15	10	4	13	9	7	10	19	13	17
GHSR	0	0	0	1	0	1	0	0	0	0	0	2	38	1	0	0	0	0	0	0	0	3	0	0	0	0	0	3	29	0	2	0	0	0	0	0	0	0	0	0	1	0	0	1	0	0	0	0	0
LY6D	1	0	1	0	0	0	0	2	18	1	7	8	25	5	0	2	0	1	2	3	0	103	2	0	0	0	1	3	1	2	5	0	153	21	5	13	4	6	7	7	1	0	2	3	36	4	14	0	0
SPSB2	1223	431	401	1265	320	198	177	524	816	516	660	591	941	754	303	318	383	266	546	378	304	948	995	921	388	924	522	813	404	554	879	310	801	588	294	611	634	493	318	432	430	837	362	429	272	765	880	529	1263
LGI1	2	9	3	1	0	1	1	3	1	3	6	1	8	0	1	1	3	4	0	2	0	0	7	9	2	8	2	4	1	5	5	0	4	0	1	0	1	4	0	5	2	0	1	1	3	0	0	3	7
ANKRD36C	28	31	27	102	55	79	47	13	29	5	74	34	101	69	58	65	50	45	43	10	54	70	216	29	89	14	43	31	66	11	40	87	55	52	44	174	24	98	12	96	67	23	42	62	86	22	31	47	100
RRAGB	901	622	470	922	442	445	318	834	753	386	589	421	841	469	370	726	431	550	521	420	489	517	1431	850	397	762	556	465	370	805	1317	497	1012	577	250	892	540	493	406	449	456	368	387	414	446	358	515	455	1138
HSF1	5217	4877	2430	4029	1819	3103	1043	1896	3785	1504	1904	2430	3695	2207	1458	2468	1845	2424	1799	2164	2286	2530	6444	3932	1884	2122	1988	2147	1735	3038	6228	3673	5869	2606	1313	3396	5402	2287	1784	2111	2007	2299	1682	2493	1556	1927	3259	2262	4931
C6orf89	8623	7083	4215	8445	3829	5122	2451	3945	7345	2943	4828	5246	8069	3953	3724	4487	4641	5491	4470	4033	4823	3793	10946	7240	3734	3649	5427	4810	3413	4068	11098	4386	5716	5424	3142	7351	6529	5256	2694	4610	4023	4200	3510	4283	4371	3204	5505	4493	9987
IL18BP	1804	1953	1517	754	748	733	563	703	1597	3242	714	440	918	690	403	1478	559	845	809	913	1210	918	2199	1465	641	1017	816	916	556	1371	2043	1325	1812	2069	827	1796	1591	630	839	858	956	483	672	586	1092	805	1875	715	2688
PLGLB1	4	2	2	11	2	1	2	1	4	0	6	1	11	0	5	0	3	3	4	1	1	4	19	3	4	0	3	1	8	0	2	3	6	3	1	6	0	8	2	7	8	1	6	1	8	0	2	2	13
YWHAB	22152	16024	11040	23272	10424	13253	8141	15092	18172	9358	11369	13297	18851	10587	8179	15525	9851	13270	11579	12257	11936	15880	28181	16142	9806	12683	13019	12180	9115	18818	26368	17610	24935	13543	8412	21805	23224	11388	10467	10786	10060	11232	7827	12180	10388	10348	15605	10189	21391
BRI3BP	845	604	314	948	434	470	224	430	742	386	414	473	1027	461	409	506	477	387	394	499	440	655	1177	594	346	507	464	482	301	588	969	349	972	417	250	793	965	579	278	549	380	414	327	486	417	298	1097	383	793
PRPS1	2195	1628	1090	1924	871	1792	782	1676	1544	1106	964	1579	2079	1157	687	1316	950	1108	1105	1141	1151	1091	3470	1681	756	1773	1186	1085	713	1963	2538	1917	2691	1237	699	1977	2174	1760	1240	1008	854	871	730	1226	888	718	1805	1161	2119
CAP2	602	442	245	690	200	371	151	314	647	101	260	317	1126	361	114	264	313	386	321	354	349	255	1424	365	185	515	450	430	245	752	1002	295	549	234	135	516	240	492	189	356	254	168	169	222	265	133	241	369	685
TRAP1	2049	1452	764	1363	837	1057	411	925	1581	775	795	1174	1590	843	578	1078	787	998	831	799	858	1228	2571	1289	670	1110	827	805	798	1012	2545	883	1772	998	699	1604	1815	1440	709	884	723	649	698	686	622	544	1429	862	1594
ZNF491	70	51	34	123	57	25	35	65	96	23	106	62	166	55	45	67	66	42	79	43	59	71	215	127	51	88	63	37	85	77	124	23	88	62	38	130	46	70	26	68	66	50	68	30	57	36	74	47	123
SFXN1	875	740	335	1176	466	517	290	489	948	524	663	675	981	507	561	608	653	544	598	529	531	525	1432	599	524	568	543	473	417	700	1211	464	823	616	470	1214	1185	849	401	659	448	444	465	518	623	347	1096	468	947
PKIB	154	55	44	287	70	87	24	170	123	138	68	165	619	193	52	73	49	49	118	100	70	291	1068	88	25	434	80	130	94	189	176	85	534	99	53	365	161	163	221	89	41	84	53	75	86	76	123	230	91
ATL1	621	442	252	690	244	318	184	469	528	157	307	445	614	268	206	389	321	435	289	362	362	458	908	410	198	582	329	318	228	511	736	328	810	221	193	656	550	449	248	291	253	330	216	361	236	170	305	321	613
BRD2	13929	13804	7010	15962	6258	12234	6132	3729	11476	4008	8273	7405	13446	7670	7759	12564	7928	9172	8038	5866	8921	7306	19502	12758	7717	5257	7809	6269	6567	5178	17678	14305	15722	8865	6672	13751	13618	8738	4262	7665	8622	7324	7395	9516	8555	5695	10845	8452	17079
ZNF300	127	85	32	199	72	76	52	110	97	37	91	60	158	52	77	176	97	90	69	46	62	86	236	110	107	118	98	76	163	133	274	203	104	53	59	175	104	192	31	103	98	55	104	76	103	36	106	71	197
PRIMPOL	471	403	252	549	256	410	225	511	439	245	337	318	594	300	268	501	306	354	366	222	293	270	943	445	205	522	312	272	271	583	618	268	647	327	195	614	261	427	272	348	341	188	257	283	365	200	350	360	641
OR6C70	0	1	0	0	0	0	0	1	0	0	0	0	1	0	0	0	0	0	0	0	0	0	1	2	0	0	0	0	0	0	0	1	0	0	0	0	0	0	0	0	0	0	0	0	0	0	0	0	0
RNF214	715	698	417	832	540	429	261	286	694	284	481	523	898	385	347	528	475	538	457	414	615	552	1249	686	452	406	570	414	357	412	1082	363	667	564	387	849	645	431	248	452	427	346	357	409	454	308	617	468	914
SARDH	347	415	251	156	128	136	86	73	481	75	89	48	256	100	110	169	170	222	120	188	164	67	438	269	137	66	234	170	154	368	574	120	128	116	213	264	267	165	46	115	148	104	131	89	179	111	342	136	260
STK11	3394	2353	1431	2987	983	1357	676	976	2611	1055	1724	1712	2741	1581	1293	1529	1350	1653	1056	1548	1461	1728	4501	2743	1729	1095	1142	1377	1460	2038	4113	1345	3039	1758	1072	2474	2677	1749	958	1593	1553	1313	1345	1417	1151	1350	2519	1515	2950
PTPRT	163	18	16	565	212	619	6	39	105	58	6	731	3136	930	11	132	14	57	349	185	94	271	3738	309	75	485	189	426	214	42	854	133	610	5	97	396	22	2608	38	552	88	8	218	186	72	41	157	928	584
LDLR	18013	42745	34046	22274	9055	67437	14379	5368	7389	3200	10465	13703	10722	9963	19002	23752	8709	20440	16206	9268	21436	5242	18248	8417	12373	5396	7922	7120	7470	9467	12747	98986	32469	8803	9471	19293	42553	6533	11383	7881	9007	14716	5385	22580	13519	7820	7887	15873	15970
CRELD2	2570	1541	793	1391	657	970	315	687	1346	783	853	1039	1471	709	557	837	729	697	642	1016	779	1090	2238	1506	925	867	670	647	691	1608	1711	868	1866	1000	662	1515	2068	1155	689	858	799	656	802	1091	655	588	1343	781	1509
ZNF14	440	198	129	640	269	147	168	421	416	193	336	320	568	258	231	274	241	227	297	265	207	255	839	450	228	377	297	291	217	319	718	318	433	271	142	491	320	340	240	345	301	267	299	249	323	241	408	242	631
GLG1	15713	11650	5953	13380	6238	7636	3462	3913	13893	3784	7405	9314	14055	5183	4844	7242	7407	8957	6640	7657	7158	6689	16803	10373	5934	3897	9549	7200	5864	5041	17791	6710	8071	7873	4948	11823	12355	9807	3805	7789	5510	6346	5005	6421	6117	4605	8714	6153	14634
AGAP9	135	59	60	273	98	70	87	7	65	27	253	52	138	104	93	187	89	101	72	45	65	211	276	93	158	22	82	48	123	23	134	140	115	104	63	150	72	173	19	95	168	74	82	57	64	46	113	55	182
RBMY1D	0	0	0	0	0	0	0	0	0	0	0	0	0	0	0	0	0	0	0	0	0	0	0	0	0	0	0	0	0	0	0	0	0	0	0	0	0	0	0	0	0	0	0	0	0	0	0	0	0
MTERF2	636	545	349	1100	307	420	300	394	535	170	541	345	675	355	417	554	295	425	427	179	289	332	1294	585	294	367	298	171	479	320	658	345	392	295	271	951	298	361	185	559	421	243	368	330	576	249	279	487	708
KEL	7	5	6	16	10	7	1	8	17	28	7	3	22	17	8	10	9	0	8	10	1	8	126	17	15	5	7	16	4	9	10	7	56	32	30	19	11	34	15	20	4	3	6	11	27	4	154	9	27
PAX5	46	33	13	25	28	36	58	13	23	14	14	21	35	21	94	28	15	10	29	244	32	21	197	50	392	7	11	10	29	3	22	5	26	7	163	215	35	125	17	43	11	2	19	77	199	1	4346	51	21
OR52N2	0	3	2	1	1	0	0	0	3	3	3	8	1	2	1	1	1	1	1	1	1	5	1	3	1	0	2	1	1	5	0	1	6	0	1	5	1	4	5	0	1	0	0	3	2	1	1	1	2
CTIF	5633	4128	2923	4064	1666	2266	1218	825	4823	743	1889	1852	3636	2248	1575	1890	2742	3240	2596	1756	2359	1505	6259	4246	2002	1350	2849	2928	1879	1296	6704	2782	2238	2897	1160	2215	2426	2054	932	2650	2280	1769	1853	2353	1833	1532	2494	2830	5912
NOXRED1	19	9	5	53	5	15	8	7	17	8	16	25	59	32	10	19	13	11	17	10	14	35	171	22	12	11	12	7	14	7	28	14	26	10	8	44	13	73	3	36	21	7	20	19	26	12	16	20	26
ZFP92	535	242	152	293	140	310	136	159	458	112	146	211	367	155	176	185	195	305	116	159	154	246	398	265	141	114	217	172	185	101	418	315	274	181	67	326	632	161	115	198	175	317	167	246	144	89	236	303	288
OR2M5	0	0	0	0	0	0	0	0	0	0	0	0	0	0	0	0	0	0	0	0	0	0	0	0	0	0	0	0	0	0	0	0	0	0	0	0	0	0	0	0	0	0	0	0	0	0	0	0	0
TMEM189	3312	2275	1778	3683	1214	1780	803	854	2595	975	1571	1370	1985	1268	1023	1423	1509	1466	1378	1409	1524	1635	3951	2156	1190	1181	1209	1212	985	1693	3215	2409	3105	1837	895	2109	2971	1222	1086	1435	1492	1497	983	1476	1387	1423	1856	1588	2851
ZNF79	259	124	83	315	145	123	76	93	229	132	150	212	293	148	97	148	168	208	143	151	160	162	395	287	135	151	204	152	143	113	372	197	233	185	80	309	384	195	95	177	131	157	153	175	155	129	237	158	277
LYPD2	8	18	159	6	11	11	7	15	8	4	0	5	42	101	9	33	3	6	17	16	1	62	105	36	5	12	2	14	4	38	25	11	52	19	2	11	3	2	19	95	13	1	6	3	19	21	42	12	18
APRT	5522	3307	1666	3249	1586	1721	727	2912	3320	2633	1657	2329	2227	1550	1365	1725	1358	1667	1451	1961	1819	2621	3671	3058	1645	3352	1320	1600	1131	4665	4615	1895	6408	2429	1413	2952	4622	2190	2571	1625	1424	1959	1356	2024	1250	1767	4178	1419	3258
ANTXR1	16018	11724	4755	10969	4793	7883	4252	5658	17983	2784	5543	5477	15035	4784	4458	7769	9423	10506	5472	7581	9318	2475	13979	8678	5142	5531	11110	8128	3907	9653	22041	9489	5468	5772	3547	9842	7807	10903	3972	6062	5119	5273	3974	5241	6632	3396	5157	6825	11219
RSPH10B2	2	3	1	67	5	26	0	4	6	1	3	48	99	32	0	15	2	1	29	9	3	24	150	10	5	31	7	21	19	2	17	2	32	0	7	24	1	140	4	6	10	2	18	17	4	3	12	66	21
RASSF8	3172	2739	4268	3556	1357	5137	2418	2077	2685	1064	1893	1503	2648	1855	1004	2805	2262	2432	2901	1379	2381	1143	4492	2485	881	2114	3838	2836	1510	2020	3873	4693	2314	2291	981	2496	2695	1574	1804	1935	1740	1774	1041	2125	2145	1349	1502	2284	5531
TOX	1883	864	584	1126	640	1320	391	522	904	535	1028	1289	1088	547	887	620	561	573	674	671	828	442	946	749	645	755	972	652	282	573	835	1153	821	747	477	1013	1476	467	527	418	443	562	414	771	504	620	1524	439	1271
RBMY1B	0	0	0	0	0	0	0	0	0	0	0	0	0	0	0	0	0	0	0	0	0	0	0	0	0	0	0	0	0	0	0	0	0	0	0	0	0	0	0	0	0	0	0	0	0	0	0	0	0
CNOT4	1314	1014	736	1588	637	1272	576	540	1217	457	738	838	1508	701	622	880	905	879	816	676	1022	783	2072	1213	587	597	1047	743	619	648	1993	1292	1185	885	575	1422	1337	877	541	854	732	686	571	716	750	617	979	732	1517
SLC22A5	764	546	365	1306	417	567	238	456	706	305	793	438	1056	679	363	451	484	501	589	449	461	617	2064	729	466	527	499	447	513	493	1018	506	982	565	295	884	977	766	275	702	460	462	572	617	533	363	577	516	1137
TSSK3	10	6	13	14	11	9	3	5	10	2	32	9	26	15	14	11	11	3	9	0	8	22	37	15	20	10	11	8	21	4	11	8	4	12	15	32	9	8	4	19	14	9	18	10	10	4	11	12	28
KRTAP19-3	0	0	0	0	0	0	0	0	0	0	0	0	0	0	0	0	0	0	0	0	0	0	0	0	0	0	0	0	0	0	0	0	0	0	0	0	0	0	0	0	0	0	0	0	0	0	0	0	0
CT47B1	0	0	0	0	0	0	0	0	0	0	0	0	0	0	0	0	0	0	0	0	0	0	0	0	0	0	0	0	0	0	1	0	0	0	0	0	0	0	0	0	0	0	0	0	0	0	0	0	0
BTBD3	3208	2135	1351	2154	1226	1478	1160	1642	2398	763	1203	969	2633	1469	807	2243	1188	1890	1685	990	1768	1073	4979	2528	1034	1457	2127	1617	1666	2230	4363	2195	2309	1862	740	2970	1544	1217	1482	1295	1397	921	792	1236	1475	1055	1088	1439	3053
CDK12	2836	2394	1641	2399	1650	2813	1319	860	2412	779	1944	1781	2917	1641	1487	2307	1780	1949	1773	1410	2043	1859	4259	2062	1613	992	2004	1743	1342	1080	3208	2771	2445	1995	1356	3273	3112	1769	906	1738	1219	1479	1148	1700	1802	1043	1989	1559	3428
CC2D1A	2525	2198	1239	2632	955	1403	708	546	2130	571	1313	1180	2226	1285	1062	1402	1231	1247	1131	1138	1404	1383	3949	2170	1365	980	1048	1113	1079	1024	3297	1230	2096	1644	848	2166	2589	1547	716	1174	1442	1130	1097	1376	990	1040	1679	1258	2403
SIRT5	772	589	435	1191	348	410	318	628	675	313	463	523	925	539	292	590	387	454	602	366	428	514	1805	795	362	669	555	428	358	603	1173	437	835	591	316	944	466	689	500	582	522	406	497	428	483	427	671	570	1007
TMCO1	4688	3014	2353	5546	2308	2673	1798	4662	3364	3280	2313	3695	4013	2200	1751	2750	1944	2249	2522	2462	2464	2580	6436	3361	1912	4271	2660	2379	1655	5263	4900	2790	5797	2774	1716	4944	3924	3055	3007	2061	1982	2357	1477	2544	2153	2143	3099	2121	4404
MAGI3	4852	3501	2995	8061	3406	4284	2610	1424	3877	1383	3915	4014	4785	2649	3165	2444	2920	3440	4586	2154	4228	2178	6708	3723	2135	2460	4166	3573	1785	1044	5131	2527	2469	3790	2520	6166	2505	2776	1669	3463	2790	2651	2521	2632	3430	3131	2215	2719	6830
CENPH	162	109	84	214	92	99	48	149	108	123	99	164	163	69	75	103	79	90	87	98	77	199	278	159	78	156	86	86	76	165	175	160	213	111	93	198	223	119	137	71	81	86	79	88	77	78	266	109	163
SPTBN1	65824	77116	56725	74759	39604	66184	40598	21878	69356	12084	41785	30149	91459	46952	35081	61875	57520	68842	50945	41503	60552	24179	131909	77866	31689	32708	70943	48931	35772	24159	121310	77367	33958	64739	18815	67351	45738	38014	22024	50795	50394	40061	34344	39509	44599	33406	32532	52322	115983
ASB2	82	73	99	91	61	116	27	132	159	94	74	105	322	85	38	123	84	122	134	222	84	153	355	147	105	131	68	139	98	188	244	51	203	82	54	211	119	145	54	139	125	37	94	47	83	73	423	120	326
ISM1	397	419	170	104	93	49	118	167	885	123	131	218	128	79	199	118	134	180	232	250	218	96	546	782	132	58	501	323	196	565	633	205	221	239	130	194	273	707	189	107	120	280	63	128	178	204	116	137	491
EZH2	182	119	67	188	71	133	71	99	233	132	116	142	163	118	100	170	91	92	71	85	102	259	287	124	135	86	79	92	159	129	186	276	244	144	129	260	287	155	65	166	134	44	85	119	138	38	474	101	183
AL035425.2	0	0	0	2	0	0	0	0	1	0	0	0	1	0	0	0	0	0	0	0	0	0	0	0	0	0	0	0	2	0	0	0	2	0	0	0	0	2	0	0	0	0	0	2	0	0	0	0	1
SUSD3	322	250	53	159	109	92	37	177	310	143	113	155	173	87	64	112	126	106	94	138	97	151	228	179	128	228	114	120	76	224	257	85	411	149	179	210	219	263	178	170	113	116	117	113	187	130	700	110	280
NPIPA8	1	1	1	0	0	0	0	0	0	0	0	0	0	0	0	0	0	0	0	0	0	0	0	0	0	0	0	0	0	0	0	1	0	0	0	0	0	0	0	0	0	0	0	0	0	0	0	0	0
CRMP1	677	1274	504	866	441	437	429	426	1490	292	613	372	1600	539	368	939	666	688	688	494	782	385	1401	1322	660	407	670	711	832	1401	2220	1164	562	1122	410	1090	742	607	488	586	695	621	513	407	715	727	610	783	1627
OR4X2	0	0	0	0	0	0	0	0	0	0	0	0	0	0	0	0	0	0	0	0	0	0	0	0	0	0	0	0	0	0	0	0	0	0	0	0	0	0	0	0	0	0	0	0	0	0	0	0	0
YIPF1	1780	1275	687	1789	819	953	469	1089	1429	1003	754	1150	1368	816	567	849	662	717	859	936	851	1322	2165	1194	765	1191	775	489	654	1566	1741	774	2450	1103	700	1838	1633	1070	893	803	698	851	619	880	748	794	1332	727	1457
ZSWIM1	589	360	221	849	294	192	159	127	544	107	433	410	606	286	265	315	277	275	299	305	328	397	954	560	322	316	381	276	244	186	725	389	611	362	233	530	570	429	173	346	303	326	267	313	251	336	526	279	703
PAPOLB	0	1	0	0	3	0	0	1	0	0	1	0	1	1	0	1	0	0	0	1	2	1	3	0	0	0	2	2	0	1	1	1	0	2	0	1	0	2	0	2	3	0	4	0	2	0	0	0	1
ASPHD2	165	78	50	196	61	61	44	70	199	62	79	77	155	98	56	65	79	84	54	100	70	192	184	120	73	75	68	70	69	103	146	67	177	70	112	151	217	118	57	112	79	69	73	89	86	61	241	61	150
ULBP3	70	27	26	86	35	44	8	22	61	26	39	76	45	9	58	27	34	27	16	31	36	22	76	55	28	24	30	51	16	27	57	50	37	29	15	54	68	72	25	40	24	12	18	24	19	12	35	20	67
C21orf62	4	16	1	12	6	1	3	17	22	0	10	4	11	5	3	5	11	4	8	3	6	4	31	17	6	31	7	8	10	7	18	7	5	1	5	9	6	305	5	22	6	6	11	1	5	4	11	8	5
SEMA4G	604	595	285	1078	356	207	185	111	694	196	302	644	548	494	260	270	280	436	444	311	335	478	869	765	576	188	374	505	290	252	814	377	444	617	344	418	551	369	179	549	297	212	317	381	426	293	478	274	512
FGF6	0	0	0	0	0	0	0	0	0	0	0	0	0	0	0	0	0	0	0	0	0	1	0	0	0	0	0	0	0	0	0	0	0	0	0	1	0	0	0	0	0	0	0	0	0	0	0	1	0
USP17L15	0	0	0	0	0	0	0	0	0	0	0	0	0	0	0	0	0	0	0	0	0	0	0	0	0	0	0	0	0	0	0	0	0	0	0	0	0	0	0	0	0	0	0	0	0	0	0	0	0
ZFP28	435	396	263	621	232	386	274	326	367	86	329	267	549	296	232	414	352	340	338	214	348	265	900	557	204	309	330	293	254	319	783	589	329	320	181	534	341	321	164	400	352	291	276	266	339	248	239	380	735
ZMYM5	576	517	286	773	349	382	402	331	531	252	516	347	682	394	364	639	390	397	398	216	413	408	1008	451	386	349	440	297	338	347	727	587	827	454	314	861	450	336	240	400	352	307	311	364	475	271	437	398	908
GLT1D1	132	439	22	138	99	286	38	36	193	91	82	92	112	87	106	300	132	107	17	77	83	85	134	81	88	68	48	33	40	130	99	271	168	78	66	94	553	46	74	77	90	93	58	137	99	45	147	50	82
FAM98B	1877	1331	1065	1869	910	1280	865	1010	1480	791	1134	1534	1901	1054	780	1206	944	1286	1158	989	1135	946	2688	1585	936	815	1342	1130	878	1341	2655	1267	1695	1116	887	2313	1559	1223	844	1093	786	985	672	1106	1078	951	1261	1089	2317
NQO1	1174	1203	807	1516	1008	910	591	1551	1172	4350	379	1077	2103	1295	509	1027	323	869	1618	994	1494	3421	3661	1298	1257	3139	1337	835	442	2383	2174	678	7914	1786	285	8236	2280	1145	1526	557	744	672	401	696	647	1222	1512	772	1350
NDUFA8	1853	1191	814	1908	838	783	430	1558	1386	1247	820	1297	1339	819	585	978	605	884	868	958	811	1018	2170	1517	682	1654	820	806	589	1882	2285	809	2531	1196	606	1631	1501	1085	1046	748	650	814	592	772	751	872	1242	800	1643
SH3GLB2	4364	3711	2142	4318	1845	2159	957	2475	3127	1525	2582	2094	3260	1991	1868	2173	1888	1561	2208	1546	1940	2224	6356	3556	2306	2662	1548	1517	2002	2605	4411	2564	4429	2855	1630	3333	3154	2863	1886	1895	2561	2056	2180	2300	1650	1537	3002	2129	4182
RNF135	1723	1024	745	1967	907	535	353	738	1497	818	989	1090	1404	859	555	752	730	840	678	791	839	1573	2302	1456	793	730	848	763	636	1109	1887	512	2122	1011	653	1677	1627	918	759	1028	825	943	631	719	691	717	1198	541	1878
HDAC7	9952	8532	4641	7689	2925	4818	2432	2195	7940	1492	4791	3788	6369	3958	3023	5210	4579	5020	4245	3472	5149	3122	13236	8720	4488	2502	3738	4238	4096	3825	12694	8153	5043	5476	2451	6288	6882	4890	2405	4869	5467	3801	4362	4838	3144	3303	5284	4653	10540
KRTAP9-3	0	0	0	0	0	0	0	0	0	0	0	0	0	0	0	0	0	0	0	0	0	0	0	0	0	0	0	0	0	0	0	0	0	0	0	0	0	0	0	0	0	0	0	0	0	0	0	0	0
ADRB3	10	12	1	15	4	5	3	12	11	19	5	7	10	6	3	3	1	3	9	18	7	28	5	2	0	4	4	6	4	9	20	9	16	16	3	16	20	6	3	0	2	9	3	10	6	0	19	1	5
LIMS4	0	0	0	0	0	1	0	0	0	0	0	0	0	0	0	0	0	0	0	0	0	0	0	0	0	0	0	0	0	0	0	0	0	0	0	0	0	0	0	0	0	0	0	0	0	0	0	0	0
MBTPS1	11113	8626	4626	10294	4390	5885	2606	4078	8573	3273	5097	6802	9112	4863	3870	5113	4951	6130	5221	4726	5404	4086	15050	7145	4189	4603	5926	4935	4151	5834	11929	5415	8318	5738	3100	8207	7528	6664	3374	5095	4392	4936	3706	4814	4399	3719	6096	4937	10070
RBM24	59	36	42	108	26	37	8	54	40	12	54	65	369	188	7	60	41	61	94	43	36	43	727	54	20	128	31	53	37	75	106	42	279	12	14	142	23	78	48	34	37	15	34	26	13	25	40	109	89
OSGIN1	866	1059	806	759	360	572	286	294	599	1659	357	253	418	437	129	291	431	431	413	275	535	443	909	779	313	294	401	443	274	633	1020	1516	872	938	209	546	890	230	368	240	589	367	432	787	147	481	511	492	960
SRD5A2	58	6	4	396	52	222	1	91	32	56	8	107	1165	519	6	69	7	11	205	73	20	219	574	128	16	1013	47	101	81	31	367	39	449	2	33	607	26	764	57	180	23	5	104	60	22	18	99	324	163
CD74	512331	395005	181898	391456	210375	235380	92137	156226	365775	216895	190847	327639	253646	154971	121141	227849	170380	225043	148839	214294	218166	315395	310987	273178	159511	224432	166668	156921	123218	229475	372067	169765	567302	246497	259365	311135	544797	148524	214824	192997	150125	244875	145075	224524	191456	166771	450618	119009	364080
MORN5	63	0	1	535	91	230	0	137	31	67	1	484	1187	693	0	71	12	21	228	81	43	273	2479	180	21	963	57	173	101	58	325	43	1125	2	30	572	9	1233	94	220	44	5	138	68	19	12	126	469	176
VIM	135544	92028	46406	103279	47795	72388	30424	47872	113072	41146	48581	78239	94018	40293	31364	58534	46160	60269	32741	53147	48806	80634	92193	69338	43517	38847	51081	54302	41585	97207	130270	75947	165435	45750	43926	89575	148771	51926	60342	46821	36172	61229	32093	61502	45732	38375	53736	43172	84477
A4GNT	6	10	6	14	14	2	2	5	7	1	11	19	10	6	5	9	9	4	6	5	8	24	9	12	9	6	8	1	7	9	12	4	12	9	9	23	5	7	8	11	6	7	2	8	3	2	4	3	12
GTSF1L	0	0	0	0	0	0	0	0	0	0	0	0	0	0	0	0	0	0	0	0	0	0	1	2	0	0	0	1	0	0	0	0	0	0	2	0	0	1	0	0	0	0	1	0	1	0	5	0	0
LRRC43	80	15	12	483	100	246	7	40	65	33	14	213	882	496	12	58	15	31	121	84	30	134	2203	195	34	353	65	192	101	24	300	57	297	15	35	261	29	947	32	227	62	10	128	89	33	12	121	377	190
CEP192	1196	809	569	1466	696	760	477	326	1133	340	1069	866	1270	641	622	1185	811	913	874	490	900	876	2024	981	795	439	921	619	631	342	1497	596	932	876	623	1737	794	1073	223	1334	753	551	747	757	996	413	767	645	1918
GLMP	3183	2169	1016	2187	1317	1024	464	1154	2433	3042	1162	1757	1428	729	762	1108	786	1089	925	1200	1153	1907	2250	1610	1057	1305	1090	908	758	2100	2370	885	3631	1814	988	2029	3113	1039	1365	945	784	967	653	861	1064	947	2183	727	1764
FYCO1	4362	4526	2521	6059	2699	3617	2041	1237	5532	1108	3477	3726	6101	2955	2786	2929	3568	3867	3462	3383	4212	2814	8822	3828	2464	1976	4119	3742	2288	2034	8367	2690	3208	3724	1951	6119	4433	4178	1410	3954	2497	2431	2294	3204	3048	2116	2968	2803	7658
USO1	5221	3804	2701	5278	2604	4520	2265	3449	4090	2789	3038	3154	5210	2817	2370	4119	2719	3429	3380	2628	3497	3371	6653	3714	2292	3488	3720	2959	2279	3625	5902	3895	5642	3485	2137	5659	5548	2959	2146	2932	2355	2643	2123	3021	3093	1926	3290	2774	5084
H3F3C	18	31	18	10	12	17	6	10	16	6	7	5	35	17	8	6	16	13	7	12	5	9	73	10	15	10	14	12	15	7	23	40	14	10	15	9	22	14	4	8	7	5	1	20	8	13	29	23	37
OR1J1	1	0	0	0	0	0	0	0	0	0	0	0	0	0	0	0	0	1	0	1	0	0	0	1	1	0	0	0	0	0	0	2	0	0	0	1	0	0	0	0	0	0	0	1	0	0	1	0	0
SERPINA9	18	47	67	113	8	0	1	10	27	0	40	142	13	13	2	0	38	20	8	4	2	18	31	12	30	25	19	10	3	34	3	35	12	1	12	7	22	20	17	9	22	54	31	102	1	2	418	29	3
NCOR1	6954	5421	3688	7851	4174	5314	3316	2098	6424	1654	4977	4880	7577	4224	3554	4744	4737	5356	4673	3864	5480	5370	11061	6004	4317	2297	5531	4098	3535	2242	8773	4564	4845	5008	3087	8207	5874	5080	1970	5121	4151	3744	3196	4034	4276	3383	4874	3940	9337
SIK2	10545	6480	6451	6441	2720	9853	2942	1869	6948	1489	3575	3316	6091	3681	2530	4694	3946	5774	3564	2557	3828	2558	8806	4212	3277	2111	5275	4162	4149	2181	6947	6959	6106	3303	1806	4646	6772	3356	2190	3716	3304	2796	2354	4872	3620	2697	3758	5501	8909
SP7	1	3	2	0	0	1	0	1	0	0	0	6	112	0	0	0	0	1	0	1	1	0	3	2	0	2	0	0	0	2	3	0	0	1	0	0	1	0	1	1	2	1	1	0	1	0	5	6	0
AC105052.3	0	4	3	8	17	0	0	1	18	1	12	8	1	3	11	7	0	0	13	14	4	9	2	2	1	2	3	1	2	6	0	1	6	18	2	0	1	29	1	2	19	15	4	3	0	1	0	4	2
ATP8A2	545	572	247	511	191	223	62	439	402	247	406	523	887	196	307	182	338	279	173	366	440	168	718	624	201	465	504	277	549	393	570	71	234	213	97	554	152	165	107	183	229	149	250	247	248	170	508	198	671
CAPRIN1	11966	8569	4819	12007	5545	6902	3865	7209	10461	5271	5965	8560	10629	5557	4813	6381	5919	6828	5844	6378	7151	6570	14417	8760	4762	6823	7253	6906	4148	9154	14986	5781	10788	7057	4200	11585	11341	6962	5115	6557	4642	5613	3888	5611	5658	4785	7865	4727	11514
SAT1	26759	35162	21620	35085	16210	52080	17465	13926	16313	24422	21389	26980	18934	14944	14911	32092	13054	17424	17952	10061	19116	18976	38194	14506	21456	19107	11657	9173	14893	22757	19536	59708	60963	18811	18791	39618	39263	19735	21989	12463	12815	16435	10411	30036	19131	11037	16697	17061	19696
PLB1	347	340	69	107	112	184	73	101	364	247	88	134	243	123	125	184	101	209	80	123	94	156	296	138	82	118	101	81	99	306	250	187	300	86	60	223	379	197	83	134	106	80	88	100	109	61	202	72	184
HERC1	5374	4536	2008	4445	3466	3492	1803	968	4743	1056	3873	2348	6095	2649	2683	3995	3869	4204	3203	2356	3763	3060	7024	4366	3271	1159	4079	2790	2808	1255	6264	4200	2910	3424	2601	5416	4340	3239	919	3993	2572	1965	2426	2568	3817	1568	3175	2533	6069
XCL1	20	17	8	103	19	10	22	79	127	40	38	6	74	34	16	41	22	15	23	15	33	19	71	59	16	139	29	14	10	113	49	16	62	30	67	75	32	16	90	17	41	26	46	5	48	33	134	10	212
MRPS15	2833	2158	1419	2373	1254	1328	659	3104	1910	1999	1247	1733	1677	1012	877	1269	725	1202	1163	1177	1219	1950	2391	1995	1013	2729	1145	1116	973	3559	2714	1465	4901	1723	834	2362	2463	1127	1858	954	970	1327	812	1272	983	1172	2092	1046	1961
ENTPD5	1171	762	632	1091	574	743	420	474	926	423	702	681	1100	626	461	725	620	711	639	486	730	836	1581	785	511	448	722	637	442	497	1196	633	1105	728	328	1184	811	539	372	691	434	459	425	544	539	409	741	521	1231
ELL2	8773	7746	3554	3608	2278	10569	3653	2844	2104	4130	3132	2596	2746	2114	3583	4764	1744	4326	6088	1264	4345	1697	4573	1298	3054	1904	3007	1492	2687	2888	2694	11679	7585	2277	2383	5934	5493	1048	2540	1363	2114	1913	1198	5796	4900	1318	2019	3107	4150
KRT35	0	0	0	0	0	0	0	0	0	0	0	0	0	0	0	0	0	0	0	0	0	0	0	0	0	0	0	0	0	0	0	0	0	1	0	0	0	0	0	0	0	0	0	0	0	0	0	0	0
SPAG8	99	50	34	436	94	238	21	83	67	38	60	290	694	456	26	69	40	30	156	53	50	203	1803	178	82	447	59	166	128	60	374	61	447	41	36	293	30	1027	65	187	117	30	156	107	51	28	117	364	173
MIXL1	52	0	2	12	1	5	2	5	18	2	5	6	15	5	5	8	2	3	4	29	6	10	26	17	13	7	7	18	8	5	16	3	5	3	5	18	4	30	6	7	6	2	5	3	7	3	41	16	6
GON4L	2056	1480	1081	2008	1187	1635	844	400	1722	502	1563	1223	2342	1185	1050	1777	1279	1395	1285	837	1431	1332	3806	1543	1329	656	1569	1058	1175	546	2460	1619	1652	1637	913	2367	1916	1654	517	1559	1315	982	1161	1151	1254	736	1354	1309	2530
RFK	1919	771	833	2139	719	921	782	2709	1140	1341	898	1317	1533	829	667	1395	959	1005	777	880	760	884	2679	1227	649	2467	984	887	906	2300	2083	882	2935	688	506	1942	1518	976	959	796	736	618	547	936	923	680	864	774	1763
DEFB116	0	0	0	0	0	0	0	0	0	0	0	0	0	0	0	0	0	0	0	0	0	0	0	0	0	0	0	0	0	0	0	0	0	0	0	0	0	0	0	0	0	0	0	0	0	0	0	0	0
ADAM29	4	12	8	27	15	16	17	0	17	1	36	3	29	40	6	12	21	12	29	16	17	13	55	27	4	8	17	7	27	0	42	21	5	28	5	12	4	2	1	22	11	6	27	11	15	13	10	36	37
ABCA6	727	1201	375	761	277	1158	574	673	986	277	472	168	1475	488	569	804	709	612	354	428	722	277	1365	629	336	316	797	301	479	462	1063	635	635	343	217	1744	422	647	354	917	468	515	649	549	808	325	535	414	1091
MSI1	96	42	11	85	18	51	14	22	47	7	24	47	68	25	9	57	24	40	20	14	17	11	131	47	7	42	19	36	24	22	68	65	13	31	27	39	22	81	10	35	40	16	31	28	16	11	21	54	70
NOX1	24	17	30	51	22	8	22	37	34	22	25	42	39	27	11	33	18	23	57	19	20	26	111	38	15	34	20	20	14	41	54	14	34	32	14	56	24	35	41	24	30	23	14	19	37	29	28	31	45
CTSB	85333	50769	39098	78280	63944	49116	15822	22435	63636	285192	41703	52957	41548	26204	24873	38660	30863	33480	23055	33794	28267	93906	76388	41853	36479	39442	31247	27177	27903	87959	51773	29826	171492	66514	50434	80356	168093	30035	51630	41559	29223	36828	21454	42345	52252	20753	54996	19292	60310
PLEKHO1	3290	4778	1984	4079	1542	2934	1262	1944	3733	1701	1434	938	2329	2269	1231	2179	1604	1564	1163	1551	1406	1580	6013	2760	1599	3061	911	1327	1395	3584	3471	5230	3391	2756	1984	2522	2546	1723	2626	2344	2176	1428	1272	1358	2374	1393	4079	2096	4204
TSPAN18	4394	3834	2916	1802	1760	2037	1365	1725	4123	854	2116	906	3192	1464	1078	4755	1816	3940	2251	1917	3071	983	6768	6207	1736	1109	2900	3049	2565	2493	9111	3474	2150	3389	632	3533	2676	1133	1873	1841	2884	1211	1607	1512	2205	2625	1710	2504	7081
FBXO34	2607	2211	1444	2845	1408	3189	933	1247	2183	1061	2039	2385	2749	1259	1656	1488	1449	1617	1484	940	1370	1033	2998	1741	1089	1480	1580	1165	959	1110	2732	1868	2811	1376	1093	2711	2357	1542	1223	1358	1217	1791	1015	1491	1522	1364	1678	1129	2819
LCORL	580	373	287	600	316	242	264	374	468	331	343	403	557	314	312	405	301	406	404	240	364	415	803	407	292	307	437	346	313	395	718	379	629	353	277	701	402	238	276	304	248	284	191	243	340	301	349	238	765
NFKB2	2988	4757	2537	3020	1232	9252	2158	755	2925	1268	1972	1434	2183	1803	1410	4696	1618	1716	1392	1353	1907	1059	4248	2742	2345	904	949	1226	1524	2030	3554	6393	4013	1683	1556	4484	5181	1701	1283	2025	1629	1177	1478	2628	1765	1555	3478	1664	3247
ZDHHC7	6854	4656	3298	8125	2959	3312	1571	2061	5461	2097	3927	4760	5586	2954	2197	2469	3653	3256	3377	3116	3463	3944	8200	5137	2726	2674	3823	3100	2272	2467	7166	3360	5460	4328	2273	4956	6062	4333	1939	4103	3175	3339	2928	3620	2566	2250	4063	3094	7010
LRRC36	1168	1015	512	1423	931	1053	582	829	683	376	2766	437	1912	1030	1055	1564	1414	1017	1611	232	870	627	1505	2521	2149	870	724	331	1047	637	1317	957	903	1431	624	1068	527	551	505	756	1481	712	1695	726	984	1016	760	1156	1643
FGR	3878	4468	2689	3119	3121	3396	1526	1397	3275	2523	2923	2126	3076	2147	1320	4115	1549	2314	2132	2949	3599	10160	4942	3595	2096	1631	2712	1831	1582	3798	3241	4762	17370	4933	3095	7117	12472	1069	3390	2217	2613	5567	1490	3617	2432	2492	2994	1855	4171
NAIF1	591	515	354	693	265	373	162	308	576	227	387	367	529	287	234	373	271	343	317	311	359	360	912	589	282	333	352	248	272	390	951	264	713	354	183	493	594	337	232	308	346	351	361	363	284	306	501	289	667
AC004997.1	8	4	2	2	2	7	1	1	3	0	3	0	5	3	3	3	4	2	1	1	4	12	13	3	2	0	6	4	5	0	7	4	7	5	1	5	3	2	2	1	4	2	5	6	3	0	2	5	7
CDO1	407	1405	143	925	255	346	323	474	601	202	312	141	1105	293	254	514	626	605	223	436	604	116	931	758	136	319	493	253	224	947	1710	491	209	423	151	585	218	159	332	391	366	250	420	208	484	251	656	336	652
TNFRSF13C	58	38	17	31	31	52	129	28	17	28	15	16	29	20	122	39	29	10	8	175	16	24	168	36	525	3	15	10	34	14	26	35	62	14	138	149	126	110	36	32	14	13	34	156	186	2	2545	56	29
ANGPT4	558	400	143	219	548	293	71	285	327	4	579	200	240	149	34	202	66	438	188	215	585	971	319	276	189	203	264	203	274	348	505	259	959	157	74	365	623	39	157	85	119	506	147	385	22	194	153	129	228
EEF1A2	57	23	6	21	20	5	5	42	62	22	11	13	133	59	7	55	9	11	25	40	2	15	35	80	11	16	7	24	84	26	31	39	25	35	29	105	32	103	14	19	35	11	8	14	10	14	75	6	23
HNRNPA1P48	111	163	91	119	61	96	36	91	167	92	62	73	197	127	48	64	91	57	63	135	56	66	321	71	82	166	74	97	79	72	156	205	107	110	128	142	106	100	57	67	48	89	45	114	44	155	173	103	189
C7	29701	25515	5682	13452	5241	11689	8000	17323	28798	3881	9584	8157	13138	4584	8651	15463	15359	26990	4650	15514	6834	2408	8907	11876	4129	8281	12080	11739	5747	18226	33832	15775	8467	4099	3707	9039	15156	21689	5434	12793	5035	8077	4049	11544	6722	2040	18171	7081	18872
TUBAL3	7	7	5	4	0	8	1	5	3	0	22	5	10	3	5	3	6	2	4	4	21	3	24	12	2	8	6	22	3	2	2	2	9	4	1	8	3	21	11	8	4	6	4	6	0	2	2	6	18
MAATS1	241	88	87	1342	217	592	79	134	258	89	154	943	1871	1039	126	321	155	147	357	147	139	336	4348	382	124	659	201	488	363	61	702	189	617	91	175	779	55	2105	69	693	199	64	398	285	252	51	217	951	582
HIST3H2A	57	44	25	111	41	36	16	134	52	53	39	96	170	76	17	37	29	13	29	40	15	48	370	70	21	211	26	54	36	178	110	37	230	20	27	85	50	163	57	63	22	21	23	29	33	39	81	75	90
C20orf204	74	22	17	49	11	16	10	10	23	5	24	14	24	7	32	39	15	9	16	14	16	17	68	44	22	10	9	15	50	17	42	10	15	15	15	36	12	19	3	34	43	3	28	13	17	20	16	27	38
ANKRD24	145	103	44	96	52	68	35	18	94	31	77	37	121	89	45	70	49	48	44	72	51	83	249	57	83	29	42	23	95	18	126	46	137	61	85	148	85	65	18	37	52	30	69	72	68	47	81	59	122
RSPO4	914	683	217	940	151	211	151	241	1246	135	163	159	596	290	186	349	583	499	102	892	708	274	623	602	248	218	1033	425	146	598	1808	475	696	509	186	736	233	119	133	595	162	199	246	119	153	134	340	793	1072
F10	444	1055	350	324	149	353	183	632	821	208	196	183	803	203	191	274	467	448	217	343	254	149	629	520	191	455	336	310	187	667	1231	326	371	272	120	433	451	348	308	276	220	479	261	278	161	143	233	419	536
ESRRA	3107	2251	1198	2949	781	969	517	966	1937	1134	1396	1047	1704	1098	933	1246	1031	1249	1007	1228	1253	1207	2668	2005	1234	1557	834	1053	920	2471	3033	1279	3694	1491	800	1825	3293	925	925	958	961	1042	868	1187	825	1045	2134	1044	2224
C16orf96	20	20	9	55	14	16	3	10	24	4	13	78	18	9	11	25	14	11	10	10	10	8	43	37	15	7	13	21	17	1	47	24	17	12	13	5	11	51	5	56	11	8	9	9	11	12	27	15	43
ARMC3	124	8	14	1377	221	741	5	143	84	69	4	1275	2657	1357	0	153	16	19	429	192	64	386	6029	338	49	1229	154	544	211	43	752	138	1348	7	86	876	27	2544	73	592	124	2	270	242	55	33	197	950	433
PITX3	3	13	0	1	1	6	1	2	0	0	0	1	1	1	0	1	0	2	5	0	0	0	1	0	0	0	7	2	1	0	3	11	0	3	0	0	1	1	8	1	1	3	0	1	2	1	0	1	1
AKR1B10	1	7	1	4	2	1	1	174	9	1	3	20	16	4	45	18	2	2	3	4	2	31	18	1	1	2	22	1	1	13	47	0	131	6	0	178	3	0	46	0	3	5	0	2	10	4	67	10	1
SYPL2	150	293	161	208	45	51	55	77	150	32	49	34	80	38	90	30	43	74	88	116	87	86	127	98	73	71	91	118	81	90	90	107	35	87	35	114	55	64	50	76	58	40	59	114	89	95	157	29	129
MT-ND2	124772	174455	139320	236411	114756	70421	82980	68531	107093	44374	121010	107016	192725	120784	55749	97899	69891	137139	84202	81013	106251	257854	332390	98684	146452	47095	92662	104739	80063	92901	195014	139616	276677	120521	102825	265383	121179	106748	67879	68807	98710	152704	82831	128773	63318	64005	71334	89234	225761
HIST1H2BE	2	1	0	1	0	2	1	0	4	2	2	1	4	2	0	0	0	1	0	1	1	1	9	1	1	2	0	1	0	1	5	3	5	0	1	2	2	4	0	2	0	0	0	1	0	1	1	2	0
MYO15B	1164	1305	834	1814	1382	1973	862	214	874	236	2299	677	2211	1427	1854	4134	1282	1092	1690	373	865	2101	7318	1950	2842	385	1067	515	2970	214	1586	1993	1825	1658	655	3422	951	1790	335	2241	3900	577	2734	1563	1616	408	989	1755	3150
UMAD1	1209	950	784	1517	646	906	587	1109	807	693	738	991	1049	637	672	752	611	663	863	639	842	648	1675	966	567	1088	1027	597	413	1289	1329	729	1694	774	529	1713	933	779	738	745	593	588	388	663	674	618	923	546	1299
TUSC2	1860	1312	961	2054	827	897	358	1571	1460	895	868	1336	1637	1003	633	895	726	897	805	918	824	1104	2854	1693	783	1622	720	814	641	1788	2355	908	2521	1156	563	1512	1627	1396	918	865	781	908	717	966	753	763	1633	954	1683
CFL1	55837	43822	20727	39784	17068	26351	10167	25278	35828	22473	18197	32063	28063	16362	12633	20280	15660	18765	15284	23220	20315	35371	41617	31791	19140	25236	17654	17954	14138	46289	48513	35257	65581	25676	17074	33621	64479	19856	28085	15622	16420	22151	13332	26769	16709	17678	39717	17045	33923
LDHB	19515	11407	8074	13245	8558	8810	4639	10037	14818	7743	7191	20155	13181	6704	6805	7093	6077	9834	10199	10535	7652	12084	17976	11133	6459	10932	9536	8266	4843	11805	19578	9030	20846	9926	4676	16902	20078	11484	7038	5736	6508	7243	4253	8765	6126	6102	14809	8058	12815
GPATCH2	755	540	420	708	300	581	513	434	482	323	479	429	740	430	372	680	440	469	415	259	448	406	1085	450	421	397	421	386	421	635	781	764	972	421	333	1009	670	441	406	402	308	389	248	415	436	267	375	457	790
SAMD13	66	45	26	145	51	10	19	68	85	23	62	66	72	37	13	39	26	43	29	35	37	75	77	51	44	49	51	42	30	43	87	24	71	35	35	66	46	65	44	32	17	28	23	42	44	24	38	28	69
KIAA1324L	5623	4035	2540	3441	2371	3910	1867	1828	2412	1207	3314	2968	3314	1863	4012	2989	2149	3410	5539	3489	4033	2265	2969	3819	1539	2152	4527	2951	1746	2224	4576	4017	2516	4084	947	3697	4183	1000	1891	1060	2184	2779	2360	3157	2856	2393	3563	1910	5203
PDYN	0	0	4	0	4	2	1	0	0	0	1	1	0	2	0	3	1	0	1	1	2	4	0	2	0	2	5	1	0	0	2	0	18	2	7	20	1	0	2	0	2	1	0	0	5	2	1	1	3
XKR9	33	3	43	94	45	11	28	60	2	42	39	9	44	44	32	30	1	7	6	45	30	43	58	42	52	75	9	54	17	12	42	100	155	38	47	128	69	67	70	49	47	32	26	3	51	6	68	7	8
MAP4K1	544	551	242	420	346	321	223	280	730	308	374	239	563	439	317	526	439	224	225	497	345	544	669	560	632	238	284	330	278	316	708	359	660	439	371	761	757	321	245	655	414	312	438	424	692	193	2358	260	890
SH2D3C	4555	4799	4048	2287	2160	2464	1964	2695	3661	1205	1812	1276	3788	2456	1255	3612	2567	4187	3475	2535	2705	1935	7899	7038	1928	2170	3814	2925	2778	3854	8595	2043	4054	6026	1085	3846	2728	1097	2139	2650	4796	2333	2259	2918	2779	4010	3371	3709	9756
TMEM71	180	258	103	104	149	412	134	147	195	231	120	79	245	168	150	491	128	103	77	121	80	82	410	145	103	159	86	94	72	215	165	364	381	84	78	217	312	108	117	128	106	76	69	163	191	59	188	101	215
C5AR2	337	468	186	275	279	217	101	112	240	182	284	281	259	163	258	436	183	271	92	168	180	514	331	354	301	148	118	84	138	220	239	411	976	140	213	426	1047	95	127	127	102	151	97	393	206	81	269	105	281
ATP5S	1868	1284	863	2605	1035	1141	681	1188	1304	872	1320	1156	2343	1240	1026	1179	1204	1027	1458	919	1111	1187	4010	1415	966	1506	1330	961	787	1150	1840	1552	2316	1135	672	2067	1584	1788	815	1415	1034	1170	1032	1437	984	827	1124	1342	2287
C3orf62	619	406	310	1037	382	395	220	196	534	207	501	416	515	332	335	527	372	356	374	251	308	615	941	733	383	223	332	291	445	256	659	426	676	380	298	695	588	487	205	444	461	321	354	460	366	260	391	420	710
AC104109.3	0	1	1	1	2	0	0	3	1	0	0	0	1	0	0	0	0	0	0	0	1	1	1	1	0	0	1	0	0	2	3	2	1	0	0	4	1	1	0	0	0	0	1	2	1	2	0	0	1
IQCA1	588	452	302	1475	355	626	223	195	640	102	203	1212	1724	878	77	213	207	290	568	274	412	393	3578	325	248	586	576	470	394	182	1156	330	533	767	265	926	228	2016	257	534	200	132	381	446	305	198	407	808	712
MT1F	444	228	165	291	83	320	105	229	184	130	135	225	204	113	118	120	136	81	125	104	77	119	359	194	155	318	90	97	89	300	277	937	313	110	90	389	681	433	143	114	80	204	72	375	83	181	210	298	197
RNF19A	4161	4805	2821	5091	2231	4741	3126	2707	4265	1656	3069	2001	4480	2948	1898	4316	2826	3459	3061	1892	3168	1894	7082	3830	2599	2128	2806	2592	2895	3745	5833	8966	3874	3207	2198	4994	4182	2433	2124	2879	2435	1921	1794	3079	3486	2038	3247	3454	6124
PIGO	2976	2279	1005	2404	1007	1490	544	958	2286	824	1230	1821	2100	1170	868	1130	1010	1282	1231	1154	1431	1460	3212	1666	1015	1133	1321	1322	896	1333	2746	1238	2498	1456	772	1956	2900	1491	990	1148	1041	998	866	1297	1033	956	2081	1003	2291
PIK3CG	849	445	188	509	511	304	245	248	847	303	468	365	756	379	362	711	546	618	229	725	547	1020	650	576	396	378	686	515	361	333	863	402	1071	407	427	887	995	258	239	544	252	199	285	381	601	203	992	207	840
CEP85	597	442	219	807	383	232	181	249	596	296	447	441	547	333	205	455	342	320	347	273	525	669	754	492	335	276	403	306	284	317	773	321	694	425	328	684	865	366	241	435	318	373	331	359	379	336	686	273	610
ZNF224	368	214	158	716	288	129	177	245	471	150	514	243	609	293	245	360	349	209	340	215	219	489	1092	512	349	239	318	232	360	266	560	262	405	358	190	730	316	388	143	472	375	246	379	242	358	202	356	308	734
ZNF540	150	104	58	245	90	31	74	172	171	35	210	80	261	117	97	119	101	102	112	92	73	128	373	245	155	96	105	74	139	77	263	114	139	123	54	267	93	107	68	182	105	93	121	70	146	95	139	95	296
SOHLH1	0	0	0	0	0	0	0	2	0	0	0	0	0	0	0	1	0	1	0	0	0	3	0	0	0	0	0	0	0	0	0	0	0	0	0	0	0	0	0	0	0	0	0	0	0	0	0	0	0
MAML1	3438	2889	1243	2565	1508	1787	1075	881	2970	868	2029	1642	3021	1587	1629	2465	2179	2160	1712	1349	1985	1466	4255	2818	1765	872	1837	1594	1731	1312	4285	2020	2525	2056	1395	2877	2933	1639	808	1823	1597	1542	1406	1383	1705	1305	2394	1595	3910
DDX59	805	701	469	923	474	625	491	788	801	525	574	619	822	532	485	1114	569	701	590	386	683	501	1427	710	476	673	658	434	491	802	1013	738	1260	549	470	1085	610	559	458	535	543	444	394	630	649	342	678	586	1033
TOP2A	422	235	91	225	110	153	123	491	612	365	199	559	265	225	368	329	145	225	128	385	220	444	344	270	341	228	195	388	267	395	554	803	355	406	218	690	680	311	359	268	178	100	127	181	286	142	1434	183	269
CD151	33432	25927	15543	33701	8210	12140	6414	15700	26696	7381	12802	18687	20161	10616	8609	9116	11474	10727	11157	15983	13548	13288	30641	19627	12468	17863	11076	13990	9537	24480	37186	16707	24233	16024	9032	17399	30703	16756	14206	13003	12087	15749	8263	15687	8142	11099	14155	12353	24227
CHAC1	55	93	27	164	57	29	16	131	125	66	64	77	103	47	49	64	43	80	62	66	122	38	246	173	36	119	34	106	41	88	185	118	84	68	47	118	70	1066	45	82	64	36	78	63	53	59	236	26	127
FAM204A	2061	1562	1418	2823	1249	1445	1029	3368	1645	1401	1330	1562	1999	1226	914	1902	1147	1188	1380	1107	1312	1263	3461	1883	980	2575	1536	1136	978	2906	2606	1611	3125	1444	848	2306	1751	1316	1771	1069	1105	1207	899	1260	1256	1126	1324	1390	2672
B3GNT7	6635	4507	3413	6069	3687	6008	1347	1653	3706	2503	3468	4192	4885	3080	3486	2408	2385	2766	2748	2221	2637	3474	6386	4161	2748	2486	1924	2363	1829	2358	4658	2628	10757	3365	1747	4681	9370	1800	2569	2093	1594	3482	2451	3561	1876	2770	3339	2844	5041
SPINK5	820	763	450	390	220	655	221	97	293	68	366	1745	253	152	436	426	79	324	536	246	322	287	399	417	140	452	339	570	491	400	259	365	337	145	92	1075	583	502	142	173	193	256	99	1283	478	243	566	193	408
SMIM7	2754	1917	1179	3299	1617	1044	789	2567	2169	1325	1774	1869	2257	1312	1209	1492	1054	1291	1330	1369	1211	1858	3638	2363	1288	2389	1309	1162	1121	2786	2849	1147	3073	1849	1064	2743	1824	1847	1646	1354	1223	1521	1215	1321	1151	1544	1855	1311	2658
INSYN2B	3	2	1	4	6	1	0	2	10	2	2	2	4	0	6	8	16	6	0	13	6	11	2	11	7	0	1	5	1	1	5	6	2	6	4	9	0	37	3	2	0	0	0	3	2	0	3	7	11
CPXM1	817	165	13	44	67	21	45	102	370	67	57	222	61	20	303	174	160	178	23	221	22	12	61	52	136	129	49	89	321	355	179	96	71	30	131	66	293	841	17	69	61	31	22	68	71	22	259	46	38
OR5H1	0	0	0	0	0	0	0	0	0	0	0	0	0	0	0	0	0	0	0	0	0	0	0	0	0	0	0	0	0	0	0	0	0	0	0	0	0	0	0	0	0	0	0	0	0	0	0	0	0
GIMAP1-GIMAP5	0	0	0	0	1	0	2	1	0	0	1	0	1	0	0	0	0	0	0	0	0	0	2	0	0	0	0	1	0	2	3	0	0	3	0	0	0	0	0	0	0	2	0	0	1	0	0	2	1
URGCP-MRPS24	2	3	1	2	0	1	0	4	2	0	0	0	4	1	3	1	0	1	1	0	2	4	1	3	0	2	1	0	2	2	1	3	3	0	0	1	2	1	1	0	1	0	1	2	2	2	2	0	3
SPTBN5	229	51	60	211	103	254	69	6	128	6	185	36	98	74	114	167	54	128	70	22	88	279	126	30	230	14	80	39	189	8	208	141	121	44	71	236	143	118	12	113	176	31	78	147	37	17	77	49	105
CCDC88C	2238	1909	1290	3570	1612	2958	767	475	1929	614	1801	2610	5176	2543	1477	2173	1873	1595	1889	1263	2195	1317	10182	2637	2029	1341	1417	1824	1436	600	3752	985	2780	1511	1494	3133	1813	4053	530	2423	1654	884	1749	1924	1536	1398	2643	2510	3308
BARHL1	0	0	0	0	0	0	0	0	0	0	1	0	0	0	0	0	0	0	1	1	1	0	1	1	1	0	0	0	1	0	1	0	1	0	0	0	1	3	0	1	0	0	0	0	0	0	1	0	3
CATSPERE	41	31	14	95	26	52	29	28	38	16	53	41	106	101	33	30	24	22	46	13	33	62	269	34	44	75	31	29	27	18	54	18	101	40	24	90	39	90	19	37	27	27	27	32	29	22	31	49	54
DUX4	0	0	0	0	0	0	0	0	0	0	0	0	0	0	0	0	0	0	0	0	1	0	0	0	0	0	0	0	0	0	0	0	0	0	0	0	0	0	0	0	0	0	0	0	0	0	0	0	0
SATB1	2627	2020	1233	3665	1592	2036	961	902	2113	857	2069	1487	3713	1669	1573	2050	1700	1774	1892	1140	2091	1166	5911	2717	1632	1108	2038	1336	1544	882	3407	1565	2293	1763	1122	3278	1918	1736	748	2023	1692	1151	1392	1262	1943	1408	1676	1556	3776
RAB40C	4575	1849	1095	2573	915	1186	345	636	1787	759	1530	1918	2042	1092	896	752	1239	1054	1409	1103	1283	1164	3073	1839	1081	1212	1287	1316	848	1033	3050	1387	1771	1517	777	1517	3866	1410	892	1169	1172	1840	1320	1819	754	1463	1750	1298	2422
GPR151	1	0	0	0	0	0	0	0	0	0	2	0	0	0	0	0	0	0	0	0	0	0	1	0	0	0	0	0	0	0	0	0	0	0	0	0	0	0	0	0	0	0	0	0	1	0	0	0	0
ABCF1	5649	4246	2918	4492	1921	4429	1868	1489	3874	1724	2485	2927	3715	2417	1925	2997	2453	2628	2408	2690	2794	2482	5806	3029	2389	1785	2295	2391	1817	2209	6210	5222	4140	3361	1769	4539	6069	2676	1745	2299	2216	2663	1762	3068	2096	2259	3722	2432	4737
APEH	5967	4721	2233	5503	2227	2471	1058	3051	4704	2502	2518	3583	3753	2293	1881	2332	1988	2473	2547	2884	2532	3312	5328	4033	2205	3593	2308	2277	1753	4411	6095	2158	5661	3383	1755	4249	5692	3167	2644	2212	2001	2557	1693	2544	2064	1795	4916	2017	4302
MIPOL1	423	232	222	803	271	559	218	351	241	220	271	617	1557	708	211	358	203	266	390	208	177	204	3938	513	194	689	375	422	299	313	795	272	618	263	165	794	213	1061	175	529	176	206	247	269	236	195	240	563	704
RBPMS	8930	5999	4152	7040	3660	4614	2249	2460	6275	1927	5926	4802	6273	3020	3733	3696	3288	3605	4085	3097	3851	3136	8737	5577	4366	2892	3912	3203	2806	3643	8227	4911	5302	4559	2840	6691	7756	4349	3178	3363	3432	4424	3108	4073	2811	3736	4168	3920	7270
INPP5K	5292	5272	4164	5309	2244	2664	1545	3603	5268	1373	2150	2483	3960	2464	1526	2901	2195	2971	3111	2578	2572	2410	7271	5592	2146	3195	2894	2500	2034	4108	7396	3252	5675	3438	1546	3711	3585	2053	2863	2548	2841	3106	1893	2526	2517	2759	3501	3397	7493
HIST1H2BO	1	1	0	0	0	1	1	0	1	1	1	2	2	0	0	2	1	0	0	0	0	1	0	1	3	0	0	0	0	4	2	5	2	0	0	0	2	2	2	0	1	0	1	1	0	1	2	2	0
ZNF616	571	318	199	707	319	175	196	346	554	218	450	373	695	321	207	276	402	319	316	309	367	394	910	630	227	330	498	339	258	314	873	256	420	378	214	610	444	415	215	377	255	332	354	252	316	300	449	242	712
XKR8	734	599	262	813	309	341	144	390	618	307	390	366	594	340	216	436	286	359	273	403	314	385	856	635	408	320	345	370	293	519	943	345	819	444	220	491	750	375	356	343	398	411	341	332	326	362	618	319	610
SOX15	31	46	32	67	17	33	11	25	65	13	39	21	87	26	27	40	29	41	29	24	21	28	187	53	25	39	23	39	25	44	151	36	81	17	23	73	31	52	21	33	45	21	39	25	32	17	40	44	50
DAG1	12146	9960	6515	11514	4221	6267	3294	4501	11228	2832	5404	8200	8723	4703	3759	5209	5868	7083	5546	6247	6740	4123	12682	9058	4564	4204	6838	7874	3797	6724	15182	5988	6358	7691	3076	7244	7842	6987	4265	5295	4510	6034	3565	5282	4063	4626	6594	5479	12018
KDM3A	2465	2365	1190	3385	1783	1650	1327	1139	2478	961	2313	1714	4240	2005	1409	2496	1965	1804	2063	1168	2277	2217	6439	2575	1506	1309	2319	1453	1385	1088	4129	2086	2331	2053	1256	3802	2098	2183	1147	1990	1779	1712	1614	1158	1675	1368	1798	1921	4233
FADS3	2608	3007	1683	3335	931	1506	906	1102	2415	587	1405	948	1383	1310	443	1302	725	1505	1401	1033	1627	1359	4085	2770	777	1498	944	1321	1023	2007	3151	2402	1677	1856	472	1496	1502	673	1121	1306	1449	1185	935	1530	899	738	1985	1415	3315
LAPTM4A	26145	17233	12154	22362	9401	13973	8659	22828	19216	12997	11785	14835	18861	10040	8218	13505	10153	12422	11476	12327	11864	9575	27932	18964	9037	19945	14400	11781	8930	24240	30155	14747	23171	12747	7844	21468	18172	12908	14834	9567	8979	12338	7789	11492	10380	10629	12649	10094	22209
RAVER1	2160	1281	640	1145	461	1073	341	370	1327	421	618	855	1300	664	570	803	761	829	494	741	722	679	1809	936	615	512	557	818	571	646	2167	1537	1348	675	397	905	1980	900	310	656	578	618	545	622	466	465	1484	659	1312
NMNAT2	96	105	77	260	145	197	39	59	174	35	198	242	316	137	54	154	144	96	89	216	45	62	210	191	126	89	61	111	65	60	195	279	81	50	44	262	144	604	12	76	140	62	85	93	61	36	58	54	87
KRTAP27-1	0	0	0	0	0	0	0	0	0	0	0	0	0	1	0	0	0	0	0	0	0	0	1	0	0	0	0	0	0	0	0	0	0	0	0	0	0	0	0	0	0	0	0	0	0	0	0	0	0
FAM216B	361	6	29	3890	686	2163	7	441	310	256	13	4293	6759	3011	10	469	75	91	917	500	184	744	15493	648	152	3804	487	2221	592	149	2130	349	2749	9	238	1903	54	5873	221	2110	268	11	644	743	189	98	592	2245	1756
AL807752.6	0	0	0	0	0	0	1	0	0	0	0	0	1	0	0	1	0	0	1	0	0	0	0	0	0	0	0	0	0	0	0	0	0	0	0	0	0	0	0	0	0	0	0	0	0	0	0	0	0
DNAJC5	8830	5733	3620	6498	3002	3695	1236	2097	6175	3030	3888	4419	6130	3077	2834	3280	3742	3551	2956	3624	3609	3978	9423	5218	3623	2201	3464	3726	2824	3021	8812	4233	6708	4145	2491	6140	9865	4372	1588	3474	2945	3141	2714	3977	2959	2707	5722	3512	7196
SRGN	22416	20067	7168	14652	8641	20383	9851	17569	9995	27751	5874	9865	9197	7392	7008	20942	8334	11742	5904	7975	8466	11145	14869	8313	5221	14287	9462	5676	6031	28235	18260	21790	41327	7424	9748	20927	25725	3906	14127	6137	6684	9076	4630	13280	9954	5352	13957	7718	16036
SSPN	1141	1237	578	1101	470	905	471	1386	1437	334	517	611	2133	487	483	781	1057	1019	570	927	660	547	2416	1141	472	862	1094	862	522	1279	2263	1001	874	481	471	1223	725	1329	475	799	398	424	516	539	717	391	649	774	1729
KRT40	2	3	1	7	8	11	0	3	7	2	1	9	6	16	0	3	2	0	15	11	2	67	72	6	3	6	2	16	2	5	46	3	87	3	1	226	24	50	3	17	2	0	3	6	4	5	21	7	9
SORBS2	3024	1405	1265	3563	1144	2094	922	1556	2123	623	1793	2679	4039	1554	1437	2014	1333	2311	1804	1359	1258	991	5160	1629	1163	2058	2338	1815	1430	1503	3085	1190	1753	998	845	3196	1613	3319	932	1477	1153	1585	1160	1482	960	954	1068	2473	3511
EXOC6	2208	1236	939	1319	868	1087	954	1586	1523	1275	932	1011	1217	901	605	1916	745	1347	1035	923	952	958	2054	1583	789	1491	1348	1122	941	1696	2665	1110	1885	1064	633	2036	1189	826	1137	803	790	814	501	1065	1175	967	1118	917	2303
CD37	5553	4908	1529	2437	2478	1987	1177	1540	4359	1371	2565	2580	3200	2024	1594	3161	1450	2968	1207	2567	3139	6979	3894	3475	2892	1593	2238	1803	1825	2706	3957	2327	7879	3254	2344	2886	5982	1060	2480	2147	1395	2627	1324	2593	2290	2266	9834	1329	4524
VHL	1755	965	639	1880	1166	973	661	309	1489	599	1281	937	1886	974	963	1389	1159	1073	1026	812	1055	1308	2601	1540	1001	845	1236	859	977	534	1755	1355	1592	1156	728	1707	1545	1306	332	1221	1077	699	919	927	1071	710	1488	941	2090
PLEKHA3	1409	971	699	1735	617	824	551	1129	1045	717	791	880	1368	744	542	1019	691	907	848	700	762	692	2299	1201	609	839	959	677	605	1167	1934	1046	1469	850	532	1557	1141	855	772	713	781	720	510	797	802	617	896	908	1654
NFKBIZ	3138	23229	11379	6046	3078	18761	2716	536	2225	998	2931	2727	2642	951	2838	19136	2879	10766	4993	793	14492	1203	10587	1299	3126	1349	2179	578	3749	980	8609	6113	5350	1334	5688	15038	4096	2643	1970	1072	3315	692	1396	4362	3393	606	3927	6166	2027
CLEC5A	275	350	154	114	314	340	172	218	528	231	201	174	128	192	164	500	82	360	166	215	440	1269	255	198	236	151	221	153	116	403	655	518	1492	527	113	1705	1323	127	284	187	145	183	80	205	199	354	252	132	262
PSD2	8	7	4	4	1	6	6	3	11	3	4	3	10	2	4	6	5	10	5	3	5	2	19	7	4	2	8	5	9	3	17	8	5	1	2	9	5	2	6	3	3	1	5	2	5	2	1	8	12
ICAM5	629	1027	649	1743	289	1052	350	157	731	109	656	328	640	535	803	2647	510	541	389	282	602	528	1847	540	1010	247	204	260	546	198	868	1058	915	606	431	845	559	734	138	682	563	330	540	634	323	254	286	898	830
FAM228A	15	66	13	17	5	9	7	8	23	22	20	14	7	21	9	23	5	18	17	3	45	5	23	42	6	3	8	6	21	122	55	10	14	21	9	57	44	10	19	25	8	38	6	8	5	18	25	34	33
ITIH4	16	7	22	22	16	11	3	1	22	1	42	16	36	21	10	26	21	13	23	7	15	54	60	15	26	12	18	16	13	7	20	18	20	17	11	39	12	20	4	23	26	9	43	23	15	5	11	11	37
ZNRF4	0	0	0	0	0	0	0	0	0	0	0	0	0	0	0	0	0	0	0	0	0	0	0	0	0	1	0	0	0	0	0	0	0	0	0	0	0	0	0	0	0	0	0	0	0	0	0	0	1
PLCXD3	469	528	276	465	309	118	419	317	318	29	259	167	675	177	89	356	305	622	336	241	243	97	350	634	94	349	377	541	99	282	727	220	130	285	100	392	82	200	234	222	375	155	112	208	202	60	165	151	757
PDCD5	1400	959	871	1709	648	1097	506	1250	929	992	1031	825	1231	776	463	942	643	735	776	787	605	964	1967	1237	728	1291	524	641	595	1397	1752	1259	1792	946	531	1305	1264	987	844	802	688	886	566	1018	814	595	879	790	1410
ATP5MD	2041	1368	1072	2936	1106	1149	775	3188	1337	1977	1113	1453	1522	989	637	1289	758	979	1036	946	899	1391	2720	1665	766	2561	979	943	712	3539	2348	1308	3704	1375	700	2287	1666	1161	2118	976	806	1118	651	1296	1037	843	1316	953	2025
PCDHGB2	128	162	95	49	43	201	49	36	177	29	68	46	215	95	72	89	106	203	72	75	94	42	228	175	54	49	89	91	55	82	324	122	35	180	18	120	83	109	40	62	66	74	47	48	73	42	53	83	168
HACE1	698	462	425	681	325	618	420	449	557	274	399	376	808	375	332	674	390	538	522	292	476	371	1296	605	345	454	653	402	457	489	992	701	708	493	238	805	543	381	328	464	483	302	346	470	450	295	314	485	1043
ZNF716	0	0	0	0	0	0	0	4	0	0	1	0	0	0	0	0	0	0	1	0	0	0	0	0	0	0	1	0	0	0	0	0	1	1	0	2	0	0	0	1	0	0	0	0	0	0	0	0	0
POLR2M	1555	816	931	2193	646	821	679	1994	1078	904	1039	940	1709	800	712	962	930	935	886	928	829	795	2416	1539	777	1552	1367	1040	806	1840	2384	952	1774	959	511	1729	1123	1025	999	921	751	997	683	850	896	817	1052	883	2156
RCN3	1776	1397	288	496	184	394	206	364	1415	260	353	338	793	212	287	470	494	543	203	588	291	385	850	372	403	352	342	388	378	1271	1450	380	581	416	197	869	1010	705	218	405	404	321	319	358	266	156	462	365	642
AL672142.1	0	0	0	0	0	0	0	0	0	0	0	0	0	0	0	0	0	0	1	0	0	0	0	0	0	0	1	0	0	0	0	0	0	0	0	0	0	0	0	0	0	3	0	0	0	0	0	0	0
RIPK1	3206	2716	1808	3540	1298	3116	1460	1788	2621	1211	1787	1761	2575	1646	1447	2853	1789	1928	1557	1416	1647	1685	3909	2415	1510	1363	1733	1659	1478	1670	3374	3593	3863	1589	1174	2962	3889	1614	1181	1725	1691	1767	1400	2209	1644	1169	1911	2013	3211
MDFIC2	0	0	0	0	0	0	0	0	0	0	0	0	0	0	0	0	0	0	0	0	0	0	0	0	0	0	0	0	0	0	0	0	0	0	0	0	0	0	0	0	0	0	0	0	0	0	0	0	0
POR	12757	10056	4301	10621	4590	6692	2446	4279	7842	6930	5451	5780	7749	5468	3756	4439	4189	5167	4342	5540	5902	8129	12879	7941	5919	4768	4002	5692	3527	9213	14136	6800	18046	6416	3150	8022	15891	4863	4614	3780	3856	5467	3663	5992	3030	3794	7669	4393	8512
PCOLCE	6013	7495	994	1715	623	1512	648	1786	6520	1799	1175	1334	3244	872	1116	1489	1827	2642	734	2056	1490	1015	2410	2627	1215	1351	1575	1830	1254	6062	5570	1989	1779	1597	831	2693	3305	3068	1435	1211	1059	1193	1161	1121	1152	804	2427	1385	2093
OR52I2	0	0	0	0	0	0	0	0	0	0	0	0	0	0	0	1	0	0	0	0	0	0	0	0	0	0	1	0	0	0	0	0	0	0	0	0	0	0	0	0	0	0	1	0	1	0	0	0	0
CEP57L1	277	238	159	421	179	169	134	236	253	148	264	237	324	175	164	272	191	211	202	138	178	255	543	278	218	278	246	161	199	297	386	209	397	226	177	406	233	185	157	218	187	115	165	152	218	127	223	195	329
UBA6	1866	1240	1107	2383	1072	1834	1063	1089	1470	1093	1375	1111	2015	1231	919	1757	1223	1247	1199	873	1226	1561	2821	1404	1028	1105	1266	1213	1203	1554	2197	2218	2037	1313	935	2555	2226	1307	743	1364	1040	816	805	1288	1451	808	1156	1033	2381
C8orf74	0	1	0	0	0	1	0	0	3	0	0	0	0	0	0	0	0	0	0	0	0	0	0	1	2	0	0	0	1	0	2	1	0	0	0	0	0	0	3	0	0	0	0	0	0	0	0	0	1
STPG1	727	494	364	1254	375	709	260	340	716	183	358	763	1523	777	225	416	305	420	522	383	447	487	2732	726	283	625	405	553	357	550	1026	413	1278	414	195	773	576	1252	273	489	358	312	375	532	343	262	384	677	905
IL21R	145	217	127	99	118	219	99	84	334	157	114	34	192	164	89	174	170	126	105	225	116	116	461	264	92	46	72	149	97	299	363	179	154	247	201	283	291	86	96	260	190	50	163	191	312	448	1144	172	451
LOXHD1	220	96	50	110	71	106	72	22	155	8	56	67	130	57	69	105	61	59	48	42	64	103	115	65	90	142	76	115	141	62	282	95	76	211	41	218	52	33	58	64	83	44	46	176	102	107	34	80	130
SCML2	71	23	7	44	21	17	14	32	43	31	23	33	62	20	25	52	38	38	29	19	39	14	87	37	34	23	31	34	31	32	75	52	22	15	19	44	43	50	5	33	19	23	17	26	37	16	36	30	33
INKA2	1326	1001	768	969	560	620	400	589	1137	332	587	509	1165	555	465	1126	561	798	572	580	651	749	1412	840	525	409	778	746	708	881	1992	1039	2150	626	341	1269	1288	522	440	392	634	646	495	705	596	413	659	734	1530
RAB38	403	352	269	468	294	252	120	316	334	278	363	470	394	150	235	222	234	213	219	242	256	278	432	322	196	270	228	167	112	318	357	286	591	316	217	582	541	261	154	187	137	213	154	298	237	229	314	125	364
RABIF	695	606	492	808	307	547	290	525	723	371	349	548	569	346	326	513	409	451	370	435	435	495	812	517	390	582	386	375	329	736	883	673	1270	396	302	687	964	392	413	387	314	414	277	484	437	285	642	393	664
FCRLA	32	11	9	13	18	22	46	24	36	29	14	16	45	10	59	19	10	3	15	204	15	19	100	33	224	5	12	4	10	28	23	9	30	8	127	128	41	89	42	39	10	15	23	54	140	2	2287	24	18
EIF2A	4753	3307	2227	4226	2846	2993	1611	3821	4042	3072	2780	3519	3618	1937	1935	2859	1873	2578	2903	2420	2836	2636	5146	3356	1708	3661	3315	2407	1765	3727	5373	3285	5703	3001	1904	4932	4262	2543	2587	2238	1696	2280	1391	2119	2102	1915	3220	2019	4482
RCHY1	1364	926	1024	2041	695	1191	530	1794	1080	1181	936	893	1262	732	815	1150	845	950	961	751	869	739	2025	1183	664	1665	973	778	587	1442	2037	1259	1889	861	566	1545	1223	839	734	826	750	614	627	870	922	646	1022	835	1705
PDLIM4	379	248	59	508	80	537	60	264	452	124	157	653	978	620	70	156	116	120	181	244	47	333	2236	172	305	532	82	287	79	403	496	540	1164	156	182	372	2455	1152	133	261	88	225	158	838	86	58	463	352	195
DTD1	1784	1252	847	1636	700	928	498	1341	1255	878	771	1122	1225	789	552	838	635	810	745	681	818	925	1933	1266	631	1467	802	753	548	1568	1865	881	1778	857	599	1290	1540	1056	1082	656	638	920	606	829	596	721	1092	709	1366
PA2G4	5478	3939	2854	4638	2434	3599	1824	3604	4493	2416	2511	3422	4196	2477	1929	3111	2313	2695	2623	2859	2709	2983	6837	3981	2213	3202	3103	2673	1923	3839	6791	4321	5581	3246	1714	4898	5727	3214	2359	2487	2275	2955	1870	3101	2078	2499	4299	2562	5162
PTPRC	7653	6896	2565	6051	6338	6066	3852	3803	7047	4795	5401	3439	7494	6010	3543	10005	5646	4964	2673	4948	5425	9227	6891	6293	4262	4148	4375	3983	3166	5494	5887	6112	11838	4959	5334	9312	11897	2466	3320	7168	3924	2915	3236	4540	7196	2090	11471	2646	10432
CXorf49B	0	0	0	0	0	0	0	0	0	0	0	0	0	0	0	0	0	0	0	0	0	0	0	0	0	0	0	0	0	0	0	0	0	0	0	1	0	0	0	2	0	0	0	1	0	0	0	0	0
POLE3	2880	1820	1366	3252	1381	1350	815	3678	2691	2186	1499	1776	2562	1546	1032	1947	1421	1446	1181	1702	1332	1672	3780	2383	1245	3520	1713	1615	1099	3610	3777	2243	4033	1712	1154	2621	3116	2043	1739	1460	1413	1529	1154	1638	1264	1203	2474	1450	2833
RRP12	2372	2032	1090	1701	901	3571	695	606	1178	700	889	1078	1345	1088	987	2050	627	946	783	885	846	1540	2610	1059	1034	464	626	865	1115	837	2011	4160	2761	1001	778	1915	4780	1506	431	839	716	1072	698	1995	701	601	1465	1002	1543
SERPINB4	1	0	0	0	0	1	0	15	0	1	2	0	24	9	0	0	0	1	2	0	0	6	31	0	0	1	0	1	0	2	0	1	25	8	0	13	1	1	0	0	0	0	0	1	3	0	0	0	2
MAP2K7	2679	1838	1158	2676	914	904	585	644	2121	689	1514	1010	2556	1163	995	1260	1398	1205	1045	1207	1370	1190	3673	2137	1449	1127	1079	1084	1109	1314	3405	1468	2309	1356	876	1940	2001	1146	540	1317	1315	1140	1217	1137	939	1155	1910	1306	2710
ZNF200	447	377	156	604	224	214	218	331	431	253	340	281	426	258	183	427	259	331	230	263	271	343	646	329	236	346	299	268	295	317	575	433	570	335	204	548	520	288	190	316	294	260	245	308	286	187	406	276	498
IL15RA	1365	1751	854	1241	586	1374	694	926	1407	832	825	506	1141	875	597	1377	909	900	711	764	969	545	2079	1534	459	929	1130	818	568	994	2244	1271	1260	1208	603	1484	1542	530	874	970	1000	997	712	708	828	874	1245	910	2293
HAO1	0	0	1	2	0	0	1	0	0	0	0	0	2	0	1	0	2	0	1	0	0	0	1	1	0	0	0	0	0	0	0	0	0	0	0	0	0	1	0	0	0	0	0	3	1	0	1	0	3
DUSP18	529	421	443	956	257	618	228	160	405	224	254	501	789	490	131	229	228	255	285	279	306	444	1557	394	205	297	268	329	233	266	529	953	773	360	194	571	558	819	152	432	252	222	258	438	243	153	321	358	514
MPZ	69	43	36	41	31	38	27	53	43	74	47	24	74	29	21	42	16	35	34	37	44	93	90	60	46	19	30	33	24	97	66	46	151	44	15	122	78	22	29	24	27	40	18	33	29	36	44	40	65
AMY1B	0	6	3	15	0	0	0	6	0	0	0	1	16	1	0	0	4	0	6	1	0	1	12	3	3	0	0	7	0	0	3	1	1	0	0	1	0	3	0	0	1	5	0	0	0	1	14	2	3
TEFM	226	169	89	277	162	100	103	304	237	190	166	163	243	160	121	192	118	123	171	127	125	201	382	214	135	313	149	130	130	381	299	166	401	194	105	307	228	125	173	143	134	128	132	109	168	102	179	126	270
DOCK8	6977	4896	1633	5492	4271	4429	1888	1361	5098	1657	3849	4017	5771	3186	3397	3881	3182	5149	1992	3492	4237	8253	4519	4233	4528	1838	4163	2772	2819	2483	5415	3165	7475	3451	3551	6475	9539	1807	1750	3957	2626	3158	2282	3908	3721	1366	6573	1979	5660
PTPN13	9288	6584	3536	8005	4960	8705	3023	1793	5236	2048	7396	7795	7789	3447	6265	4876	5335	8048	8363	3032	6829	2810	8217	5867	4060	3697	6826	4184	2961	1387	8006	3169	4129	4921	3327	7827	5763	7309	1516	4320	4551	5235	5025	4496	4603	3798	5364	4436	8966
STMND1	67	5	11	606	82	252	0	72	39	35	6	494	1194	586	4	61	10	15	165	64	32	171	2551	182	43	491	57	175	122	22	350	35	459	4	33	602	9	1327	39	285	45	3	158	113	37	13	148	519	232
STRC	2	0	0	9	0	0	0	0	0	0	0	0	3	1	1	0	0	0	2	0	0	1	11	0	1	2	0	0	3	0	1	1	0	1	0	3	1	8	0	1	1	0	0	1	1	0	2	1	1
HLA-F	6609	8197	3896	8507	2986	3784	2263	5261	7432	4181	3467	3410	4434	4412	2279	6588	3921	2922	3254	3351	3972	3530	9320	7579	2503	7028	3116	3613	2811	6381	7275	3872	8463	6086	5175	4965	6385	3466	5294	4778	4417	2858	4082	2904	5004	3681	6818	3183	10053
SLC13A4	79	21	9	151	24	49	26	12	57	10	62	57	396	102	29	53	85	33	57	31	16	58	266	84	43	61	48	42	73	18	107	24	96	22	24	183	23	68	15	76	48	24	85	35	69	35	47	70	111
C9orf92	1	0	0	0	0	1	0	1	1	0	1	0	0	0	0	0	0	0	0	0	0	0	2	0	1	0	0	0	0	0	0	1	0	0	0	0	0	0	0	0	0	0	0	0	0	2	0	0	0
IQCK	357	267	176	669	197	393	118	173	319	152	174	573	857	457	135	232	142	189	238	199	196	263	1741	349	145	519	265	328	226	179	598	147	609	175	117	576	273	852	136	290	146	154	205	243	165	158	239	360	517
PADI3	1	2	0	2	0	0	1	19	10	4	5	2	7	0	0	0	0	1	0	0	0	1	7	1	0	0	0	0	0	1	0	0	8	1	0	12	4	3	1	4	0	0	1	0	0	0	1	2	0
ZNF311	106	56	35	156	55	32	28	66	79	32	98	78	103	74	51	94	74	61	87	64	61	86	240	120	71	77	83	64	76	56	144	40	68	66	25	152	54	105	28	80	70	54	62	67	77	44	86	83	128
SLC25A19	538	431	315	778	346	250	213	298	583	430	320	381	355	257	208	274	297	276	241	306	372	686	748	608	384	296	216	196	312	497	766	245	1019	478	323	600	864	282	241	327	267	285	255	296	387	217	590	195	526
NUP188	4643	3683	1855	2915	1907	3413	1223	1090	3336	1195	2192	2022	3198	1689	1678	2587	1948	2346	2228	1971	2438	2567	4661	2992	1991	1120	2254	2065	1697	1638	4922	3644	3653	2679	1539	3394	5750	2153	1158	1859	1858	1911	1445	2127	1782	1555	3192	1709	3931
CST9	0	0	0	0	0	0	0	0	0	0	0	0	0	0	0	0	0	0	0	0	0	0	0	0	0	0	0	0	0	0	0	0	0	0	0	0	0	0	0	0	0	0	0	0	0	0	0	0	0
NEIL3	17	7	3	11	4	4	5	15	17	13	7	8	7	7	14	4	3	4	10	10	6	11	5	12	15	16	7	4	2	18	15	10	17	8	3	29	24	7	12	13	6	3	3	2	8	5	52	11	6
ZNF429	471	229	223	795	285	239	198	268	353	228	333	603	543	495	414	415	446	333	356	238	346	364	1083	441	377	540	613	317	315	251	645	249	341	285	190	716	346	494	185	342	415	208	301	318	239	366	503	403	955
IQCF3	0	0	1	0	0	0	0	0	0	0	0	0	0	0	0	0	0	0	0	0	0	0	0	0	0	0	0	0	0	0	0	0	0	0	0	1	0	0	0	0	0	0	0	0	0	0	0	0	0
UPF3B	467	311	222	720	322	403	372	192	418	211	455	234	693	374	253	469	321	259	334	205	254	542	1082	558	354	252	364	243	340	189	604	476	475	465	283	866	437	414	228	357	413	349	374	351	330	364	383	377	677
AIDA	1556	1297	965	1639	831	1089	681	1491	1398	709	1059	906	1830	820	636	1195	1013	1120	1142	1014	1042	781	1919	1300	755	1337	1325	996	604	1609	2242	1217	1268	1012	591	1457	1611	758	813	958	934	828	658	778	1022	814	989	784	1998
SYNPR	0	0	0	2	0	0	0	0	3	0	0	0	3	0	0	1	0	0	0	0	0	0	1	0	0	0	0	0	0	0	0	0	0	0	0	0	0	1	0	0	0	1	0	0	1	0	0	0	0
C22orf46	1113	1009	413	1108	501	509	401	174	1088	253	656	666	1231	576	572	721	640	724	585	532	684	602	1584	1009	575	408	695	614	514	269	1538	559	506	777	436	1215	798	815	208	710	561	423	599	608	672	394	806	594	1080
ALDOB	26	22	37	31	9	5	13	17	14	6	10	7	4	13	12	16	21	8	18	7	9	5	52	10	5	6	24	6	26	579	90	23	29	23	3	24	17	17	4	15	26	10	13	25	25	13	10	22	34
FRG1	1089	763	642	1316	683	645	552	1319	959	988	660	790	1065	678	424	908	550	587	707	667	660	954	1773	986	561	1141	726	566	486	1306	1509	808	1995	856	602	1381	1154	737	799	614	668	702	441	671	647	615	894	646	1197
FAM83D	78	54	261	34	27	83	33	197	104	41	57	265	182	71	29	67	31	222	197	399	73	178	87	90	96	143	93	182	51	291	295	94	179	54	38	191	116	134	73	48	143	71	42	62	68	53	159	61	368
PHAX	1703	1009	1018	2190	859	1051	784	968	1582	705	984	1198	2067	1069	778	1221	1094	1223	1103	1006	1103	998	3012	1678	767	1154	1323	1088	742	1152	2527	1336	1810	1141	603	1855	1563	1145	704	1000	951	921	867	1076	936	841	1272	1107	2219
GBX2	3	3	8	1	2	0	2	2	0	0	0	1	0	3	0	0	0	0	0	0	0	0	0	1	2	1	1	1	2	3	0	1	1	0	1	2	2	0	3	0	0	2	0	1	1	0	0	2	0
BTRC	1366	1065	680	1675	689	876	475	581	1300	487	883	814	1731	785	569	969	836	813	859	707	938	768	2563	1090	675	732	856	839	671	657	1962	748	952	967	570	1447	1066	1299	387	992	689	661	624	692	795	579	924	772	1571
DZIP3	872	584	359	1914	627	1193	351	384	718	430	566	1410	3445	1410	443	861	496	513	842	468	606	882	5803	992	517	1114	661	836	648	419	1618	615	1371	510	501	2163	600	2831	380	1065	525	258	640	638	653	330	736	1157	1237
BFAR	6381	3443	2680	4619	2717	2353	1571	4315	3766	2848	2575	3688	3685	2130	1721	2225	2475	2478	3435	2235	2367	2631	5383	3071	2054	4316	4135	2757	1747	3671	4770	2831	5254	3460	2053	3716	4057	2204	3263	2123	2297	2964	1790	2492	2383	2672	2874	2771	5141
CFAP69	155	96	99	565	121	282	143	123	198	72	159	253	923	407	106	190	122	75	217	77	98	155	2283	221	142	368	124	186	156	102	303	192	376	89	79	431	124	870	47	301	139	65	222	168	115	65	96	365	312
CKMT1A	22	9	2	36	20	8	1	6	20	10	9	19	29	17	6	4	7	7	11	2	1	19	53	1	11	15	10	12	6	17	23	2	23	10	14	41	26	92	11	17	6	5	6	5	7	5	21	17	7
NOSIP	2304	1815	1069	1960	780	882	510	1906	1799	1061	851	1103	1559	939	607	1302	838	1037	943	1163	962	1146	3003	1999	875	1835	825	881	926	2598	3318	1096	2687	1454	692	1738	1641	1239	1396	970	1161	949	900	958	803	989	1920	954	2174
RDH11	4489	3529	2507	5394	2431	2810	1965	3360	3068	2686	3197	3720	3633	2200	2228	2249	1950	2240	2893	2773	2490	3890	4937	3562	2191	3315	3049	2028	1663	4242	4320	2579	4970	3126	1754	4931	4870	2375	3351	1981	2156	2983	1664	2652	2426	2411	2943	1871	4323
TMCO6	471	384	189	428	242	179	99	245	361	161	318	181	516	268	180	320	212	216	243	181	240	292	1057	470	235	221	205	186	223	274	603	147	614	323	138	571	289	312	189	266	242	217	270	167	190	186	388	215	581
ST8SIA6	114	260	434	457	262	524	453	391	143	166	486	32	785	339	378	978	442	557	338	272	273	169	1058	533	150	420	526	327	66	310	934	266	269	345	78	738	245	88	248	259	450	206	384	253	282	237	155	358	906
TM6SF2	23	26	3	5	4	3	2	7	38	3	6	6	12	5	3	3	6	8	3	7	8	11	19	7	10	4	8	12	6	12	10	12	8	1	1	13	14	16	5	4	6	9	1	8	7	7	10	7	5
ZNF649	535	311	216	405	227	254	257	495	470	192	260	227	415	191	182	355	281	371	245	190	261	239	777	390	205	386	338	294	259	552	786	627	636	245	138	533	529	254	297	230	219	264	155	283	240	207	302	206	617
MSANTD2	496	306	210	751	318	248	287	260	427	187	594	220	533	258	278	537	344	292	353	240	278	411	972	617	378	281	314	225	407	275	643	412	538	340	214	762	438	324	157	474	423	287	402	270	389	288	385	326	802
SLC35E2A	71	50	34	108	64	41	31	17	87	20	113	101	214	53	89	45	94	89	54	37	65	73	290	67	40	41	104	44	66	24	152	38	40	80	40	162	55	104	16	110	38	36	36	33	76	46	79	38	153
NEDD1	966	699	615	1102	503	673	498	733	866	562	655	649	1148	616	427	753	640	793	672	513	758	620	1981	996	491	681	872	712	482	845	1487	737	925	631	483	1312	871	687	488	661	551	475	439	475	634	486	628	651	1469
RPL7L1	4869	3514	2105	5407	2590	2839	1773	1979	3984	2113	2783	3136	4600	2477	2287	3204	2644	2684	3009	2280	2577	2619	7240	3779	2379	3258	3144	2507	2165	2470	6487	3989	5016	3534	1754	4518	4650	3151	1614	2527	2389	2435	2199	3031	2382	2289	3424	2614	5186
KRT80	1001	398	172	936	100	362	78	134	940	33	592	1062	476	328	232	197	325	205	113	843	306	333	1233	237	216	505	439	1000	127	480	845	396	575	92	144	445	779	855	120	495	413	624	158	1185	117	101	267	651	632
COX6A2	2	1	1	2	0	3	0	3	1	0	0	0	3	1	0	0	0	0	0	0	1	2	2	0	1	1	0	0	1	0	2	0	0	1	1	4	0	0	0	2	0	1	3	0	0	0	0	0	3
DCAF12L1	0	2	0	1	0	4	0	2	1	0	2	2	1	0	0	0	0	1	0	0	0	1	6	1	0	3	0	0	0	6	0	0	3	0	0	1	1	3	0	1	4	0	0	1	0	0	0	3	5
HNRNPH3	5340	4711	3461	7223	3100	6092	3507	2861	4444	1933	4103	2935	7069	3670	2752	5551	3680	3718	4156	3033	3351	3205	11276	5684	3313	3027	3503	3122	3523	3696	8196	6309	4993	3630	2523	8125	4496	4259	1838	4286	3677	2907	3256	3996	4422	2900	3604	3852	7453
ERRFI1	13180	28490	11516	11431	5211	19149	6751	4790	3810	1918	3813	4482	7487	3621	6004	14515	5425	9372	16591	1751	7536	1492	16728	3621	3476	3412	10395	3440	5166	3956	8028	46383	9487	7054	9200	8041	16012	4685	6917	3051	5465	4146	3314	12332	9842	3479	3752	10095	8316
COL27A1	856	690	257	1316	589	869	397	139	650	177	1063	422	1254	518	892	974	789	432	651	241	733	507	1253	524	962	190	348	193	449	246	1202	705	421	513	686	949	823	619	179	805	760	286	1073	560	676	412	472	511	823
ZNF322	255	160	95	241	132	90	111	204	266	121	140	172	262	151	115	211	164	175	198	103	189	123	475	304	135	327	162	144	103	338	369	179	286	205	119	356	222	193	134	231	147	129	92	130	181	115	158	138	417
LRRC8D	1237	659	441	1526	839	426	282	740	1076	928	870	1044	1065	598	427	636	635	609	540	732	711	1454	1214	877	562	746	808	765	552	894	1234	397	1865	680	635	1356	1372	789	585	698	407	679	455	632	635	483	1270	425	1264
ZNF813	314	183	136	511	265	115	113	198	332	149	277	299	388	199	159	208	233	220	239	185	227	267	706	327	155	216	301	214	163	180	483	176	284	241	173	362	288	252	127	267	240	245	236	193	195	223	264	177	512
LCE3C	0	0	0	0	0	0	0	0	0	0	0	0	0	0	0	0	0	0	0	0	0	0	0	0	0	0	0	0	0	0	0	0	0	0	0	0	0	0	0	0	0	0	0	0	0	0	0	0	0
WTIP	1880	1296	877	1988	660	1126	401	380	1394	263	1122	715	1195	686	1081	703	1027	820	547	709	617	847	2770	1326	1391	513	517	794	718	861	2113	1372	1318	904	541	1151	3751	976	404	943	773	1079	869	1327	584	553	614	1098	1420
CT47A12	0	0	0	0	0	0	0	0	0	0	0	0	0	0	0	0	0	0	0	0	0	0	0	0	0	0	0	0	0	0	0	0	0	0	0	0	0	0	0	0	0	0	0	0	0	0	0	0	0
FOXI1	0	0	0	10	3	7	0	5	1	1	1	6	5	3	4	1	0	0	2	1	2	2	14	2	1	2	0	2	1	4	10	5	5	0	5	3	0	12	5	1	1	5	0	0	0	1	7	1	3
EGLN2	2462	1831	1178	2531	897	941	659	776	1674	724	1747	1029	1780	1059	806	1118	957	857	1156	936	922	1551	3188	1907	1429	1021	1048	776	1206	1326	2474	1880	2453	1675	962	1914	2142	1237	824	1370	1264	1487	1235	1483	994	943	1640	1383	2159
MEF2B	7	12	5	21	5	7	4	3	5	2	21	3	18	12	7	12	11	6	9	5	7	12	40	8	16	2	3	2	11	9	11	9	9	10	7	14	12	12	2	11	25	7	12	6	12	7	110	11	17
NBPF6	0	0	0	0	0	0	0	0	1	0	0	0	0	0	0	0	0	2	1	0	0	0	0	0	0	0	1	0	0	0	0	0	0	0	0	0	1	0	0	0	0	1	0	0	0	0	1	0	0
SOX7	1415	2769	1648	659	437	3457	2635	1155	1054	525	1050	612	860	1151	464	3848	520	2026	497	594	1039	203	2029	1586	1014	316	517	809	1178	780	2720	4264	1197	909	653	1809	2045	377	1460	650	754	784	411	1576	376	3114	579	1150	3228
BTC	397	241	268	1083	255	397	138	549	272	381	402	817	911	370	298	329	306	261	399	252	266	222	1692	424	260	789	274	311	185	620	606	255	726	304	201	537	361	539	246	375	332	175	257	424	227	248	276	581	578
RTL6	3730	1995	1609	2636	1252	2277	761	1236	3064	1240	1681	2098	2445	1244	1473	1905	1818	1865	1215	1404	1596	1059	3339	2189	1672	1311	1628	1989	1370	1508	4314	2982	2695	1445	897	2119	3855	2276	783	1550	1350	1316	1080	1905	1329	888	1817	1368	2930
LRRC8E	72	55	40	62	24	130	14	21	60	32	41	67	62	28	37	31	34	40	25	41	36	23	79	34	37	40	30	46	22	33	72	110	55	32	15	36	158	52	14	28	19	43	22	48	26	22	35	36	64
ZNF837	139	60	61	167	37	62	25	41	114	39	94	96	134	89	58	64	50	65	38	63	62	36	283	111	76	69	39	60	56	83	177	52	98	61	38	102	111	108	36	88	90	50	86	74	48	70	115	81	140
CLCN7	4472	3709	1682	2681	1854	1671	681	823	3555	1794	2078	2125	2538	1436	1430	2027	1634	1882	1690	1879	2004	3469	3921	2799	2420	1066	1794	1924	1604	1960	4324	1848	5159	2595	1655	2974	5292	1808	1154	1802	1533	1564	1265	1866	1609	1207	3151	1620	3189
SEPT8	4009	2803	1314	2671	1129	1638	1064	1039	3535	891	1645	1567	2812	1557	1085	1775	1769	1938	1644	1619	1796	1305	4091	2562	1462	1258	1971	2020	1372	2707	4495	2007	1748	2186	902	2476	2602	2171	1100	1616	1530	1225	1060	1424	1496	1100	1850	1580	3192
CWC22	1427	1134	907	1703	870	1269	998	858	1299	593	1033	1076	1766	958	804	1585	973	1102	1070	753	1142	879	2618	1259	791	956	1157	783	737	848	2047	1502	1643	932	715	1842	1301	968	575	875	886	817	662	1063	991	683	1082	913	2048
CIB2	288	247	45	159	48	103	27	306	157	86	40	75	131	59	72	142	69	96	74	103	76	45	175	211	53	122	108	120	94	222	373	115	60	83	29	178	108	80	80	86	60	35	47	54	45	77	148	70	133
ABHD14A-ACY1	5	6	2	7	0	5	3	2	8	6	9	1	14	8	3	4	4	2	1	5	1	5	16	7	8	5	3	3	3	8	6	6	7	11	2	7	6	4	1	2	6	2	7	4	6	7	8	2	12
SAMD4B	6557	6101	3072	5139	2326	5450	1694	1428	4778	1360	3153	3065	5186	2776	2664	3735	3013	3594	2901	2420	3091	2565	8123	3867	2917	1680	2874	3007	2652	2218	6994	6271	4898	2983	1919	4946	6503	3385	1412	2854	2552	2415	2306	3327	2530	1938	3279	3047	5965
ARAP1	15174	13146	5299	14984	7556	6986	3034	2787	13013	4125	8772	7678	12432	6511	6078	6795	7859	7425	6247	7629	8184	11357	15666	11730	8514	4693	6902	5933	5539	5491	16542	5971	15595	9660	6931	12708	15602	7620	3391	7277	5651	4982	5656	7657	5995	5469	11260	4843	13310
PHLDA3	5056	2852	1426	5392	1889	2374	727	1407	4469	563	2207	3197	2303	1571	1254	1369	1091	1667	1375	2965	2132	4824	3484	2737	1748	1757	1688	2406	1364	5632	4108	2121	9546	2439	1562	4209	5028	2552	2264	1688	1403	2487	1001	2662	1017	1938	3437	1598	3024
ZNF664	7550	6152	4839	12071	4605	6776	3362	3948	6558	3102	5992	8412	9829	5208	5122	5515	5712	5964	5717	3971	5746	3871	14584	7829	4713	4931	5814	5548	3953	3857	10799	5863	6529	5625	3540	8863	6452	7376	2953	5421	4146	3937	3793	5242	4815	3737	4821	5308	10226
ADAT2	337	173	113	557	221	143	127	102	252	98	668	137	391	221	167	373	222	159	230	97	159	379	621	297	376	106	207	128	290	108	330	205	179	249	136	501	268	274	63	371	315	133	343	199	301	129	192	232	431
SOX1	0	0	0	0	0	0	0	0	0	0	0	0	2	0	0	0	0	0	0	0	0	0	1	0	0	1	1	1	14	0	0	1	0	0	0	0	0	0	0	0	2	0	0	0	0	0	0	0	1
PRKRIP1	1196	706	410	1366	490	446	412	575	1008	428	755	588	1011	603	521	746	541	552	643	462	501	673	1755	1141	644	635	566	535	710	717	1443	632	1133	756	509	1266	959	768	494	727	741	628	677	770	613	524	969	695	1353
CREB3L2	7309	5788	3049	4567	2999	4235	2172	1864	6642	1781	3954	4461	6028	2719	2889	3656	3808	4916	3316	3349	4523	3789	7091	4143	3399	1767	5049	4278	2766	2630	8634	4545	4250	3468	2828	6604	6021	4764	1979	3559	2405	3487	2231	3568	3189	1993	3859	3032	7643
GNAO1	211	152	62	129	105	104	48	48	244	51	76	129	252	89	49	138	172	72	50	85	94	191	202	99	72	48	75	107	108	104	195	141	69	116	97	156	247	213	86	137	78	90	61	113	199	69	283	53	186
FANCF	545	160	171	655	255	251	127	551	629	315	371	527	898	503	247	183	282	238	236	371	190	448	1304	675	256	604	356	420	254	480	894	216	569	287	147	548	481	755	171	501	246	294	255	271	258	290	598	297	719
PRAMEF6	0	0	0	0	0	0	0	0	0	0	0	0	0	0	0	0	0	0	0	0	0	0	0	0	0	0	0	0	0	0	0	0	0	0	0	0	0	0	0	0	0	0	0	0	0	0	0	0	0
LAIR1	5594	4188	1630	4403	3367	2664	1060	1573	4798	2958	2914	2493	2786	2182	1833	2642	1909	3429	1432	2200	2959	7826	4219	3217	2278	2649	2268	1375	2370	4730	3684	2065	14706	3053	2711	5286	9274	1002	2738	2536	2033	2997	1515	3086	2316	1831	3466	1578	4212
SCAF4	2669	1805	1037	2288	1035	2053	856	556	2122	610	1319	1556	2156	1164	1063	1512	1358	1607	1240	1055	1520	1168	2958	1695	1207	680	1435	1084	997	660	3016	2642	1952	1360	969	2244	2938	1191	605	1166	1125	1234	960	1390	1168	950	1894	1184	2512
MPHOSPH6	1136	640	468	668	433	620	377	709	466	552	492	548	545	413	376	717	310	470	515	322	420	623	965	423	431	602	438	331	401	827	825	862	2339	435	397	1156	1630	364	471	366	287	577	275	699	583	217	474	440	616
TADA2B	2690	1655	1428	2488	1134	1826	662	1182	1941	1042	1348	1694	2139	1390	1056	1170	1315	1621	1430	1078	1464	1230	3332	1693	1110	1135	1492	1404	883	1289	3075	1357	2506	1257	851	1939	2535	1156	991	1210	1123	1305	954	1431	1200	1072	1889	1263	2790
ZNF268	1141	730	556	1978	746	620	471	945	1027	543	767	930	1341	797	582	738	809	779	810	703	662	680	2123	1094	592	849	853	794	706	729	1910	661	1047	773	485	1367	811	1025	468	762	663	652	637	740	775	554	792	705	1626
PRR20A	0	0	0	0	0	0	0	0	0	0	0	0	0	0	0	0	0	0	0	0	0	0	0	0	0	0	0	0	0	0	0	0	0	0	0	0	0	0	0	0	0	0	0	0	0	0	0	0	0
OR51E1	4	1	0	2	1	0	0	0	5	0	0	18	118	0	1	0	0	1	0	1	0	2	1	3	3	14	2	5	13	1	1	0	3	0	1	7	1	1	2	3	1	0	1	0	3	3	3	0	3
SIPA1L2	2412	2774	1372	1801	1395	1753	1206	1047	2426	896	1197	997	2288	1180	901	2440	1281	2147	1287	1426	2410	1736	4248	2978	1266	966	2174	1423	1585	2158	4516	4196	1671	2489	901	3325	2354	979	1052	1492	1396	997	815	1629	1748	1684	1349	1287	4066
SOBP	995	558	353	638	470	517	158	235	735	181	446	500	937	389	380	368	398	553	418	446	481	380	1158	721	351	268	471	414	382	357	1003	291	610	479	239	814	454	509	166	395	380	246	281	290	351	454	522	381	633
BEND4	16	27	5	11	4	19	15	7	14	7	7	5	42	26	5	47	32	27	44	23	17	17	60	49	31	61	141	13	1	2	58	37	15	19	22	36	1	22	18	32	19	31	6	31	21	1	105	25	67
THBD	6713	13792	14783	5582	4284	16996	8323	6195	7189	2948	4973	5276	6112	3500	5504	23619	6986	17173	4045	6703	8783	2566	15576	15319	5409	3664	4137	5602	6238	9752	18121	18954	20789	8288	3010	9824	12987	2664	3944	5997	14544	2976	3561	11484	6013	6728	7223	12458	27050
YPEL5	8145	7097	5706	11676	4336	7171	3509	9379	6331	5234	4036	7034	6969	4323	4156	6284	4062	5664	5732	3990	6817	4296	11636	5768	4860	10369	5302	4304	2962	10556	9285	7409	16452	4314	3784	8525	7053	4242	5434	3608	3667	3980	2872	5040	5239	3766	5692	4465	7703
HASPIN	27	8	2	38	26	7	14	21	44	19	65	33	18	12	13	27	19	14	13	17	12	92	46	15	33	9	19	16	20	14	26	55	32	33	19	73	87	26	12	29	26	24	22	27	49	15	104	17	27
SARM1	729	421	251	576	287	257	101	159	488	139	470	316	534	243	326	399	348	332	312	220	305	239	822	479	317	213	306	297	309	211	646	242	344	257	190	405	422	588	98	366	292	221	318	272	290	185	395	295	643
ABCB7	1126	871	479	1162	650	649	382	754	927	668	704	851	1055	463	539	723	511	608	602	490	699	653	1278	718	509	844	697	532	459	768	1202	624	1194	703	528	1207	1033	694	656	570	457	558	409	511	604	479	843	474	1130
SRPK1	1642	1356	893	1660	800	2322	783	949	1509	890	1109	1138	1576	917	761	1271	939	836	981	845	935	959	2057	1144	895	831	1077	890	739	1290	1786	2146	1716	1150	673	1877	2166	1147	781	869	765	757	590	1059	1045	760	1282	880	1729
AZI2	1392	863	628	1392	634	1133	577	1087	1101	687	691	943	1370	722	733	1078	658	1009	800	701	935	774	1745	932	521	1404	1223	736	572	1165	1556	1331	1882	876	496	1318	1724	747	665	687	545	778	477	961	703	442	740	743	1246
KIF18B	53	32	5	29	11	19	9	35	91	17	31	35	23	19	40	19	21	24	11	30	27	67	36	37	56	17	18	27	29	36	59	152	42	53	20	52	125	29	32	20	37	15	19	23	24	24	245	21	24
TNNC2	42	91	34	117	23	48	18	82	70	24	49	54	67	38	23	52	36	38	20	67	26	16	96	94	20	109	21	28	31	41	87	46	47	33	15	68	27	58	41	36	32	31	42	67	35	17	26	31	68
AQP6	2	3	2	24	4	1	0	5	7	0	5	6	4	3	6	3	5	1	1	2	2	5	47	7	10	4	2	9	1	4	4	1	8	5	5	14	14	18	1	12	2	3	2	2	2	3	6	4	3
DPYSL3	17666	12463	4002	6417	3751	7328	4067	7296	14155	2819	4608	4830	15325	4716	3074	7700	8753	8174	4368	5816	5190	2107	8988	9048	4941	4825	6962	7834	10332	8146	22848	10516	5174	3998	3527	9033	7972	12399	4805	4906	4567	4720	3818	6077	5934	3383	5670	5323	9380
LRRC15	700	160	20	317	24	467	113	145	2227	182	86	125	384	121	39	520	274	893	91	53	37	38	210	62	136	18	283	202	257	128	1813	246	61	242	48	247	201	426	449	166	63	9	38	33	24	7	26	114	158
EIF4E1B	0	0	0	1	0	0	0	0	0	0	1	0	0	0	0	0	0	0	0	1	0	0	2	1	0	1	0	0	0	0	0	1	0	1	0	0	0	0	0	0	0	0	0	1	0	0	0	1	1
HOOK1	1046	622	599	1429	601	1258	469	374	546	427	782	715	1660	787	667	669	587	664	1021	434	765	479	2584	599	598	453	862	834	521	308	1036	1064	983	646	502	1171	1172	953	338	592	436	642	470	610	592	485	598	717	1220
VWCE	40	32	37	19	14	31	7	4	39	14	18	61	44	49	22	18	14	12	27	36	7	64	72	13	38	24	18	77	30	15	64	20	67	26	59	134	63	100	12	10	18	9	9	30	15	8	71	33	34
CEACAM19	202	385	197	420	132	384	176	44	243	29	304	147	240	209	162	537	158	157	245	68	154	181	841	381	160	54	143	73	338	52	355	746	186	200	70	228	311	233	36	290	291	102	201	370	173	83	144	328	396
FYB2	180	185	150	687	129	309	128	120	212	17	256	155	934	382	58	237	107	105	404	78	165	134	2067	423	40	323	127	257	206	80	302	169	345	136	42	325	27	456	110	210	246	36	233	165	146	122	113	461	527
KANSL2	1251	854	471	1410	729	578	411	1436	1269	750	993	879	1112	710	576	922	673	586	667	638	616	1061	1627	1125	717	1524	717	638	541	1311	1631	1026	2315	837	463	1388	1197	849	709	707	687	834	530	754	664	576	1107	597	1593
MYH7B	66	71	47	119	48	98	41	23	84	10	84	32	141	80	86	125	65	72	65	40	50	78	258	82	80	15	48	26	109	16	128	74	76	69	38	188	43	99	12	73	114	30	107	71	96	28	55	75	122
FAM149B1	1407	1123	747	1588	766	1038	569	1144	1252	736	838	834	1503	776	617	1067	828	883	966	577	849	813	2291	1238	653	1071	861	743	664	1174	1830	843	1527	970	594	1574	1055	907	726	870	734	739	641	762	861	650	1001	798	1575
EHF	2166	1373	953	3346	1708	4516	548	853	1386	1381	2142	3533	4267	1375	1775	1250	1386	1268	2233	1405	1913	912	6789	1324	1144	2355	2306	1909	912	558	2547	1153	1677	1701	1235	2990	1638	2583	1044	1721	761	1206	1128	807	929	1179	1418	1209	2258
ABHD6	1241	794	753	1025	486	434	303	847	1119	485	508	564	916	428	254	1491	509	1012	423	554	939	640	1708	1015	341	813	745	628	1038	646	3139	360	1631	508	268	1001	814	552	471	635	486	439	397	409	443	318	613	514	1289
TFAP2B	3	2	1	38	1	0	0	0	5	0	1	4	4	1	0	0	1	0	24	0	0	111	64	1	2	8	3	5	7	5	3	1	0	0	9	6	9	6	0	26	0	0	10	2	2	0	1	3	0
MARC1	1383	1146	546	1392	892	703	278	687	947	426	895	398	1054	448	646	767	790	890	1264	739	623	400	1243	1158	652	808	790	508	513	437	1593	490	992	805	561	1409	861	357	251	565	601	504	635	640	672	699	924	596	1162
MYOM3	22	23	9	19	17	29	7	7	26	2	20	14	31	17	10	10	14	14	23	17	4	24	26	23	23	5	25	8	9	29	29	14	25	27	6	23	48	25	5	4	16	16	6	16	9	6	11	14	44
INTS3	4236	3168	1908	3940	2160	4271	1474	887	2802	854	2840	1883	4112	2136	1952	3253	2585	2350	3180	1497	2192	2346	6617	2779	2012	1247	2389	1782	2595	1111	4386	3130	2790	2396	1254	3979	3628	2947	865	2455	2668	1947	2437	2548	2598	1210	2164	2384	4366
OSBPL2	3046	2301	1701	3380	1478	1847	1149	1132	2482	1049	2033	2066	2973	1479	1436	1897	1842	1852	1758	1440	1890	1793	4439	2540	1456	1550	1857	1582	1279	1315	3628	2047	2562	1859	1234	2876	2887	1717	1010	1599	1579	1429	1362	1786	1622	1314	2147	1646	3440
AC068234.1	1	0	0	0	0	0	0	0	0	0	0	0	0	0	0	0	0	0	0	0	0	0	0	0	0	0	0	0	0	0	0	0	0	0	0	0	0	0	0	0	0	0	0	0	0	0	0	0	0
DNAJB12	4853	3690	2196	4083	2009	2490	1221	1820	3559	1623	2172	2848	2968	1887	1499	2303	1875	2525	2152	2016	2369	2562	4753	3294	1954	2299	2456	2015	1575	2639	4949	2865	5500	2466	1595	3544	4447	1851	1859	1903	1992	2118	1461	2243	1749	1760	2924	2010	4140
GPD1L	6363	5534	4771	7431	3432	4562	2666	5530	4432	2490	4611	3780	6333	3374	2955	4785	3331	4092	4930	3995	4676	2847	9292	6884	2626	4876	4962	3734	2479	3362	7963	3068	5183	4083	2109	7217	4571	3428	3400	3875	3238	4004	2758	2784	3937	3617	4323	4496	9464
GDAP2	990	865	435	1297	606	613	477	544	780	516	773	646	993	562	485	681	588	587	645	537	683	771	1405	753	549	463	665	532	460	707	1150	582	1203	692	487	1482	1079	598	416	680	504	633	453	566	635	484	658	507	1203
RANBP9	3331	2216	1646	3234	1353	2718	1193	1502	2292	1334	1676	2536	2540	1466	1582	2063	1497	1814	1953	1196	1892	1536	3776	2060	1444	1284	2066	1525	1355	1912	3389	2444	3506	1582	1126	3074	3817	1841	1583	1360	1424	1515	1173	2207	1925	1212	1820	1542	2896
CRTAM	215	164	91	189	189	103	110	183	162	235	100	111	127	116	72	261	116	118	125	135	194	336	183	159	97	171	182	88	59	291	134	150	1067	220	207	331	322	66	217	154	87	235	55	137	137	148	273	43	181
RARRES2	9351	9927	4828	9130	2275	6888	2220	14552	10956	2603	2883	2670	6905	4395	2860	5116	3614	6501	3177	4587	4734	1388	15863	12056	1662	7364	4708	3743	3231	12281	21894	5597	5653	5870	1407	9006	4868	3064	8162	4869	4384	4105	4759	4188	3409	3455	5926	3852	11322
FRMPD1	64	12	6	83	9	20	8	13	29	0	30	48	76	15	12	3	15	38	4	34	24	99	14	17	13	25	12	25	37	5	90	9	42	8	5	27	56	26	0	12	15	8	14	33	3	4	105	11	38
GJA10	0	0	0	0	0	0	0	0	0	0	0	0	0	0	0	0	0	0	0	0	0	0	0	0	0	0	0	0	0	0	0	0	0	0	0	0	0	0	0	0	0	0	0	0	0	0	0	0	0
A2ML1	8	0	2	13	3	4	1	2	2	6	11	4	12	8	1	5	3	4	1	0	5	11	24	5	9	7	6	11	5	2	9	2	5	17	2	21	7	5	2	28	2	3	2	2	10	4	140	1	19
MBOAT7	5926	4985	1845	3909	1755	2545	825	1185	3765	1434	2002	2880	3236	1930	1948	2362	1885	2105	1442	1889	1717	2361	4545	3087	1772	1617	1684	1999	1426	2500	4631	3049	4076	2339	1523	3114	5577	2070	1517	1632	1555	2067	1241	2263	1788	1610	3464	1492	3723
ZNF862	765	699	313	1099	472	405	176	249	742	229	646	303	1026	440	429	645	584	491	450	328	468	460	1769	874	458	275	434	365	624	260	1324	243	449	469	286	946	430	770	155	766	588	294	598	393	566	411	605	486	1114
KBTBD8	201	313	233	277	170	143	172	294	161	395	111	84	196	122	163	400	106	203	184	140	197	397	337	140	179	140	173	78	121	256	236	340	868	242	144	660	386	87	233	111	126	91	70	212	239	63	485	154	277
ARHGAP33	199	217	87	267	126	199	87	30	149	29	162	93	267	195	181	226	130	109	140	59	133	208	623	116	280	45	76	59	233	56	207	238	192	186	83	280	123	270	45	165	325	75	218	173	157	47	150	180	331
IFFO1	1044	955	336	812	568	274	262	233	989	330	803	358	914	483	407	882	445	557	455	432	516	1302	1555	1087	754	349	485	397	720	536	1228	484	1674	830	426	1362	1208	548	371	751	845	502	650	554	617	336	846	510	1228
KIAA0408	71	29	48	188	95	20	55	46	67	27	113	51	171	84	81	74	89	59	130	37	84	51	126	56	57	41	96	30	50	24	89	30	29	101	55	97	26	37	17	63	80	30	67	20	117	40	47	59	113
FARP2	1916	1969	930	2135	718	1454	698	707	1656	541	1116	825	2095	1144	670	1290	1215	1265	995	823	1202	923	3298	1507	869	796	1029	1233	914	890	2434	2116	1509	1072	722	1700	1866	1187	515	1018	911	982	812	1042	989	605	1191	1155	2295
MICALL1	3055	2448	1188	2093	1350	1592	536	610	2235	650	1569	1454	1944	1085	1140	1758	1273	1765	1051	1226	1697	1363	4109	2702	1432	786	1183	1273	1442	1209	3859	3437	2101	1837	1068	2402	3679	1823	653	1482	1688	818	1060	1081	1170	1233	2089	1323	3250
TTC37	4360	3038	1989	4383	2547	3116	1840	2103	3348	1999	2765	2460	4137	2107	1969	2819	2569	3186	2992	1994	2939	2508	6249	3610	1928	1983	3357	2542	1993	2407	5134	2734	3682	2880	1633	4158	3332	2362	1379	2510	2207	2120	1781	2177	2629	1506	2471	2396	4875
CTDNEP1	7542	5448	2811	5930	2895	3193	1343	2761	5597	2503	2980	4082	4289	2631	2056	2814	2371	3114	2526	3245	3124	4685	6645	4788	2734	2626	2536	2730	2197	4426	7092	2955	7884	3985	2344	5038	6884	3307	2739	2768	2623	3509	2093	3412	2317	2620	5264	2399	5538
SERPINF1	8915	7297	1678	3151	1816	3669	1169	2912	9888	2180	2089	3534	5825	1763	2218	2023	2985	3432	1678	5310	1357	2314	5968	2558	1871	4568	3101	2406	1068	5889	5864	2635	7685	1827	1621	5188	7425	11389	2340	2742	1525	2121	1379	2255	1627	833	4983	2772	3373
EFCAB7	266	192	102	554	211	134	145	295	281	202	221	288	569	307	132	259	207	205	234	126	200	152	945	319	162	433	240	185	175	322	466	115	446	202	137	484	114	420	167	280	178	142	187	114	182	107	229	213	401
ASXL1	4411	3525	3031	5317	2167	4529	1571	1551	3933	1274	3276	2538	4541	2297	1997	3689	2669	2952	2638	1945	2969	2355	7243	3932	2551	1644	3131	2518	2695	1901	5980	6288	3637	2573	1699	4317	4666	3285	1178	3010	2669	2316	2280	2625	2523	1700	3243	2792	5697
EFCAB14	16137	10627	7642	14102	6410	9581	5148	5599	11504	4225	8526	8964	12670	6620	6407	8258	7964	9346	7536	6632	8112	6497	16400	10792	5219	5990	10468	8633	5744	5846	17549	7974	9633	7845	4722	12757	11078	7076	4591	7233	5986	7652	4981	7170	7121	5375	8398	6801	16126
PCDHB3	311	121	66	66	36	57	74	80	119	15	56	66	131	24	53	74	126	105	65	65	73	20	163	115	68	50	203	65	97	113	355	98	36	39	25	146	106	98	22	47	59	38	63	41	86	53	45	38	117
TMEM87A	9609	7420	5083	9509	4665	7261	3206	7575	6066	5162	6129	6019	7856	4189	5389	5801	4672	4888	7258	4294	6258	4169	9351	5769	4380	6833	6523	4200	3696	4876	9592	7628	7954	5769	3731	9091	8232	3805	4649	3851	4165	5644	4242	5121	4688	4813	5254	4125	9188
RBM22	2593	1991	1885	3434	1402	1918	980	1840	2256	1111	1477	1945	2609	1438	1195	2205	1552	1707	1584	1531	1618	1596	4203	2512	1271	1910	1821	1446	1301	1978	3993	2205	2999	1606	1200	2989	2459	1726	1351	1497	1667	1521	1282	1748	1486	1314	2073	1658	3038
CDC37L1	1357	1312	861	1368	580	1087	734	1010	883	644	701	684	1156	767	589	1037	707	894	1124	515	669	568	1995	843	647	920	1078	585	606	1420	1443	1544	1416	797	538	1328	1121	616	792	571	632	746	535	890	858	507	647	1040	1310
BMPR2	9876	11244	13107	9361	7623	13007	11794	9690	9802	3199	6301	4936	11641	9302	4332	15649	6215	13394	12881	7445	13471	5802	28130	17982	5254	4495	13819	10705	5884	13942	19084	14722	11363	13789	3636	13314	9596	4894	10459	9334	9196	6037	4261	7350	10635	9446	4771	10761	32716
ZNF705D	0	0	0	0	0	0	0	0	0	0	0	0	0	0	0	0	0	0	0	0	0	0	0	0	0	0	0	0	0	0	0	0	0	0	0	0	0	0	0	0	0	0	0	0	0	0	0	0	0
AC073612.1	0	0	0	0	0	0	0	0	0	0	0	0	0	0	0	0	0	0	0	0	0	0	0	0	0	0	0	0	0	0	0	0	0	0	0	0	0	0	0	0	0	0	0	0	0	0	0	0	0
OR56A5	0	0	1	0	0	0	0	0	0	0	0	0	0	0	0	0	0	0	0	0	0	0	0	0	0	0	0	0	0	0	0	0	0	0	0	0	0	0	0	0	0	0	0	0	0	0	0	0	0
ZMYM2	2868	1967	1458	4188	1797	2109	1419	1265	2749	1174	2489	2047	3409	1959	1749	2648	1889	2132	1883	1339	2177	1895	5659	2631	2116	1476	2240	1701	1911	1464	3662	2358	2762	2096	1652	4148	2922	2280	998	2308	1809	1486	1618	1813	2149	1280	2094	1827	3720
PTPN23	6017	4743	2330	3992	1985	2715	1037	1034	4345	1179	2435	2840	3956	2014	1793	2219	2732	2700	2033	2564	2695	2519	6064	3923	2198	1589	2342	2707	1728	1794	6507	2933	3457	2895	1468	3455	5522	2977	1290	2510	2072	2312	1766	2340	1767	1622	3386	2140	4985
TBK1	1475	1028	960	1675	908	1647	760	1127	1341	1071	989	879	1529	894	685	1378	893	1043	942	749	1043	983	2368	1285	703	1008	1226	880	741	1114	2018	1587	2045	997	654	1854	1687	853	760	989	941	835	627	1007	985	717	1019	816	1949
RAMP3	3470	8881	7387	1571	2718	2789	2967	8277	4756	1271	1539	637	4040	3110	981	8273	1437	5086	3347	4079	5037	1917	11458	17437	2543	3450	3340	3621	1814	11896	11668	5821	7405	9144	613	3403	2357	836	8385	4161	5950	1479	1441	2783	4082	8752	3951	5511	14568
PLK5	0	0	1	2	0	0	0	1	0	0	1	0	0	0	0	0	1	0	1	1	0	0	1	3	0	0	0	0	0	0	0	0	1	0	0	1	1	2	1	1	1	0	0	0	0	0	0	3	1
CDADC1	532	398	325	628	274	370	266	356	436	246	308	273	581	271	199	450	333	347	493	241	352	268	967	503	260	289	419	288	343	330	697	358	565	383	183	604	385	354	299	353	341	239	228	294	368	206	359	354	704
PRSS54	2	0	0	4	1	2	0	0	1	1	0	4	7	4	0	0	0	0	0	0	0	1	13	0	2	0	2	1	0	0	1	1	2	0	1	1	0	5	0	1	0	0	1	0	0	1	0	4	3
EHD1	8072	10035	7893	10234	2519	13854	3085	4744	8700	1760	4422	3653	6404	4343	3435	5114	5084	5112	3245	5163	5574	3731	12266	9773	2807	4345	2642	5089	2567	6738	16878	8903	9565	5119	2131	6802	10556	4170	3701	5223	3998	4461	4110	5459	3154	4009	7877	4376	11926
SRARP	1	1	0	3	0	3	2	0	1	0	3	0	6	2	2	1	2	0	1	3	0	13	2	0	1	1	3	0	0	1	3	0	16	1	1	1	7	2	4	0	0	2	1	6	2	5	1	3	4
ZNF83	1025	971	737	1962	864	858	771	795	1097	423	1423	778	1964	834	624	1091	812	877	1075	455	709	1240	3343	1146	779	809	833	613	1473	587	1623	856	870	1049	544	1610	587	1453	388	1493	1309	640	1319	798	1204	420	795	1063	2048
AMIGO2	3323	1640	1679	3525	1308	1501	1274	2374	2406	267	2078	1880	2423	1442	796	1982	1038	2091	1179	1463	2372	2030	4640	2997	931	1873	1886	1243	1876	2816	3197	1191	4521	1205	555	2769	1511	981	1141	1655	1652	1422	778	1769	1212	793	1463	1583	4092
CTAG1A	0	0	0	0	0	0	0	0	0	0	0	0	0	1	0	0	0	0	0	0	0	0	0	0	0	0	0	0	0	0	0	0	0	0	0	0	0	0	0	0	0	0	0	0	0	0	0	0	0
ODC1	9607	10927	6210	11864	2383	7155	3436	5220	5334	4018	2128	5992	4018	3484	3358	8906	4503	6063	3249	2674	4765	3083	5811	3493	6328	3365	2049	2748	2908	7023	7356	8191	13416	2468	3001	7385	9211	3313	3257	2028	2727	2753	2567	9005	4126	1655	7182	3497	4474
ZNF707	671	376	228	692	243	161	159	125	604	151	368	284	527	273	221	327	329	260	273	233	276	395	996	666	376	229	231	284	324	239	824	343	569	380	248	537	798	314	160	359	398	299	347	360	287	287	513	320	542
CPE	6248	6068	2298	2158	2029	3902	1843	4242	5245	743	1812	2130	8117	1550	1386	4156	1837	6657	1710	3466	2282	2216	4618	4253	1265	4022	4176	4929	2534	3721	8220	2272	5865	1734	479	3645	3685	4997	1644	1885	1605	998	766	1584	1438	1323	3262	2366	4252
HLX	1115	720	691	2103	350	413	302	617	1666	489	514	531	1274	471	753	828	950	777	258	1011	1009	538	2909	2667	374	475	459	670	750	968	3317	933	778	489	307	1318	843	531	282	986	1336	469	900	330	482	621	1094	551	2693
TBPL2	0	1	0	1	1	0	0	0	0	0	0	0	0	0	0	0	1	0	0	0	0	0	4	0	0	0	0	0	1	0	0	0	0	0	0	0	0	1	0	0	0	0	0	0	0	0	2	0	0
OR2T6	0	0	0	0	0	0	0	0	0	0	0	0	0	0	0	0	0	0	0	0	0	0	0	0	0	0	0	0	0	0	0	0	0	0	0	0	0	0	0	0	0	0	0	0	0	0	0	0	0
TEX37	0	0	0	0	0	0	0	2	0	0	0	0	0	0	0	0	0	0	0	0	0	0	0	0	0	0	0	0	0	0	0	0	0	0	0	0	0	0	0	0	0	0	0	0	0	0	0	0	0
TMSB4Y	2	70	3	0	0	82	34	3	1	47	0	104	117	60	45	77	68	53	2	0	63	31	5	1	47	124	1	3	4	3	0	3	5	56	4	3	93	1	74	4	43	58	41	6	2	1	10	1	3
SLC39A4	1944	995	482	1979	425	521	241	585	1282	775	738	964	939	593	495	335	520	455	486	708	641	775	1029	995	633	817	482	687	390	1283	1507	673	1258	1058	388	878	1197	566	646	534	518	522	618	647	380	713	1020	564	1278
LPIN1	1809	1610	929	2833	1090	2082	955	696	1503	700	1862	848	2282	1236	990	1259	1321	964	1458	1046	1038	1624	2891	1827	1352	748	1443	1060	859	901	1867	3750	1578	1636	805	2313	2759	1405	773	1536	1155	1578	1134	1600	1454	1016	1611	1458	2781
MMP7	2525	668	214	1267	567	479	193	330	1506	2187	452	3686	794	285	297	411	208	451	750	591	330	410	1136	350	1354	687	1266	611	458	1355	576	73	1080	1048	1063	833	2224	4868	1678	1611	341	283	517	1699	711	351	393	270	740
CCDC83	0	0	0	2	0	0	0	0	0	0	0	0	1	0	0	0	0	0	0	0	0	1	4	1	0	0	0	0	0	1	0	0	0	0	0	0	0	0	0	0	0	1	0	0	0	1	0	0	0
WRN	669	543	345	694	393	516	331	313	625	278	519	460	764	442	371	683	443	474	522	277	510	384	1001	570	318	345	573	415	418	231	973	583	458	356	275	690	567	594	188	470	331	273	312	302	409	224	473	359	818
PIGQ	5719	4451	1935	3866	1446	1816	769	1083	3208	1095	2286	2334	3293	2020	1499	1558	1558	1800	1624	1747	1765	1909	5931	3335	2120	1752	1442	1662	1647	2305	4467	2133	3710	2613	1407	2782	3396	2483	1176	1757	2012	2020	1645	2014	1293	1403	2745	2052	3943
DUS4L	242	168	137	297	137	144	84	206	187	155	189	196	262	163	120	165	125	139	152	102	131	188	476	217	157	181	165	114	118	175	274	158	319	152	99	344	192	202	143	170	113	115	125	114	113	105	189	163	299
PDSS2	1481	1033	671	1532	777	887	419	777	902	806	715	1037	1028	604	666	691	559	633	683	645	717	891	1468	780	624	972	878	543	493	1035	1311	625	1662	754	502	1274	1275	654	593	642	491	577	437	691	698	630	859	525	1204
NPPC	1	4	0	1	0	0	0	2	1	1	8	1	3	0	1	0	0	0	0	5	1	1	12	0	4	0	1	2	3	1	16	4	3	0	6	1	1	4	0	0	2	0	1	2	4	0	80	4	1
RTN2	721	572	238	833	289	299	134	304	746	186	331	565	468	232	249	254	297	281	195	348	288	606	612	435	352	430	245	273	238	672	845	300	832	449	235	615	888	381	349	251	239	283	156	347	260	343	434	190	477
AL365214.3	0	0	0	1	0	0	0	0	0	0	0	0	0	0	0	0	1	0	0	0	0	0	0	0	0	0	0	0	0	0	0	0	0	1	0	0	0	0	0	0	0	0	0	0	0	0	0	0	0
RYR3	43	39	29	90	39	69	28	12	78	18	115	45	337	95	41	93	108	79	87	30	23	91	869	62	50	24	84	104	64	29	115	70	29	26	27	248	49	89	17	68	51	19	48	65	37	10	33	34	93
MIEN1	2209	1503	926	2047	941	841	440	2066	1492	1354	927	1447	1429	857	764	1031	693	940	844	1120	857	1167	2273	1743	897	2253	802	854	681	2376	2242	978	3687	1320	671	1746	1764	1113	1332	746	822	1011	703	1083	809	914	1773	778	1700
WDR48	2547	1705	1265	3158	1373	1304	977	1574	2448	994	1756	1453	3144	1439	1087	1790	1513	1470	1476	1375	1508	1596	4052	2333	1188	1564	1889	1463	1255	1472	3665	1675	2241	1656	1061	2755	1807	1758	1137	1759	1413	1397	1309	1230	1519	1202	1787	1330	3365
MKRN1	6378	4600	3097	7992	3205	3615	1877	2883	5575	2454	3868	5256	7135	3106	2610	3651	3433	3548	3906	3297	4004	4169	10890	5922	3007	3242	4432	3249	2585	3223	7952	3256	6121	3990	3083	6810	5258	4609	2843	3679	3374	3763	2874	3476	3365	3202	4635	3425	7344
SDHB	3569	2799	1843	3572	1600	1949	937	3383	2620	2929	1584	2185	2239	1550	1190	1790	1281	1653	1623	1642	1774	2224	4054	2600	1285	3497	1784	1489	1129	3858	3808	1991	6317	2218	1286	3073	3684	1560	2419	1485	1308	1761	1110	1616	1541	1397	2617	1422	3112
ADAM10	7883	5536	4537	8543	4607	5058	3798	4458	6197	3621	5014	6422	6698	4026	3549	5046	4346	5894	4404	4978	6064	7637	10396	6060	4276	4003	5900	5521	3588	4967	10232	4612	8465	5198	3400	9011	8887	3657	4208	4718	3448	3896	2800	4936	4831	3400	4989	3736	8815
PAMR1	853	562	106	368	213	142	120	364	1460	60	248	159	517	151	253	170	490	146	108	501	187	155	1035	496	650	235	616	489	111	856	447	287	360	85	267	342	780	1633	287	171	181	276	84	275	172	121	188	191	466
CALHM2	1519	1103	363	1559	615	371	298	1074	1982	459	811	846	1484	592	476	933	950	951	394	1179	655	1604	1379	1567	647	945	585	862	590	2299	3176	757	3156	656	421	1076	2738	975	688	1280	727	977	729	662	536	625	1332	417	1905
HYAL4	0	0	1	4	1	2	0	2	0	2	0	1	25	3	0	4	9	0	1	0	1	6	10	0	2	8	0	0	1	2	8	0	5	3	0	1	1	2	1	0	0	0	2	1	1	3	0	1	20
CHAD	62	38	7	63	22	18	18	10	44	7	99	34	757	81	30	23	46	17	40	22	12	71	210	39	71	17	18	38	59	6	46	41	345	37	37	114	38	81	20	64	29	19	44	43	32	13	31	44	67
PYROXD1	784	616	482	993	466	712	436	564	493	579	636	540	784	486	388	617	389	567	626	386	573	636	1195	548	328	695	632	391	291	765	842	527	1233	504	333	1049	806	460	384	462	421	347	323	407	512	389	460	431	959
CSRNP2	1834	1573	895	1601	669	1481	908	841	1411	557	847	847	1372	901	628	1634	985	1267	1120	613	1081	772	2388	1330	829	734	943	933	767	1338	2143	1714	1961	1094	765	1867	1904	862	742	939	919	844	674	1033	1026	607	1061	1044	1926
HMOX1	6156	4754	3319	6653	2970	14573	1881	2164	5569	140255	2488	3315	2374	2725	1678	3133	1688	2872	1223	2673	2166	4841	3346	2771	2623	1761	1136	1783	2275	40319	3216	8100	23446	4038	3072	3812	14661	1136	2555	1882	2124	4635	1662	4880	2741	2735	5844	1323	3231
AKT1S1	3340	2178	1302	2535	867	1215	487	1127	2284	1199	1204	1699	2018	1007	986	1213	1076	1329	1040	1232	1259	1326	3233	2120	1186	1108	1062	1220	1061	1755	3429	1175	2563	1389	888	1884	2233	1410	815	1144	1192	1135	1016	1183	961	1143	1721	1213	2346
ELMOD2	1430	843	707	2095	824	847	617	1411	1178	1009	1052	956	1771	937	737	1077	811	973	990	793	1010	1029	2802	1314	847	1389	1113	950	707	1423	1787	720	1711	884	686	1989	1195	1272	842	986	802	770	657	837	990	740	935	909	1771
PSMD12	2883	2158	1871	3498	1431	2717	1581	2157	2078	1665	1651	1892	2230	1632	1323	2185	1354	1777	1882	1512	1568	1688	3887	2215	1492	1859	1746	1502	1287	2717	3502	3961	4101	1887	1207	3250	4032	1324	1834	1350	1380	1564	1069	2402	1486	1503	1892	1769	3307
ZFPM1	401	252	180	291	106	187	59	91	245	80	131	170	240	132	118	162	128	153	125	169	202	136	406	311	133	109	102	168	129	200	491	209	237	155	104	219	320	212	84	181	194	125	121	143	141	143	295	152	352
SPAG1	645	483	534	1275	371	1178	384	340	543	214	487	696	1456	966	358	532	438	348	567	422	422	441	3080	557	407	727	357	586	333	540	829	1111	1215	444	257	899	706	1109	309	496	393	376	307	709	385	287	409	879	960
PIGH	651	606	390	831	336	421	239	831	615	521	454	445	653	276	358	530	333	369	408	347	318	444	1060	577	362	692	447	332	281	716	838	439	1104	391	261	725	702	364	431	390	307	371	306	352	385	319	595	417	711
NIPBL	3805	3014	2099	4599	2644	4433	2194	1071	3517	975	3035	2748	4938	2619	2246	3671	3137	3450	3224	2123	3680	2449	7080	3540	2315	1341	3797	2676	2225	1256	5126	4925	2796	2876	2067	5084	3824	2988	1147	3163	2308	2320	2017	2622	2699	1731	2452	2497	5881
ARSH	1	0	0	0	0	0	0	0	1	0	0	1	0	1	0	0	0	0	0	0	0	1	4	2	0	1	0	0	0	0	0	1	0	2	0	2	0	0	0	1	0	0	0	4	0	0	1	1	0
TBC1D3H	0	0	0	0	0	0	0	0	0	0	0	0	0	0	0	0	0	0	0	0	0	0	0	0	0	0	0	0	0	0	0	0	0	0	0	0	0	0	0	0	0	0	0	0	0	0	0	0	0
SLC13A5	9	6	1	11	3	4	4	26	15	5	4	11	12	2	5	4	6	2	4	4	1	0	10	5	4	3	6	4	7	7	15	6	3	8	2	9	4	8	3	9	4	1	5	4	3	1	18	3	2
IPO5	7860	5285	3802	7481	3623	6041	2499	6413	5969	3835	3705	4462	6594	3587	2959	4583	3613	4428	3828	3854	4264	3476	9852	5317	2964	6000	5029	4151	2702	5419	9774	8226	6474	4121	2309	6834	6921	4852	3028	3944	3065	3315	2501	3762	3240	2602	4857	3485	7491
SAR1B	3582	2508	2210	4105	1691	3093	1438	2595	2419	2076	1987	2268	2700	1818	1759	2246	1697	2155	2219	1624	1896	1983	4933	2243	1777	2266	2173	1985	1488	2888	3840	2575	4829	2166	1202	3403	3802	1686	1855	1739	1668	1992	1354	2392	1894	1641	2048	2032	3718
WFDC11	0	1	0	0	0	0	0	0	0	0	0	0	1	0	0	1	0	1	0	0	1	1	3	0	0	1	1	0	1	0	0	1	0	0	0	0	0	5	0	1	0	0	0	1	1	0	0	1	2
TMEM225B	27	24	18	26	9	15	5	25	29	25	17	6	30	18	16	25	6	16	13	11	12	21	57	26	18	20	14	5	10	24	32	20	24	24	7	27	19	27	12	9	16	9	17	16	18	17	20	11	25
SKIL	4195	4200	3136	5018	2574	6017	4437	3130	3029	1416	2662	2077	4080	2619	2493	6122	2785	5507	3452	1934	4372	2405	7602	2776	2955	2411	2627	2934	3477	4036	5473	8104	6684	2207	2591	6871	3889	2436	2146	2552	3059	1843	1659	2696	4242	1636	2188	3538	6134
BAP1	5850	4549	2338	4595	2125	2747	1122	1823	4762	1658	2524	2508	4170	2203	1888	2773	2467	2665	2294	2283	2759	2532	6556	4221	2359	2073	2606	2353	1960	2947	6751	2974	4412	3043	1472	3770	4625	2781	1622	2371	2447	2205	2028	2522	1968	1733	3734	2388	5109
OR5B2	0	0	0	0	0	0	0	0	2	0	0	1	0	0	0	0	0	0	0	0	0	0	0	0	0	0	0	0	0	0	0	0	0	0	0	0	0	0	0	0	0	0	0	0	1	0	0	1	0
FOXD4L5	1	1	0	3	0	0	0	0	2	0	0	0	0	0	1	0	2	0	1	0	0	3	4	0	1	1	0	3	0	0	1	1	0	1	0	0	1	0	0	0	0	1	1	0	0	0	0	0	0
MTUS2	24	54	26	39	20	30	11	14	39	6	7	47	417	33	6	24	15	24	30	24	13	3	383	109	9	23	22	53	107	13	53	32	38	10	2	41	4	50	19	38	11	1	25	22	24	10	25	55	60
CCDC74A	155	50	14	620	110	250	13	126	169	55	43	385	1096	440	26	85	26	40	176	73	62	221	2265	254	74	564	64	203	117	68	406	79	722	47	44	368	38	1472	62	306	98	26	160	107	51	39	169	401	190
PAM	13089	10596	5402	15933	4912	7166	4516	6419	12693	4087	8071	11088	11454	4950	5480	6351	6808	7284	5697	7756	6624	6084	12899	8446	5409	7090	8451	8230	4303	10886	15432	6961	9050	7645	4501	10438	10549	8224	5106	6170	4985	6957	3912	8504	5428	4230	6388	5652	12150
ZNF502	247	182	116	352	180	131	90	323	335	137	239	194	404	213	213	180	159	151	246	145	152	165	544	273	202	340	244	205	296	297	493	263	281	191	131	309	157	304	88	159	168	147	190	221	135	219	196	145	428
CHKA	2202	1979	1071	3087	995	1275	795	703	1304	597	1803	991	1380	1175	925	1255	961	980	1262	558	1038	1173	2764	1545	1333	735	1166	653	1231	535	1957	1537	1613	1132	834	2240	1655	1193	793	936	1077	927	1160	1377	955	680	971	1306	1820
TTC26	449	300	219	1230	301	651	188	330	402	203	261	915	1559	907	178	367	254	250	432	290	301	331	3376	508	219	763	292	540	329	306	962	307	863	226	177	951	276	1554	192	575	224	181	306	306	209	147	356	723	706
DERL1	5559	3992	3158	5433	2680	4217	1909	4331	4244	2884	2934	3655	4310	2586	2250	3648	2574	3263	2903	3088	3163	3394	6259	3885	2554	3661	3439	2871	2159	4902	6130	3936	7050	3024	2178	5791	5922	2678	3182	2585	2371	2825	2017	3130	2874	2469	4115	2451	5952
ARFGAP2	6591	5043	3108	6511	3015	2981	1612	3560	5281	2287	3497	3708	5702	3009	2480	3422	2857	2971	3356	3070	3295	3675	9566	5681	3022	3458	3514	2597	2557	3636	7999	3260	6059	3753	2288	5512	5002	3735	2769	3126	3104	3522	2991	3163	2596	2712	5045	3201	7119
IPO9	5897	3967	2615	4646	2230	3138	1358	2052	4644	1539	2888	3043	4384	2128	2156	3160	2612	2980	2959	2376	3032	2408	6124	4095	2438	2245	3309	2903	2136	2437	6230	3179	3225	3084	1599	4486	4457	3009	1472	2871	2399	2454	1883	2488	2537	1756	3390	2553	5209
TMEM209	1419	816	841	1636	686	922	552	988	984	631	810	1134	1345	817	646	913	757	918	824	579	1032	809	2112	1009	532	866	1090	811	588	856	1429	664	1258	800	476	1553	1012	886	541	807	596	677	524	835	693	655	945	724	1867
RPL26	14577	8050	5408	14050	7262	6484	4134	20228	9882	11364	6018	8902	8683	5678	4437	8269	4657	6049	5833	5663	6107	6434	14014	9530	5244	14124	6049	6186	4467	15522	16397	7522	22261	7827	5343	12844	8929	8172	9709	5665	4751	6302	4243	6438	5344	5867	10280	5194	10592
HMGB1	11299	7378	6162	11839	5398	7420	4446	12825	7802	5017	7074	7491	9810	5908	5227	8828	5692	6023	6536	5549	6680	5439	15245	8923	5591	11538	7237	5772	4694	12201	13605	8079	13254	6439	4527	12080	8311	6127	7826	5718	5423	5661	4716	5765	6121	5411	7961	5686	12307
SLC16A3	5656	3792	1634	4661	1729	2729	1303	1383	3648	2489	2437	2981	3680	2279	1696	2387	1786	2241	842	3160	1934	4885	4106	2558	2847	1392	1168	1736	1784	3985	4870	4257	11156	2341	2239	5007	13730	1464	2401	2065	1539	2765	1558	3822	1533	1449	2725	1600	3053
RRS1	1171	467	545	831	254	751	320	382	743	300	395	582	521	481	369	353	336	333	273	498	313	451	799	534	369	405	303	455	294	598	958	1385	985	425	238	648	1726	560	306	352	271	528	263	813	295	380	685	376	723
MAPK14	4768	3464	1769	4710	2185	1905	1395	3158	4300	2232	2624	2526	4382	2217	1750	3064	2461	2520	2250	2396	2709	2814	5963	3698	1874	2996	2975	2327	1790	3522	5744	1722	4614	2753	1614	4552	3949	2410	1991	2538	2118	2217	1701	1974	2286	1800	3277	2142	4798
CYP4B1	42560	41761	23657	47490	20156	13807	13346	13265	33022	8954	18695	16596	22863	28352	13447	7905	22252	21461	32571	19612	16514	16501	69708	34075	15634	19527	11046	25240	6263	17680	7432	21137	30366	33494	16018	28546	15849	30252	12812	14957	17766	25816	21045	2857	17383	19284	24897	22199	19646
CXCL17	16810	10485	6167	13658	8413	10165	4257	6953	7036	10836	13891	18939	8554	6242	7081	5658	5006	5134	8926	6714	8004	8929	12516	9631	7137	10896	6691	5110	3997	8558	9323	8306	16426	9831	6540	17547	15677	11231	8080	3871	5191	9735	5782	9205	5505	8887	12614	4828	8755
MOAP1	3606	2247	1983	3203	1509	2037	984	2372	2435	1661	1901	2058	2439	1372	1420	1554	1469	1727	1639	1335	1711	1383	3957	2919	1220	2429	1940	1525	1170	1944	4142	1837	2521	2256	1014	2553	2135	1311	1432	1487	1355	1738	1264	1466	1569	1471	1907	1696	3546
ZNF584	517	234	218	350	210	343	159	407	372	201	257	396	511	305	183	255	208	271	242	152	242	305	858	384	261	378	263	241	161	349	588	408	675	238	145	391	784	432	259	241	167	279	177	311	188	158	340	331	472
BCLAF3	681	538	364	1037	470	475	455	279	646	247	748	561	747	499	379	613	494	544	556	307	569	588	1399	847	533	382	681	502	451	390	934	550	666	602	334	1230	547	633	293	733	405	422	502	475	552	344	521	462	1150
ZNF91	706	424	293	1352	547	378	385	362	745	233	817	616	1089	473	383	717	550	498	771	358	627	615	1888	893	527	363	693	412	464	259	1255	597	557	535	437	1084	491	670	207	715	618	393	550	381	605	427	572	482	1225
TFAM	1861	1003	955	2059	932	1206	825	1980	1239	1180	1049	1221	1531	1047	849	1246	1054	1208	1061	993	1033	896	2605	1415	818	1649	1365	1080	770	1630	2256	1665	1850	1130	713	2107	1903	1204	952	1023	825	1025	710	1099	1025	861	1395	895	2138
PPL	10007	11482	7283	14241	4308	8611	3387	2210	9733	1587	6005	6450	9791	6281	6795	3376	7038	7580	7693	6688	7292	4703	17352	9748	5153	3393	5510	7545	3090	2125	14869	9739	5620	8958	3405	6854	11229	9798	2541	6466	5399	5390	6001	6153	3684	4085	5075	5199	13714
STRN	2308	1800	1513	2518	1315	1839	1292	1187	1940	956	1631	1113	2439	1391	1119	1964	1696	1911	1545	1200	1955	1617	3616	1792	1110	1271	2096	1731	1101	1366	2962	1774	1828	1603	991	2659	2115	1299	1028	1751	1232	1206	996	1346	1503	1134	1244	1425	3305
OR51F2	0	0	0	0	0	0	0	0	0	0	0	0	1	0	0	0	0	0	0	0	0	0	0	0	0	0	0	0	0	0	1	0	0	0	0	0	0	0	0	0	0	0	0	0	0	0	0	0	0
FAF2	4018	2686	2214	3958	1891	3006	1198	1939	3240	1684	2389	3133	3222	1888	1941	2477	2204	2393	2145	1777	2283	1819	5030	2700	1796	1850	2429	2190	1590	1870	4572	2484	3417	2041	1604	3753	3873	2615	1314	2029	1788	1889	1580	2257	2003	1659	2782	2014	4125
ARL6IP6	1065	686	500	1251	399	573	400	884	830	492	658	448	946	578	409	811	604	606	459	492	559	564	1418	754	510	1010	594	558	435	1227	1310	792	1631	618	418	998	1095	465	614	640	562	515	434	563	615	446	630	593	1245
FSTL1	29203	27568	6512	10781	3938	7609	4737	12168	21769	3668	7302	8344	16382	5381	3943	8479	9108	12356	7069	8683	8555	3141	20097	15134	6136	9461	12341	12803	8099	26667	22659	14103	7980	7836	4043	10406	12271	17233	6675	7880	6277	7111	5249	6738	7935	4885	6878	11077	14764
GRTP1	339	242	122	375	176	158	46	137	179	80	287	263	321	175	154	134	174	152	193	144	149	168	595	239	154	167	156	161	139	150	430	125	288	129	140	360	297	235	122	173	170	123	147	160	129	143	228	157	336
ANK3	3348	3317	2838	5106	3124	5976	1869	1395	2410	1011	4699	4170	5266	2457	4258	3033	4146	3252	4709	2820	4076	1664	6309	3404	1806	1683	5626	2777	2070	810	3970	4532	2881	3649	1916	3439	3557	2727	1373	2014	2065	2639	3113	2879	2360	2361	3071	2476	5668
CDC45	75	49	14	24	16	25	16	77	60	41	31	85	32	31	29	32	19	18	22	39	24	96	37	28	44	53	30	26	29	77	64	154	89	82	22	81	143	56	56	22	27	18	22	42	28	17	211	25	36
CLSTN3	6459	3254	1296	2576	1177	1948	681	1293	4343	1963	2018	2085	2321	1062	1832	2307	1644	2299	1120	2173	1860	971	2588	3033	1379	1714	1629	1804	2333	1229	5072	1616	1555	2122	1381	4072	2815	2308	786	1731	1508	795	1527	1094	1989	1231	4321	929	3088
PRKAB2	1136	741	375	1210	565	463	397	941	1172	486	855	315	2018	761	523	741	797	570	610	509	580	624	2251	1320	465	911	1034	629	520	801	1709	537	724	801	333	1439	603	720	516	914	706	754	657	428	685	494	640	677	1636
ENGASE	1173	1001	309	1374	764	407	275	231	961	286	1240	391	1152	639	820	778	685	553	749	407	524	921	2290	1155	1206	312	470	361	1125	405	1295	649	872	854	444	1444	832	927	238	857	1081	350	1175	686	744	389	794	683	1411
EDA2R	99	120	58	246	120	127	72	36	248	48	77	263	280	145	113	105	110	134	133	208	71	190	302	88	155	93	98	213	46	154	278	51	170	167	97	332	93	364	18	120	69	51	47	157	159	74	213	103	170
GPR45	0	1	0	5	1	1	0	0	2	1	0	0	2	1	3	1	1	2	0	2	0	1	5	2	1	2	0	1	3	0	1	0	1	4	0	3	2	2	0	5	5	2	0	0	3	0	3	0	3
RTL4	1	1	1	0	0	0	0	0	0	0	0	2	0	0	0	2	0	0	0	1	0	0	1	0	0	0	0	0	1	0	0	0	0	0	0	0	0	1	0	0	1	0	1	1	0	0	0	0	0
MUT	2567	1750	1345	2588	1299	1744	1142	1578	1649	1367	1276	1452	2360	1246	1121	1610	1161	1373	1517	1296	1481	1253	3455	1679	1138	1771	1810	1299	1075	1983	2724	1543	2611	1348	953	2620	1989	1496	1137	1243	1024	1113	891	1169	1373	1055	1396	1178	2634
DDX54	4583	2980	1770	3382	1262	1779	801	918	3109	1081	1868	2024	3159	1808	1280	1533	1640	1761	1495	1925	1876	1679	4968	3022	1812	1435	1712	1890	1434	1779	4733	2216	3088	2116	1383	2875	3835	2174	1021	1936	1620	1742	1535	1881	1210	1695	3110	1791	3858
C4orf48	118	53	34	92	17	43	6	41	43	56	36	43	46	46	18	28	27	34	7	40	26	105	75	66	43	58	13	35	22	157	72	28	153	65	21	68	125	65	80	44	32	41	20	40	24	35	59	17	48
HIST1H3A	1	1	2	0	0	3	0	1	0	1	0	2	2	0	0	1	0	0	2	0	1	0	1	1	0	3	1	0	1	1	1	1	1	1	0	0	1	0	0	0	0	0	2	4	0	4	2	1	0
HNRNPD	10318	7424	5461	8923	4052	6897	4210	3634	7123	3231	5547	5685	8128	4760	4145	6319	4607	5449	5410	4655	5297	4466	13642	7774	4839	3701	4785	4924	4344	4821	11163	9081	7960	5331	4051	10400	9088	6027	3507	5024	4297	4136	3710	5863	4876	4171	7263	4948	10565
MCFD2	8254	7308	4800	8757	4196	6861	3293	7135	7667	4105	3575	4998	6678	4263	3373	6153	4539	5359	6198	4238	4825	3238	8951	6145	3518	5054	5010	5014	3527	6040	12195	6124	7686	5577	2547	7487	6622	4238	3150	4240	4126	3538	2532	3932	4838	3332	5256	4586	9583
DIRAS1	43	19	109	26	24	29	9	37	64	52	41	97	36	13	24	26	24	19	9	56	11	52	18	21	45	17	17	22	17	40	14	34	68	59	55	102	159	241	23	21	19	22	25	38	11	15	62	11	27
MYBPHL	114	160	28	184	155	72	38	94	70	48	106	121	70	45	56	62	56	57	126	100	91	133	98	124	55	70	85	64	62	112	122	90	181	143	55	106	167	48	78	31	38	67	53	101	81	119	165	56	130
TRIM6-TRIM34	0	0	0	0	0	0	0	0	0	0	0	0	0	0	0	0	0	0	0	1	0	0	0	0	0	0	0	0	0	0	0	0	0	0	0	0	0	0	0	1	1	0	0	0	0	0	2	0	0
COL9A1	5	2	2	7	1	0	1	1	2	1	0	7	4	1	0	1	2	0	0	2	0	2	5	1	2	1	7	8	4	12	22	5	7	1	2	1	0	5	0	2	0	0	2	2	0	8	7	2	4
KRT83	0	0	0	1	0	0	1	0	2	0	0	1	1	0	0	1	0	0	2	0	1	0	2	0	0	0	0	0	1	0	1	1	0	0	1	1	0	2	0	6	0	0	1	0	2	0	1	2	1
ZNF764	543	293	180	361	212	160	115	184	393	125	281	271	408	257	179	273	237	276	210	208	198	224	825	432	248	203	258	256	193	238	766	391	497	254	138	400	543	289	180	275	213	208	205	228	222	180	379	220	523
EPHA3	670	402	67	171	147	134	67	183	593	86	137	164	614	77	165	125	261	575	132	191	141	67	148	197	479	280	486	386	45	318	383	262	197	58	112	174	404	349	107	156	117	143	99	181	153	46	158	114	572
ZSCAN10	6	6	2	17	3	1	2	1	5	1	2	6	4	2	2	1	2	4	2	1	2	0	4	3	2	1	0	2	2	1	2	2	0	7	4	3	1	2	0	8	1	1	1	0	1	5	4	3	5
C4B	2561	1323	385	389	328	1092	325	332	1188	850	527	853	1089	485	657	495	807	969	458	426	548	319	754	909	407	508	162	605	373	706	856	425	274	335	855	938	469	1769	227	369	475	633	610	623	575	207	1022	353	750
KDM2A	8178	7821	4809	8182	4105	6701	3242	1761	6543	2109	5081	4214	7348	4439	4304	6158	4710	5439	4757	3248	5113	4630	10821	5792	4781	1978	4364	3836	4137	2376	8999	8237	7571	4251	3240	8436	9732	5192	2043	4636	4379	3433	3393	5403	4756	2764	5813	4862	8299
STOM	34806	36954	23854	26378	15006	35586	19525	26246	27435	17440	16101	23204	25058	20628	11768	30930	14407	18603	21894	19261	18791	15523	47844	24134	12633	27845	30085	21829	13015	37335	41457	37136	41445	24185	10269	33819	36923	16653	21815	17649	17043	19373	10710	23932	17986	15968	18141	23194	42464
POP4	1501	936	683	1584	709	716	410	1281	1131	925	662	936	1138	692	512	928	610	774	676	691	732	994	1843	1153	627	1241	722	691	583	1443	1685	829	2107	924	573	1473	1417	910	828	619	713	774	525	778	649	664	1199	701	1296
TPD52L1	1765	833	450	989	524	558	214	1205	972	801	777	921	834	232	466	828	652	672	735	347	461	448	1076	1081	521	900	1006	638	606	1405	1913	537	863	624	402	958	884	708	402	315	338	427	477	385	580	732	636	347	1095
PROM1	132	30	11	474	273	684	31	217	88	119	23	925	3944	2123	9	172	15	7	676	136	95	833	8465	94	68	982	142	679	178	137	456	89	1434	17	45	1750	127	1076	170	266	101	70	255	246	55	68	295	753	249
SLC29A4	183	225	57	289	108	67	22	48	122	26	135	209	344	64	92	95	64	141	65	91	105	157	287	182	225	51	113	86	137	109	268	90	129	151	69	176	342	390	41	80	68	103	193	75	50	78	125	92	83
ANKRD40CL	1	1	0	0	1	0	0	1	0	0	1	0	0	0	0	1	2	0	1	1	0	0	0	0	0	0	0	0	0	0	0	2	0	1	1	0	0	0	0	0	0	0	0	0	0	0	0	0	2
CSPG4	1814	2918	1563	1428	424	2096	915	793	1192	581	702	1000	3152	912	606	1266	1035	1778	1259	1038	1288	795	4252	1155	728	378	1035	1515	1100	3890	3175	3136	1185	1759	288	1460	2573	1008	966	780	1421	1542	987	1518	786	723	453	2177	2998
ANKRD30B	1	0	0	0	1	0	0	0	1	0	0	0	1	1	1	0	1	0	0	1	0	0	2	0	1	0	1	2	1	1	0	1	1	1	0	0	0	3	0	0	0	0	0	0	1	0	0	0	0
GPR152	2	2	0	0	2	3	0	0	0	0	0	0	0	0	6	0	0	0	1	0	0	1	0	0	4	2	0	0	2	0	0	1	0	0	0	1	2	0	0	0	1	0	2	0	1	0	1	2	1
TEN1-CDK3	39	39	30	78	21	38	24	8	53	8	88	8	72	37	52	58	46	25	32	17	41	29	172	47	54	25	23	13	79	17	62	71	62	30	30	107	43	42	9	56	101	18	99	38	37	17	31	45	72
IVL	21	0	1	52	2	16	0	6	7	0	1	57	21	22	2	5	1	4	5	12	2	2	72	34	7	7	10	22	18	0	61	109	3	14	3	80	8	69	2	59	7	3	3	10	25	1	99	23	24
TNFRSF10C	339	516	71	371	264	503	122	43	417	162	157	602	238	186	221	664	254	157	121	401	135	314	270	171	287	92	165	263	89	202	297	443	447	284	118	328	639	434	86	177	87	87	56	409	215	120	425	110	203
ATP5MF	4123	2610	1615	4157	1842	1940	916	4386	2460	2919	1760	2317	2326	1656	1155	1415	1219	1713	1633	1790	1594	2680	4008	2801	1545	4267	1277	1422	1136	5580	3652	1876	7584	2415	1396	3350	3148	1938	3345	1440	1326	1787	1141	2135	1565	1569	2532	1374	2811
SLC25A37	1658	2496	1714	2735	1072	4758	1133	824	1684	924	2224	1121	2587	1596	1199	3435	1404	1526	1324	821	1386	1205	4669	2414	1599	765	1121	1015	1417	1086	2913	4733	2540	1338	775	2872	3315	1600	1221	1737	1547	1002	1457	2133	1310	836	1362	1392	3045
RBM33	3531	2693	1471	3440	1922	2428	829	635	2474	790	3143	1527	3687	1496	1525	2532	2152	2044	1747	1134	2373	2067	5302	2341	2180	1003	2443	1293	1960	794	3678	2192	1941	1817	1696	3610	2781	2360	686	2372	1758	1271	1774	1641	1874	1017	2309	1944	3472
DCDC2B	54	5	5	219	60	114	5	45	18	22	26	242	579	324	20	34	10	15	105	40	20	92	1406	87	36	450	22	115	62	27	186	28	408	9	16	181	10	640	25	121	45	4	83	62	26	7	70	233	113
MCMDC2	45	24	32	88	32	33	14	47	43	30	24	46	117	51	28	39	21	33	39	30	28	27	199	50	24	59	39	39	29	53	67	30	68	36	17	86	34	62	22	41	28	19	30	32	29	22	25	39	52
CPSF1	4782	3414	1432	3717	1879	1771	856	836	3413	873	1803	1817	3814	1776	1619	2057	2167	1876	1979	1685	2181	3214	5468	2915	1760	1137	1738	1644	2034	1210	5117	2364	3239	2154	1420	3455	4001	2880	965	2217	2532	1377	2264	2144	1329	1102	2945	1276	3556
LEUTX	0	0	0	0	0	0	0	0	0	0	0	0	0	0	0	0	0	0	0	0	0	0	0	0	0	0	0	0	0	0	0	0	0	0	0	0	0	0	0	0	0	0	0	0	0	0	0	0	0
ZNF786	312	115	103	289	133	88	88	115	323	75	202	196	312	209	119	127	147	148	108	186	154	275	537	258	126	140	153	139	128	166	476	187	363	203	77	251	356	224	88	200	129	184	130	194	111	172	340	116	334
AL163636.2	32	30	28	45	13	11	17	40	32	6	24	18	43	14	19	30	18	12	23	26	14	12	49	23	7	44	23	21	10	24	34	15	42	19	15	25	14	11	19	10	13	14	10	12	11	17	17	16	36
SAMD3	59	60	25	69	70	51	40	95	114	88	47	8	116	93	59	132	99	27	44	73	86	43	124	108	55	64	43	59	38	66	56	49	63	80	45	154	28	41	37	136	101	36	49	55	116	79	111	43	198
DISP2	93	139	14	67	77	75	17	31	183	11	64	114	60	36	43	68	23	72	56	46	42	172	59	79	183	33	111	72	38	63	93	183	145	215	22	94	121	53	25	57	39	146	32	55	46	60	88	27	48
HIST1H2BG	2	3	4	2	4	6	5	8	1	2	5	14	22	6	0	6	5	3	2	7	1	3	47	15	0	15	2	3	2	13	4	10	37	6	2	20	1	7	16	7	5	2	5	1	8	2	6	5	22
COG2	1412	1054	746	1740	932	850	486	919	1384	735	1011	1296	1436	834	702	921	825	888	826	828	943	1048	2291	1258	709	1319	1061	800	580	942	1801	650	1519	975	559	1699	1447	1108	602	852	757	792	617	812	711	611	1289	714	1721
ZNF536	12	21	8	15	13	12	5	12	16	5	14	13	26	14	5	14	46	8	16	16	23	5	81	34	8	6	32	23	27	67	82	29	11	8	9	26	13	61	5	19	26	3	20	34	14	7	7	32	42
UBE2E2	2469	1432	856	2162	917	965	559	1153	1691	735	1015	1271	1603	996	645	1044	836	1269	889	1007	1229	1880	2193	1239	841	1270	1245	1163	760	2154	2375	1231	2896	1423	913	1695	1907	806	950	787	709	1075	679	1181	902	884	1277	826	1975
ZMYND11	5718	4833	4028	6877	3224	5438	3126	3573	5125	2163	3806	3910	6468	3737	3048	5323	4024	4724	4443	2981	4540	2748	9286	5536	2706	3647	5185	3840	2801	3528	8668	4942	4633	4408	2078	6042	4583	3513	2285	3556	3519	3468	2789	3445	3331	2769	3240	3684	8246
GJB5	12	2	3	24	3	56	1	40	9	13	5	33	60	20	6	6	3	5	8	5	3	22	215	7	0	49	7	12	3	11	39	17	82	2	5	115	5	119	7	27	10	0	4	16	5	8	21	33	5
TYW5	364	201	244	607	246	279	216	262	265	192	423	226	376	291	276	382	237	234	289	151	201	288	726	290	230	258	286	215	241	243	410	340	482	247	142	521	331	287	154	354	266	188	218	269	307	156	259	255	517
C22orf15	60	15	9	258	42	151	2	64	23	32	5	177	920	400	3	43	5	6	110	49	19	160	1362	119	36	371	29	89	63	34	223	27	486	9	19	261	12	595	49	124	39	6	112	61	27	8	73	251	61
CLMP	1108	1003	542	604	289	626	537	707	1032	287	446	455	970	411	438	623	798	755	444	631	631	387	1081	686	516	403	1177	381	418	811	1385	736	645	692	325	1024	871	1119	364	715	410	526	410	501	463	303	738	447	826
NOG	142	83	20	60	25	16	11	66	149	127	28	19	59	33	9	25	44	47	48	41	32	22	157	105	27	12	84	46	12	154	187	24	75	52	21	33	29	46	39	52	30	44	29	52	25	41	29	27	117
PRR29	505	339	295	1362	279	793	101	178	303	140	101	671	2155	1171	114	479	144	210	462	241	166	351	5659	638	166	792	229	689	419	242	1100	593	1362	167	142	801	434	2460	181	629	343	81	467	341	187	318	376	1064	649
IL13RA2	336	49	21	87	13	28	11	9	67	26	10	140	32	15	24	16	8	29	23	53	9	43	33	58	89	21	38	48	32	469	30	47	51	47	28	91	167	121	36	19	13	6	6	24	28	45	345	28	50
PARG	994	658	443	1144	427	510	396	452	798	452	612	678	1005	563	418	605	588	563	660	457	651	621	1509	799	490	536	606	546	456	614	1172	425	802	701	412	1093	822	589	400	545	450	510	398	526	528	428	689	489	1098
C3	135962	115035	29113	41607	28869	63060	20283	39433	77391	48212	48646	52425	60368	29578	43663	32314	40772	49918	36992	56634	47106	24414	44094	52707	43790	29156	43561	41651	23141	32436	81234	51144	40354	54757	29052	55563	122359	150362	28747	31333	31925	42480	29740	34501	36836	33535	72218	22748	53998
IK	5917	4800	3095	7070	3216	4687	2276	2955	5258	2089	3106	5629	10636	5348	2515	4013	2985	3124	3950	3368	3366	3634	18844	6121	2685	5018	3619	3675	2655	3086	8808	3384	7089	3860	2400	7519	4707	8213	2585	3689	3025	3068	2937	3099	2945	2612	4645	5089	6751
ATP6V0D2	331	101	879	41	716	99	82	16	232	3215	185	14	49	67	10	151	8	62	171	73	460	1262	726	337	267	18	408	137	77	109	66	119	3024	890	413	1508	1173	10	618	28	110	48	8	10	377	496	344	22	226
TERF2	1904	1315	908	1528	698	1068	651	668	1519	673	960	999	1709	883	686	1033	860	1043	896	798	826	882	2472	1389	805	701	980	968	773	969	2191	1396	1664	1003	631	1692	2013	960	712	842	809	906	607	1004	854	792	1547	974	1968
DYNC1I1	155	81	46	64	39	64	33	83	125	42	48	48	109	40	27	73	54	75	52	40	51	23	140	73	24	43	64	43	57	99	216	79	101	29	23	74	76	50	55	30	35	29	19	38	33	15	29	23	92
HMGN5	339	212	163	493	233	306	269	209	206	151	242	345	693	343	197	309	207	218	411	154	195	308	1182	340	176	231	392	177	169	206	491	318	297	230	201	549	200	650	137	242	219	142	240	213	183	218	127	332	396
RP1L1	26	26	21	10	14	13	11	7	15	6	18	7	25	4	8	72	21	28	10	7	31	3	92	42	22	10	24	14	23	8	50	27	15	12	5	15	29	8	5	12	29	6	14	12	5	5	10	22	47
MSH5	56	30	24	88	49	29	37	9	33	9	122	30	86	46	47	107	26	23	57	10	25	107	187	47	105	17	34	19	68	7	37	32	56	73	28	129	48	66	5	59	70	23	91	40	59	16	55	84	56
RPL10	82010	53552	27860	55087	35188	38680	15568	84493	61053	42038	29523	43963	42950	23639	27312	33686	25660	29998	30595	30549	32907	30013	61590	53269	24949	64002	31789	29165	19948	72651	82810	32381	97752	36385	24500	57828	57000	39598	49575	29182	23775	32568	24023	29634	24237	27743	63568	22274	54423
OR6F1	0	1	0	0	0	0	0	0	1	0	0	0	0	0	0	0	0	0	0	0	0	0	0	0	0	0	0	0	0	0	0	0	0	0	0	0	0	0	0	0	0	0	0	0	0	0	0	0	0
CLEC12B	25	10	3	42	21	10	15	3	9	11	56	20	29	23	25	42	8	12	14	5	14	148	25	11	32	2	13	5	10	2	18	9	70	27	12	80	22	2	2	22	17	16	10	26	20	4	6	6	29
AC011511.4	0	0	0	2	0	0	0	1	1	0	1	1	0	0	0	0	0	0	1	0	1	1	1	1	0	0	0	0	0	1	0	1	1	1	1	0	1	0	0	0	0	0	0	0	0	0	0	0	1
NPBWR2	0	0	0	0	0	0	0	0	0	0	0	0	0	0	0	0	0	0	0	0	0	0	0	0	0	0	0	0	0	0	0	0	0	0	0	0	0	0	0	0	0	0	0	0	0	0	0	0	0
SUFU	1860	1359	619	1494	784	469	388	434	1840	537	929	922	1776	658	701	964	1041	1018	813	900	1060	958	2165	1646	758	507	953	989	677	879	2552	349	1095	1064	702	1522	1318	1012	542	1017	735	668	712	560	856	793	1488	701	1987
NPHS1	4	2	1	0	0	5	5	0	3	13	16	0	25	3	5	2	1	0	1	2	6	1	8	2	6	1	1	1	2	8	4	4	2	1	7	3	19	6	2	2	3	2	1	3	6	4	222	2	3
ZFP36	60275	161517	38376	37223	23058	39348	34779	6437	22399	5282	11858	48626	28333	12666	18738	105212	39647	72387	45045	10772	83288	6124	115192	8396	19375	9309	15708	10232	14057	21795	128255	83713	68470	23978	55328	47829	36288	7648	16908	6320	20565	17788	8719	45658	22488	10690	43421	41020	31233
CRIP3	4	7	2	9	2	1	3	1	7	6	9	5	10	6	12	8	7	4	9	4	6	5	37	8	13	2	2	2	15	2	7	2	4	11	5	15	3	8	4	19	12	1	7	2	5	4	54	4	16
ARHGEF2	7896	7619	4542	13730	5173	5708	3045	2700	10365	2790	8726	4966	9361	4742	4827	6678	5350	6083	5648	5129	6325	7184	15527	10768	7972	3619	4299	4594	4856	4267	14975	6090	7021	6906	4390	10105	8797	4826	2538	7199	6361	4194	6344	4749	5678	5147	8095	4266	12460
ZNF860	121	60	59	157	43	51	38	51	110	28	55	80	82	64	38	58	58	75	46	50	76	38	180	130	68	93	59	69	36	38	142	34	60	33	32	113	89	74	29	69	57	44	47	69	76	24	85	78	147
ZNF100	287	159	121	430	158	203	143	236	275	285	268	462	481	303	253	506	306	225	205	147	465	316	1163	464	159	509	499	299	219	337	662	433	570	264	310	521	460	272	190	255	217	216	209	306	269	165	498	220	735
ORM2	62	41	42	74	25	85	29	38	97	175	71	74	30	28	21	31	15	39	65	40	30	103	51	38	50	44	15	19	65	100	47	66	112	75	33	120	204	19	59	24	40	28	41	48	43	53	94	24	37
ACAA1	4706	2575	1751	3831	1751	1839	907	1984	3197	1976	1911	2470	2571	1589	1321	1585	1121	1411	1621	1763	1809	2796	4370	3063	1715	2182	1580	1595	1311	2492	3909	1530	4799	2819	1362	3296	4041	1874	1977	1450	1498	1951	1476	1982	1477	1643	2849	1770	3047
FP565260.6	128	80	88	151	72	67	57	50	78	60	83	42	112	84	41	45	57	45	99	36	59	127	170	77	61	42	81	66	72	60	104	85	100	86	21	157	91	67	55	70	78	71	46	121	67	57	106	33	154
BDP1	1733	1342	1077	2234	1295	2449	1438	553	1408	475	1547	976	2228	1312	1227	2140	1661	1697	1639	858	1685	1169	3416	1625	1096	786	1861	1383	1229	735	2171	2561	1350	1513	851	2470	1615	1389	535	1825	1221	982	1048	1319	1582	737	1004	1375	3103
VRK2	873	703	416	1101	479	730	397	541	710	456	578	635	946	489	440	686	530	689	466	494	657	804	1082	565	425	681	645	506	379	695	949	775	1416	490	463	1023	1186	510	474	503	446	497	329	567	483	318	624	449	900
ANXA5	34833	20788	13887	32382	12517	23912	10497	21985	25927	13656	14209	23887	13567	12423	9769	17720	13844	14572	12138	15128	13273	26960	29765	16952	11999	21430	15568	12431	10068	29363	26904	24635	40282	15758	10212	26237	39146	15174	17445	11890	11449	16327	9463	18048	13056	10765	15604	11594	25069
CDC26	332	218	153	342	202	184	218	392	219	171	159	137	391	235	135	226	100	174	209	198	178	145	536	252	146	313	212	151	147	302	415	189	463	170	105	408	329	163	221	229	162	145	134	160	123	169	319	148	383
CERS4	3505	2868	1429	4142	1352	1542	692	1777	2784	1146	1466	2146	2860	1643	976	1033	1178	1360	1777	1197	1569	1217	5319	2931	1320	2890	1459	1321	1280	1894	3748	1941	3116	1957	819	2250	1802	2470	1311	1282	1343	1141	1044	1143	1241	1050	2658	1425	2613
SYT8	357	191	66	499	103	478	41	53	361	33	80	318	292	341	45	136	40	101	135	282	84	361	1233	244	114	603	108	188	136	133	485	107	328	119	45	579	118	2753	95	468	216	36	209	168	61	51	317	325	258
RPL37	27580	17811	12275	24261	13305	13995	7772	23130	19789	16567	11156	19696	16930	9373	9237	13312	8976	12618	12131	11296	12125	12716	26750	20181	10045	22947	11134	11563	8291	19808	32579	13279	28090	15072	9739	24956	18489	16054	17117	10993	8552	13505	8816	12602	10058	11925	23397	9420	22154
AC018512.1	0	0	0	0	0	0	0	0	0	0	0	0	0	0	0	0	0	0	0	0	0	0	0	0	0	0	0	0	0	0	0	0	0	0	0	0	0	0	0	0	0	0	0	0	0	0	0	0	0
POU3F4	2	0	0	0	0	1	0	0	3	0	4	1	10	3	0	1	0	2	0	0	0	1	0	2	0	3	0	1	0	1	1	1	1	0	0	1	0	1	0	0	0	1	1	0	0	0	0	0	0
BAG4	1232	631	399	1656	648	419	499	1291	916	593	806	830	1261	720	523	637	572	682	557	748	660	1157	1653	925	547	1057	723	713	443	1628	1449	615	2103	786	485	1663	1116	606	886	639	492	803	449	616	600	671	837	460	1572
FCGR3A	19015	7325	5146	28266	8161	9171	4244	9179	10372	10020	9033	20352	10554	7286	5290	7409	6447	8782	3709	8335	5359	14523	10006	9821	2912	8238	3846	5012	7995	14838	11613	5105	23470	7828	8236	14477	23102	4335	7509	9245	7471	10068	5406	12919	10671	3592	10213	4052	14032
FAM13C	356	390	270	311	208	252	155	218	558	103	137	465	779	216	170	496	402	439	407	281	289	137	1113	415	182	341	462	374	260	511	822	115	312	215	102	452	131	581	181	274	310	198	128	204	284	182	186	478	683
MDGA1	3616	1941	288	1018	623	742	297	231	2266	40	668	568	1405	524	271	546	672	1243	1108	278	1101	536	1645	1407	875	301	1195	1362	1283	637	3919	1294	339	787	435	448	345	667	331	639	1105	813	555	713	1266	544	479	922	2335
TIMM10	853	433	335	1056	339	402	178	1076	541	539	410	529	445	321	228	474	270	315	375	359	317	498	1010	655	314	1019	285	284	218	979	846	530	1327	630	309	821	787	344	612	265	331	405	270	437	314	316	874	288	573
C3orf85	0	0	0	0	0	0	0	0	0	0	0	0	0	0	0	0	0	0	0	0	0	0	0	0	0	0	0	0	0	1	0	0	0	0	0	0	0	0	0	0	0	0	0	0	0	0	0	0	0
TBCK	996	1137	550	1760	732	810	470	577	1321	618	722	835	1258	567	538	900	828	958	937	615	754	773	1824	980	591	700	1058	614	674	948	1606	579	987	973	400	1407	904	744	561	732	598	460	463	676	878	496	736	449	1406
LRWD1	1054	638	384	960	311	774	149	314	708	306	348	612	1649	859	275	530	331	358	471	429	410	440	3754	780	364	837	260	489	370	586	1382	653	1390	458	235	1027	876	1493	242	558	467	374	375	449	329	289	748	777	812
TBCB	3665	2431	1575	3386	1087	1662	628	2472	2496	1469	1244	1753	2438	1500	873	1808	1244	1460	1058	1646	1336	1987	4382	2703	1294	2893	1025	1436	1153	4424	3915	1710	3999	1787	1010	2471	3203	1999	1808	1514	1359	1607	1193	1660	1214	1192	2425	1425	2747
LRP2BP	958	725	332	1567	543	595	249	163	320	150	1259	616	1237	644	487	935	562	429	650	227	369	494	1607	486	539	430	470	427	479	114	663	683	491	272	292	847	518	844	162	524	625	510	584	711	614	295	408	737	1022
PLSCR5	0	0	0	0	0	0	0	0	0	0	0	0	0	0	2	0	0	0	0	1	0	0	3	0	0	4	0	0	0	0	0	0	0	0	0	0	0	0	0	0	1	0	0	0	1	0	0	0	0
GPR20	33	38	42	26	15	22	13	20	29	13	38	15	61	11	21	32	35	38	17	25	27	14	84	24	31	27	27	31	24	42	74	20	15	36	5	60	26	30	7	34	32	20	23	19	24	8	18	37	74
C1orf52	804	555	582	1183	400	576	367	866	649	541	563	442	702	479	410	720	521	537	500	331	566	533	1423	798	512	909	595	372	454	866	1118	770	1259	537	304	984	660	461	459	509	678	409	537	538	534	363	559	579	1112
ZNF493	432	243	254	1330	434	267	333	280	429	160	613	482	738	485	387	591	451	333	474	242	374	517	1432	644	378	373	567	311	465	170	793	392	310	418	205	942	229	584	122	644	515	242	537	265	375	277	429	408	1191
DLL1	816	574	160	537	261	329	169	223	431	148	393	432	780	311	270	830	585	1032	273	362	456	254	2098	682	278	287	308	367	912	231	1623	351	414	303	197	783	373	600	156	440	439	257	540	355	196	167	373	543	826
IGFBP7	67145	27507	12570	28242	6068	8301	4935	23265	43877	9115	7532	13747	20818	10096	5519	17372	10086	23174	9780	13053	10144	5837	32278	23474	8191	27184	14113	26806	13510	80013	61431	16203	19191	11115	5995	14119	16334	16430	15985	7831	10382	6716	3484	9800	13586	8121	22572	11767	23229
NSRP1	2029	1538	1380	2366	1206	2029	1276	678	1692	615	1384	1386	2292	1338	975	1845	1188	1483	1588	1028	1445	1271	3612	1625	1083	1211	1648	1164	1026	800	2647	2653	1907	1524	936	2243	2074	1362	604	1106	1262	1211	975	1492	1083	886	1211	1559	2615
CORIN	416	375	361	177	180	853	223	177	371	63	271	172	351	93	761	210	115	359	494	193	177	94	285	472	114	293	452	126	78	118	224	293	195	276	61	307	138	58	110	80	88	191	375	125	340	182	316	249	206
FOXP1	6304	4647	5668	6579	3254	7127	3520	2465	4839	1924	3983	3492	7260	3637	2593	5911	3937	4197	3809	3120	4288	2968	12185	6030	3406	2314	4210	3786	3861	2776	8432	5720	4980	3874	2421	6697	4487	4047	2193	3843	4299	2844	2916	3634	3349	3861	3259	4080	10523
DEFB130B	0	0	0	0	0	0	0	0	0	0	0	0	0	0	0	0	0	0	0	0	0	0	0	0	0	0	0	0	0	0	0	0	0	0	0	0	0	0	0	0	0	0	0	0	0	0	0	0	0
RFX5	2970	2825	1314	2827	1537	2215	1024	1242	2714	1804	2219	2148	2643	1480	1540	2351	1732	1878	1612	1701	2053	2026	3772	2241	1846	1740	1739	1562	1216	1913	3465	1846	3093	2052	1537	3059	3085	1847	1210	1731	1489	1293	1325	1520	1862	1220	3397	1400	3214
MFHAS1	3809	3197	3590	3445	1649	9717	1611	937	3466	1647	2096	2270	2295	1861	1419	2416	1861	2369	1293	1278	2016	1597	3334	2082	1582	1008	1791	1930	1269	1630	3190	4637	3752	1722	1590	3013	5609	1499	1157	1967	1330	1760	941	3086	1735	1131	2276	1882	3598
CCDC91	1047	924	743	1517	787	1242	693	947	925	756	1021	959	1534	983	595	967	744	892	845	767	1023	851	2148	1019	622	993	1095	881	582	1110	1453	1005	1705	854	612	1581	1134	883	798	727	697	735	539	824	758	582	863	736	1636
KIDINS220	7148	6232	5356	6673	3762	11240	3787	1932	5089	1967	4754	3922	7533	3958	4024	5814	4851	5501	4565	3180	4539	3291	8838	5439	3643	2253	5658	4053	3186	2729	8582	8110	5526	4501	2696	7142	8478	3744	2215	4044	3831	4053	3351	5324	4505	3219	3605	4050	8829
OR1L6	0	1	0	0	0	0	0	0	0	0	0	0	0	0	0	0	0	0	0	0	0	0	2	0	1	0	0	0	0	0	0	0	0	0	0	0	0	0	0	0	0	0	1	0	0	0	0	0	0
C17orf58	340	317	165	426	152	181	103	417	239	253	240	321	448	210	123	197	171	172	177	194	185	253	647	322	125	387	209	239	125	382	461	138	554	183	118	419	297	420	267	225	151	185	133	192	138	163	271	196	333
VAMP2	8352	7371	5180	7594	3924	4103	2303	3685	5957	2423	4279	4178	7825	3912	3199	5128	4285	4422	5146	3859	4460	3495	12662	7498	3957	3244	4879	3927	3354	3668	10852	4323	6074	5502	2952	6878	3718	4047	2404	3407	4263	3704	4365	4239	3495	3782	4905	4500	9990
SCG5	85	20	4	57	18	16	16	94	83	23	39	322	694	31	13	21	18	4	18	33	18	77	44	16	55	53	16	33	234	106	57	23	92	26	73	50	300	226	30	31	12	24	10	29	10	13	82	21	10
FAM206A	831	613	584	1549	529	780	395	806	761	633	544	817	1228	747	488	639	408	474	649	416	525	614	2376	787	450	936	499	483	418	702	1072	593	1808	596	345	1152	864	882	454	582	505	441	456	628	554	443	669	661	977
KATNB1	1642	1313	609	1300	587	856	265	651	1229	551	691	953	1770	870	409	784	604	669	567	709	748	983	3020	1333	565	819	653	622	555	1011	1827	679	2044	733	413	1435	1384	1644	538	711	611	568	540	709	486	453	1146	801	1407
TCAP	73	83	54	74	27	27	24	31	47	11	60	12	89	63	35	101	57	35	162	31	40	33	211	73	60	19	106	56	97	27	118	89	73	80	37	83	46	24	70	67	119	53	85	53	49	26	36	83	136
TMEFF2	13	25	4	25	9	30	13	14	9	3	6	8	34	7	12	15	7	49	12	7	2	5	16	9	19	18	9	7	4	23	26	5	9	4	4	21	10	6	5	22	2	2	9	3	8	4	3	11	23
SPTAN1	30510	31665	20746	25379	12903	19524	11340	7176	32695	4389	15169	14992	29940	14256	10051	20529	17579	23927	17448	17121	20017	13752	46217	34183	13958	9267	20042	19895	13858	10148	49238	23205	11875	22794	9447	22626	24495	25175	7803	19234	17979	13337	12693	15475	15061	12025	16673	18563	41649
UBE3A	4027	2897	2507	4505	2282	3756	2007	2537	3345	2461	2711	2892	4108	2320	2248	3532	2551	2826	2867	2092	2982	2206	6679	3433	1985	2564	3164	2429	1968	2902	5205	3841	4020	2615	1834	4666	3978	2444	1786	2570	1988	2242	1606	2571	2598	1962	2671	2389	5213
MAPKAPK2	13913	12164	6804	9256	4081	12996	2970	5359	8294	4105	4979	6148	6513	5127	4236	6012	4691	5689	4442	4362	5388	5112	10012	6731	5010	4149	4676	4723	4097	6372	10821	17004	12889	5325	3969	7180	17327	4279	4140	3951	4472	5613	3434	9014	4725	3986	7128	5562	9518
RGS22	175	116	16	751	155	507	42	161	150	65	40	596	1704	742	36	152	42	41	243	129	127	235	3598	235	67	621	155	336	165	182	501	132	594	20	81	690	87	1500	119	298	87	41	158	155	88	38	133	547	313
CDA	396	275	37	50	65	235	57	81	248	212	35	73	81	83	60	313	79	111	9	82	47	311	120	94	46	90	85	84	52	156	271	285	300	80	169	278	445	74	175	62	34	40	34	71	133	83	119	50	81
C6orf48	5008	2939	2296	4873	2276	1858	1305	5157	4380	2429	2355	2600	3629	1902	2180	2567	2071	2178	1942	2294	2007	2212	5648	3694	1948	4121	2434	2318	1721	4553	5327	2362	4938	3522	1585	4616	3037	2470	3129	2157	1894	2162	2178	2298	1949	2558	4150	2835	4365
SDC3	7625	8479	4688	4260	3520	3692	1881	2111	7244	5973	3412	3043	6086	3259	1675	4173	3842	4238	2268	4359	3751	1782	8602	5799	3267	1871	3984	4578	3390	6393	10986	6708	5565	4376	2076	4325	8093	3771	2181	4640	3562	2709	2764	3739	4110	3523	4177	3337	8734
TTC27	903	753	472	823	476	561	259	614	768	351	459	508	763	404	325	641	421	553	509	440	551	501	1439	779	424	623	541	467	359	537	1256	494	850	590	304	943	693	718	363	530	384	377	375	440	389	305	693	462	939
DDX27	2958	2045	1411	2537	1278	2352	1202	815	2227	813	1536	1502	2352	1384	1191	2127	1494	1584	1685	1179	1619	1439	3756	2101	1467	1126	1438	1092	1306	1050	3026	2460	2540	1598	1099	2864	2731	1769	840	1283	1321	1421	1228	1854	1401	1100	2209	1445	2730
DUT	2123	1225	1059	2575	844	1135	671	2330	1401	1134	1294	1301	1658	1065	808	1366	824	1143	1144	970	981	1182	3085	1889	988	2086	1042	956	1051	2588	2580	1303	2857	1213	780	2326	1395	1228	1409	1248	1114	1045	825	1225	1114	913	1442	1093	2486
IFNGR2	5923	5300	2832	5593	2643	5859	1880	2714	4993	2782	2726	3663	3308	2013	1669	3279	2147	2831	1983	2396	2465	3847	5025	3556	2566	3085	2304	2324	1807	5542	5241	6119	7882	2963	2336	4809	6869	3006	3067	2897	1918	2939	1484	3866	2538	1937	3883	2126	4427
GXYLT2	707	520	83	409	190	221	185	221	624	172	187	183	475	102	367	343	314	414	142	273	232	99	707	201	199	150	355	208	143	263	692	247	244	149	111	454	173	584	111	358	144	140	151	182	229	129	275	207	421
TKTL1	20	9	5	38	6	20	6	686	15	7	19	8	77	123	13	31	4	1	46	41	51	7	13	29	6	18	11	87	16	23	32	11	26	21	4	17	13	2	25	15	178	13	11	25	28	17	21	37	47
LRRC3C	3	2	1	1	1	3	0	1	2	2	1	1	2	0	3	3	3	4	0	0	1	1	4	3	2	0	1	4	1	0	0	2	1	2	0	3	3	0	0	1	0	1	0	1	0	3	1	3	4
WDR5	2473	1421	893	2309	762	1004	482	818	1832	749	1167	994	1784	982	696	937	1013	962	1006	965	970	1021	2963	1616	962	895	848	1162	820	1062	2706	1350	1676	1208	708	1543	2560	1540	555	1138	1063	1071	992	1296	796	786	1560	1003	1964
FAM71A	0	2	1	37	1	7	0	0	0	0	0	7	1	1	0	26	2	4	2	2	10	0	21	0	0	2	4	0	2	0	51	15	0	0	4	0	0	0	0	0	6	0	2	2	1	0	8	9	1
ZNF460	89	123	59	101	91	142	61	66	74	57	92	77	60	66	88	131	52	65	48	22	74	56	152	44	72	67	65	41	49	90	109	176	143	61	77	129	76	69	60	60	47	61	42	82	64	24	53	36	160
ASCL2	40	51	52	110	27	22	14	46	72	32	27	29	56	62	7	39	39	29	27	50	40	45	149	132	17	75	11	44	50	52	111	29	64	49	162	74	32	49	37	90	58	11	53	18	50	35	92	37	116
CUL5	2043	1305	1212	2741	1237	1508	1192	1636	1563	1227	1522	1400	2368	1352	1260	1994	1298	1657	1617	1071	1541	1304	3581	1931	1207	1710	1695	1237	1194	1631	2691	1515	2204	1512	1077	2651	1776	1428	939	1501	1199	1077	979	1354	1472	960	1235	1316	2753
NOP2	1552	842	546	1270	543	1227	397	568	1028	577	658	766	814	601	530	932	559	611	551	551	596	985	1355	852	716	468	535	575	598	721	1304	1690	1618	802	516	1106	2925	861	461	669	675	792	518	1170	605	485	1255	661	1020
RAD54B	26	36	22	53	27	16	16	35	41	25	34	29	79	35	32	35	36	30	39	37	29	42	125	57	34	45	46	23	35	30	74	18	35	34	13	89	29	43	18	39	22	15	24	15	39	17	43	25	66
GOLGA8O	2	3	0	6	0	2	2	1	1	0	1	0	10	1	1	4	5	2	1	0	1	4	3	0	3	1	9	2	3	1	1	0	1	5	0	6	4	0	0	2	1	0	2	4	6	2	1	1	3
XPC	3204	2083	1583	3000	1572	2005	1165	830	2940	825	1677	2020	3317	1824	1382	1651	1846	1740	1880	1546	1849	1493	4861	2284	1610	1258	1830	1588	1329	1149	3833	1591	2343	1888	1170	2974	2112	2456	772	1774	1416	1350	1423	1494	1527	1024	2334	1808	3635
PTPN22	629	405	288	490	537	356	328	388	663	255	418	335	515	368	272	700	336	499	258	452	457	913	695	481	366	371	413	262	377	384	558	434	1262	466	526	1121	715	191	332	599	382	213	240	417	655	233	735	232	890
TRIM72	2	3	1	5	4	5	3	1	6	6	6	3	5	3	8	2	4	4	1	9	5	15	11	3	2	1	1	5	2	3	10	2	10	3	6	11	8	7	0	4	2	3	5	2	5	3	9	1	3
PRSS33	9	7	2	9	10	4	2	2	9	24	21	5	13	5	25	8	2	1	2	5	11	20	5	10	4	1	5	9	8	17	4	5	32	3	3	12	29	2	4	3	3	27	3	6	5	10	10	2	2
ACO1	7289	4044	1783	5443	1992	3447	1429	2334	4423	1054	2677	3931	4138	1946	1815	2175	2592	3099	1880	2790	2377	3696	4783	3089	1849	2649	2415	2333	2167	2586	5829	2685	4415	2607	2496	4203	6144	2055	1804	1951	1789	2022	1923	2661	2206	1457	3080	1743	4108
OR7C1	0	7	0	0	0	1	0	1	1	0	0	0	2	0	2	1	0	0	1	0	0	0	0	2	0	0	0	0	0	0	1	0	0	0	0	0	0	2	0	1	3	0	0	0	1	0	2	0	0
RFXANK	2181	1791	866	2145	960	962	475	1250	1749	848	878	1224	1440	894	747	996	771	890	973	1002	927	1221	2513	1725	926	1593	845	861	694	1841	2563	877	2184	1408	723	1668	1602	1133	898	817	963	826	856	880	736	872	1809	826	1734
SYNE4	458	363	196	712	218	189	96	160	315	175	387	261	375	213	282	178	198	159	270	175	223	257	557	349	340	313	128	151	205	220	395	189	462	341	228	456	335	342	165	194	234	178	253	239	191	238	300	229	346
RPL35A	20459	12757	10065	21221	11126	12830	6580	38139	16254	16436	8913	16469	12934	8205	8117	13222	7643	10110	10270	9444	9320	8796	22423	16272	7434	25862	10072	9644	6796	23168	25493	10914	29861	11348	7365	20426	13589	13358	18928	8938	7038	10584	6916	10386	8741	9889	17656	8171	18973
TXNIP	107391	54841	40148	45584	44176	30235	22439	62079	51822	22822	69419	33746	97931	38103	23608	21959	35478	30828	43067	48147	31143	58908	117271	94409	25104	52433	85487	40854	17352	53160	70294	63839	61792	101517	23496	71441	72793	25199	64356	51229	30723	106380	38704	46407	34532	49260	55442	38694	122446
KLK6	1	1	1	1	0	0	0	15	47	0	0	2	3	0	23	1	0	0	3	2	0	0	0	0	0	1	9	1	0	1	6	8	1	1	2	2	0	4	1	2	0	1	1	0	19	0	6	0	0
AL355987.3	1	3	1	5	0	5	3	5	7	1	1	3	5	1	1	4	2	4	2	0	2	0	8	4	1	4	1	4	2	1	6	3	3	2	3	4	0	3	3	2	1	5	2	2	3	2	2	0	9
KRBA2	37	12	8	33	29	6	13	6	34	11	30	23	59	19	11	35	22	19	10	11	23	23	54	27	18	15	19	14	17	17	35	18	14	18	13	39	10	25	5	30	25	7	20	18	22	15	17	11	46
OR51C1P	0	0	0	0	0	0	0	0	0	0	0	0	0	0	0	0	0	0	0	0	0	0	0	0	0	0	0	0	0	0	0	0	0	0	0	0	0	0	0	0	0	0	0	0	0	0	0	0	0
PIDD1	582	420	202	684	271	189	112	95	428	120	504	295	504	329	284	335	227	192	304	177	253	497	1079	442	558	160	177	185	381	182	510	269	626	386	261	660	357	605	114	332	449	202	412	271	243	193	417	313	596
ZCCHC12	81	85	11	13	12	24	3	7	11	4	8	97	29	5	12	4	15	11	196	45	3	11	18	6	17	37	157	16	3	23	33	40	67	77	3	24	46	52	49	4	4	191	2	79	10	6	25	7	13
LCE6A	0	0	0	0	0	0	0	0	0	0	1	0	0	0	0	0	0	0	0	0	0	0	0	0	0	0	0	0	0	0	0	0	0	0	0	0	0	0	0	0	0	0	0	0	0	0	0	0	0
SLC29A3	914	485	805	1034	878	244	154	377	1197	2282	473	616	791	362	190	462	449	490	421	605	608	1661	1759	981	441	488	494	487	349	659	1144	227	2360	1263	857	1199	1209	558	666	610	367	563	346	326	608	622	1026	226	877
TAAR9	0	0	0	0	0	0	0	0	0	0	0	0	0	0	0	0	0	0	0	0	0	0	0	0	0	0	0	0	0	0	0	0	0	0	0	0	0	0	0	0	0	0	0	0	0	0	0	0	0
SLC25A20	1543	1111	721	2046	613	658	435	1283	1469	824	837	954	1149	647	489	891	642	688	655	929	898	1189	1646	1376	477	1417	776	673	592	1565	1615	545	1998	985	611	1405	1477	524	739	771	716	803	534	834	743	573	1453	620	1558
TBC1D25	1928	1436	962	1452	694	899	380	689	1363	534	710	907	1263	739	590	807	624	811	759	736	827	758	2024	1195	707	643	855	732	616	904	1979	1207	1452	921	522	1088	1657	755	649	764	758	794	592	830	664	639	975	822	1596
MLLT11	505	200	103	138	119	249	126	272	194	143	243	176	215	87	194	449	175	208	116	74	127	148	333	152	163	93	103	90	216	244	158	312	341	150	81	346	376	154	111	140	153	94	152	370	174	85	104	133	244
AQP12B	0	0	0	0	0	0	0	0	0	0	0	0	0	0	1	0	0	0	0	0	0	1	0	0	0	0	0	0	0	0	0	0	0	0	0	0	0	1	0	0	0	0	0	0	0	0	0	0	0
ZNF485	76	34	24	96	38	47	21	56	72	38	58	74	94	35	33	41	33	30	38	45	34	72	117	91	29	77	55	40	32	54	107	66	78	41	28	73	97	61	22	57	33	54	44	56	30	42	87	32	107
CGRRF1	676	590	450	1120	401	492	316	1266	587	561	377	547	638	431	312	589	360	429	451	382	478	366	1235	656	308	1060	463	383	281	1417	981	616	1577	400	258	790	612	416	657	342	399	316	271	445	451	346	501	461	854
TTC39A	2274	1822	782	1733	1209	1113	484	796	936	928	1169	1583	1633	837	1115	718	793	1115	1323	999	1055	934	2085	1124	730	1067	1232	849	563	721	1546	801	1816	1210	595	1627	1980	672	733	529	562	1072	689	1115	827	1007	1426	862	1397
PRAMEF4	0	0	0	0	0	0	0	0	0	0	0	0	0	0	0	0	0	0	0	0	0	0	0	0	0	0	0	0	0	0	0	0	0	0	1	0	0	0	0	0	0	0	0	0	0	0	0	0	0
PRH2	5	0	1	3	1	1	2	1	0	0	0	2	2	1	2	1	0	2	2	2	0	0	10	6	1	0	0	0	3	5	5	1	6	4	2	7	1	3	1	1	3	0	1	0	5	0	2	6	7
DYNC1LI2	6300	5124	4194	7302	3168	4728	3921	2945	5844	2105	4483	3987	7839	4213	3386	5763	4480	4545	4407	3806	4320	3088	10998	5869	3618	3929	5180	4811	3492	3632	9319	5976	4115	5028	2563	6962	5483	4468	2300	4771	3960	3215	2725	3707	4528	2990	3048	4340	8338
ANO1	1087	2473	733	2171	507	1863	627	1043	1899	258	965	607	2737	1152	566	1059	2179	1737	708	961	1350	213	3296	1525	298	635	1775	844	641	1056	4897	1421	478	907	470	1337	609	1132	428	1306	1458	1580	1214	1078	914	373	534	973	1811
CDK9	4269	2864	1554	3525	1647	2151	1087	1334	2907	1163	1882	2110	3140	1745	1449	2176	1545	2003	1753	1647	1719	2455	5354	2832	2138	1683	1867	1671	1709	2034	4768	2697	4574	2073	1288	3277	3989	2617	1375	1673	1961	1873	1646	2126	1639	1382	2622	1984	3776
CAB39L	2386	1576	1111	1253	581	2088	862	1974	1896	902	593	1049	2678	1093	575	1177	1240	1342	953	770	920	507	2861	1247	448	1357	1694	1100	794	1535	2513	1219	1859	690	447	1594	1041	1495	1181	869	673	950	836	1391	857	563	643	1586	2079
SCFD1	2278	1941	1345	2747	1316	1632	1075	2063	1982	1397	1425	1568	2328	1261	938	1630	1212	1430	1621	1140	1438	1638	3496	2133	1082	2007	1474	1194	1085	2028	2672	1601	2946	1722	895	2834	2250	1559	1149	1413	1284	1266	960	1383	1348	920	1463	1339	2754
ADARB2	110	156	183	40	33	61	55	19	107	35	41	51	187	56	38	31	72	126	124	92	104	67	451	131	48	47	112	96	176	38	292	194	58	67	47	212	56	53	62	70	50	111	89	36	66	46	115	117	196
C18orf21	512	275	246	665	260	246	178	498	445	361	308	378	418	270	199	309	225	258	293	268	218	391	708	468	262	523	309	251	224	492	591	367	793	334	230	531	495	318	353	241	248	321	221	309	267	257	401	298	548
RUNX2	354	296	94	265	186	238	142	169	371	135	224	291	584	275	137	303	177	119	215	178	148	164	681	238	191	106	351	156	153	275	334	216	226	318	268	564	363	275	212	270	178	184	158	253	356	95	238	162	368
PPIF	2034	1557	925	1667	853	2213	546	842	1313	1662	730	1115	1099	743	618	1141	627	749	641	814	773	1485	2177	1050	776	899	583	749	518	1546	1554	2074	3363	1208	745	1859	3346	1018	864	728	607	811	586	1191	765	725	1992	647	1052
C7orf55-LUC7L2	1	1	0	0	1	0	0	0	1	1	1	3	5	0	0	0	0	1	3	0	1	1	2	0	0	1	0	0	1	0	3	1	3	1	0	2	1	1	0	1	0	1	0	2	0	0	0	0	4
DIAPH3	333	341	342	258	198	173	258	208	454	126	194	217	166	307	111	177	86	379	310	168	265	158	486	329	123	195	347	339	150	199	653	429	137	223	107	326	241	124	170	328	127	194	87	231	185	147	247	165	620
MRRF	1524	815	585	1301	739	795	486	620	928	575	967	944	940	645	574	1190	577	647	723	473	641	988	2212	958	727	666	780	627	681	706	1360	854	1380	800	497	1511	1278	1092	476	790	728	549	578	721	675	483	880	716	1443
HSPB6	4281	5043	1467	1833	453	2026	423	1196	3331	541	909	944	3778	993	925	1233	1644	2286	615	2209	975	653	3049	2207	932	1077	1405	1503	659	2017	6261	1417	2230	1200	362	1921	2360	1347	783	1070	1028	1079	1057	1043	692	540	1131	1132	2835
OAT	4562	3597	2654	3530	2037	3933	1452	3548	3126	2013	1983	2736	3718	1983	1675	2924	2586	2809	2556	2152	2270	1716	5692	2673	1692	3612	2766	2393	1581	3500	5364	3322	4682	1842	1423	4530	3597	3376	1828	1729	1782	1504	1442	2237	2070	1411	2478	2592	4265
ASB8	1606	1107	900	2070	935	703	611	1229	1555	1028	1222	1304	1913	933	752	1105	1032	1034	975	1048	959	1193	2829	1634	835	1307	1269	947	762	1345	2242	859	1831	1216	665	1792	1415	1081	944	1049	960	1018	863	868	834	944	1378	898	2175
IL1A	136	469	141	172	156	195	96	195	161	39	175	68	86	34	80	739	56	232	151	58	406	436	222	159	135	55	176	64	57	110	289	538	861	81	30	454	460	18	106	18	133	148	61	292	44	83	213	128	267
KCTD6	240	184	147	372	137	206	159	298	330	159	208	183	292	195	115	235	149	165	167	190	173	200	592	273	146	316	233	158	156	331	506	276	456	188	95	311	326	181	155	248	205	205	156	187	203	168	281	172	412
CSNK2A2	3830	2800	1997	3895	2077	2450	1381	1699	3258	1442	2244	2747	3183	1803	1516	2334	1789	2242	2245	1876	2044	2534	4841	3306	1844	1575	2775	1984	1667	1975	4603	3533	3681	2514	1495	3839	4276	2069	1485	2037	1921	2239	1474	2459	2094	1905	3097	1939	4413
MEPCE	3348	4376	2299	4092	1331	2378	1265	1487	3071	1199	1908	2098	3192	1752	1772	2952	1928	2335	1870	1625	2196	1671	5645	3256	1898	1319	1435	1667	1813	1647	5350	3581	3996	1477	1816	3322	3623	2061	1321	1737	1916	1543	1806	2277	1956	1759	2728	2390	3795
PTGFR	436	337	100	630	123	174	122	334	340	138	394	504	868	229	220	245	194	201	271	325	181	248	1860	270	133	590	407	516	239	237	676	143	306	194	85	381	160	326	117	307	225	260	292	177	240	226	274	249	601
SH3BP5	2520	1838	1493	1074	866	1612	1084	621	1398	460	899	490	1575	992	570	2130	928	1540	1013	1081	1239	738	2808	2503	628	815	1255	1392	1216	1128	2867	1600	1726	1676	494	1690	2481	487	761	1164	1153	687	708	908	1068	1045	1172	1210	3151
SMIM11A	1	1	0	2	0	0	0	2	1	0	1	1	2	2	0	0	0	3	0	0	1	0	1	0	0	1	0	0	1	1	1	1	0	0	2	0	1	0	0	0	2	0	1	1	2	1	3	2	2
MOB3C	2563	3069	1284	2226	858	1863	908	1161	1956	795	1155	950	1897	1110	834	1735	1134	1380	1115	936	950	1574	2716	1698	1081	1239	969	816	1178	1576	3228	2794	3641	1166	898	2234	3080	942	1016	1203	965	1228	1003	1473	1230	809	1956	1162	2069
FUT4	688	462	238	667	337	292	189	297	527	383	285	297	523	282	192	427	303	413	318	289	394	460	698	409	269	218	484	310	267	418	771	629	766	333	290	505	763	263	308	301	295	267	249	321	387	211	459	276	565
TMPRSS3	615	257	329	804	272	299	221	173	490	312	245	506	944	541	351	245	116	237	326	208	312	239	2660	474	227	595	238	419	224	307	724	232	786	378	393	550	309	622	118	633	186	155	258	196	471	388	380	427	537
RAB8A	3329	2143	1472	3004	1401	1701	1031	1333	2471	1262	1394	1532	2134	1303	951	1563	1422	1575	1263	1664	1484	1869	3145	2150	1141	1549	1329	1497	1118	1755	3386	1906	3126	1688	1167	2233	3057	1191	1074	1321	1255	1388	1035	1323	1199	1304	2231	1293	2981
MARCH4	25	31	15	8	14	22	4	1	56	1	2	18	67	42	0	12	7	16	24	11	17	7	123	57	16	10	18	71	29	146	108	12	25	24	10	41	6	112	1	13	6	0	7	11	72	6	20	14	28
HADH	3423	2277	1203	3604	1402	1971	689	2806	2122	2010	1511	2589	3205	1517	1200	1153	1036	1560	1491	1448	1462	1782	4487	2012	1221	3128	1528	1265	1182	3251	3330	1255	4789	1646	1158	3084	3396	2132	1828	1421	1066	1554	940	1500	1240	995	2190	1720	2573
EIF3D	10749	7284	4081	9122	5218	5588	2312	7654	9033	5047	4659	7430	8413	4473	3584	5175	3867	4667	4742	4893	5055	6112	12398	8022	4146	6821	5443	4766	3231	6898	12281	5662	10619	5835	3803	9232	8746	7023	5158	4431	3869	5339	3627	4811	4114	4430	9114	4106	9049
DCP2	2157	1345	541	2532	1105	745	733	1069	2068	993	1420	603	2246	1124	720	1326	1084	1240	991	961	1129	1845	3426	2097	1062	929	1251	1068	1106	1342	2860	1303	2282	1358	1130	2800	2055	1128	829	1552	1057	1085	972	1036	1495	847	1883	947	2603
ALG11	312	205	189	438	245	331	202	227	291	186	320	330	431	261	213	304	250	323	270	199	295	252	692	264	241	318	380	301	191	238	471	333	290	249	171	442	307	285	168	303	192	173	174	224	292	145	206	185	508
STH	0	0	0	0	1	0	0	0	0	0	1	0	1	0	0	0	0	0	0	0	0	0	1	0	0	0	0	0	0	0	0	0	0	0	0	0	0	0	0	0	0	0	0	0	0	0	0	0	0
SSC5D	3515	2300	483	570	609	440	360	299	5957	191	502	814	1838	330	424	765	1278	2344	487	1561	591	272	1264	1282	908	335	1589	1480	538	1563	4133	867	454	587	436	1211	1755	2160	446	812	481	561	412	847	455	559	489	890	1176
MARC2	2661	2060	1733	4620	1321	1954	1005	1796	2031	1246	1799	1230	2178	1212	1401	1354	1526	1290	2040	1221	1537	1034	3584	2258	1152	1748	1727	1330	999	1731	3031	1571	1997	2114	802	2473	1704	1211	1499	1506	1157	1691	1355	1586	1443	1379	1719	1181	3240
ZGRF1	75	62	44	164	71	94	49	42	85	38	128	61	162	69	82	181	85	63	78	34	83	140	274	102	123	50	99	51	161	47	135	169	86	97	60	231	107	100	29	91	120	51	65	87	107	40	93	102	162
C2orf91	33	111	16	249	66	83	36	34	143	23	138	41	157	147	69	245	72	83	175	10	120	125	231	159	62	86	62	29	17	10	75	122	71	213	18	199	62	8	19	38	180	108	198	36	82	30	73	280	167
SNF8	2934	1938	1356	2928	1136	1450	725	1569	2058	1246	1461	1664	2124	1257	942	1568	1122	1350	1271	1234	1248	1868	3740	2169	1289	1671	1173	1239	1151	2234	3022	1571	3136	1920	1020	2520	2596	1576	1325	1299	1179	1306	1013	1531	1128	1074	1992	1203	2520
PRSS36	115	161	63	293	144	72	31	99	152	127	133	56	93	77	96	53	119	56	55	93	56	157	78	144	124	99	59	70	77	171	123	57	447	135	130	196	495	59	168	155	87	78	54	96	76	58	105	35	140
RERGL	6	25	28	144	10	77	24	236	5	52	28	15	227	151	37	26	21	58	30	56	19	52	368	19	17	80	23	33	4	387	61	5	72	26	6	43	4	20	82	38	44	48	52	5	16	10	9	31	132
TMEM86B	82	93	35	90	30	54	20	14	73	23	69	39	107	76	32	69	35	38	42	31	37	76	148	64	82	28	33	28	55	33	103	45	117	52	29	76	61	69	28	56	52	45	45	56	41	25	88	57	96
TEX264	3993	2835	1480	3906	1477	1529	694	2331	2892	1969	1518	2110	2415	1494	1081	1478	1353	1512	1444	1759	1481	2489	4270	2569	1700	2834	1415	1492	1310	3318	4304	1312	4818	2061	1320	2918	3087	2132	1965	1408	1316	1609	1273	1860	1283	1454	2887	1396	2593
FTL	559720	280414	240029	426903	317356	250142	87791	232518	299016	856587	202755	288037	147565	122177	109041	173185	93809	183594	127695	177963	200955	453745	349399	237705	210102	251514	153335	121334	139942	739045	276769	123608	1235794	365568	189376	326909	549805	78982	465672	118290	130657	207876	76427	181646	132804	200927	325168	81765	273986
UTS2R	2	2	2	0	0	3	0	2	2	2	0	1	3	1	1	6	1	1	0	1	0	3	2	1	5	0	6	0	0	2	0	0	1	0	0	1	0	0	0	0	6	0	1	0	0	0	2	1	11
SLC27A3	10395	3987	2641	4544	2465	2766	1063	1976	4024	1485	3023	2470	3441	2217	1402	2104	2365	2510	3596	2653	2257	4587	3550	2777	2407	1648	2922	2220	2110	3313	4606	4010	9176	2996	2194	3700	8234	1567	3784	2126	2406	7469	1817	3279	1649	2028	3546	2891	4178
CYB5R3	37038	28494	13549	26007	9838	12597	5446	10361	24027	6953	14118	15905	20573	10170	9467	10648	12496	14613	9250	13749	12828	14196	25810	17989	10098	12851	12883	12105	8091	18633	38484	15914	26884	13974	7101	17629	31514	12070	10903	10060	9220	16318	9530	14870	7554	10501	16805	11170	26262
PM20D2	638	435	351	1125	364	789	353	667	558	272	537	514	1035	483	405	842	568	415	512	410	371	332	1585	674	363	837	535	425	364	583	1033	771	745	392	293	840	742	847	235	658	391	428	420	591	445	257	432	533	822
VPS11	4032	3294	1731	3259	1951	1934	901	1828	3718	1487	2052	2191	3709	1606	1388	1950	1710	2201	2075	1930	2053	2337	4883	3316	1538	1957	2114	1993	1344	2112	4754	1426	3962	2404	1210	3313	2953	2054	1593	1770	1517	2005	1339	1574	1637	1411	3039	1494	3730
OR4M2	0	0	0	0	0	0	0	0	0	0	0	0	0	0	0	0	0	0	0	0	0	0	0	0	0	0	0	0	0	0	0	0	0	0	0	0	0	0	0	0	0	0	0	0	0	0	0	0	0
POTEB	0	0	0	0	0	0	0	0	0	0	0	0	0	0	0	0	0	0	0	0	0	0	0	0	0	0	0	0	0	0	0	0	0	0	0	0	0	0	0	0	0	0	0	0	0	0	0	0	0
ANG	1001	840	509	1405	481	590	253	835	749	287	499	508	906	463	366	525	470	404	583	426	464	344	1482	856	271	1080	510	429	291	608	1135	463	1138	549	311	822	486	570	395	492	419	611	476	372	314	495	503	480	1049
USP50	0	2	2	3	4	1	1	0	2	0	0	1	3	1	2	4	1	1	3	0	1	3	2	1	3	1	3	0	7	1	1	3	3	4	0	1	2	0	0	2	4	2	2	1	1	0	3	1	2
CPXCR1	0	0	0	8	0	0	0	1	0	1	0	16	6	2	0	1	0	0	0	6	2	3	9	1	0	10	5	4	0	1	5	0	2	0	0	6	0	13	2	2	0	0	2	0	1	0	0	4	5
TBC1D32	157	109	50	210	99	179	89	81	149	88	110	113	252	123	83	174	119	105	117	62	100	103	523	144	102	125	95	107	118	135	232	124	136	129	97	235	98	197	57	138	96	69	80	95	125	56	105	135	172
FBXL4	1236	1008	692	1654	738	898	659	1037	1162	595	997	713	1581	677	681	1067	824	993	930	673	1067	759	2211	1163	641	905	1039	769	751	1080	1917	626	1359	841	616	1742	833	872	582	1026	783	679	652	702	1061	632	837	786	1838
GRIK2	10	7	6	24	1	19	5	9	4	5	4	22	84	18	6	39	3	7	9	3	8	10	131	13	2	27	5	10	28	4	22	9	13	4	4	19	2	68	1	18	16	5	10	6	9	5	7	16	12
TNFSF4	158	106	63	108	43	87	40	93	165	92	71	52	151	67	50	91	79	48	72	50	55	48	161	100	46	66	74	46	51	117	138	108	136	62	68	143	91	74	76	96	55	51	43	105	121	43	101	58	183
RBM41	403	298	234	697	313	322	316	195	396	166	396	326	683	294	292	462	359	376	382	262	387	312	916	392	282	290	492	320	294	194	520	300	343	427	220	583	290	336	149	428	333	230	273	283	365	214	262	289	707
PIGW	524	231	251	468	200	330	156	309	325	268	275	425	217	187	199	262	255	195	212	201	244	269	394	254	303	267	285	270	170	374	447	608	455	208	147	331	729	302	189	219	173	217	168	428	202	126	322	223	369
ZNF615	403	287	252	526	278	248	235	362	442	150	329	243	577	238	204	353	341	358	295	276	298	281	804	467	263	313	491	284	277	310	755	396	439	232	165	528	427	309	220	349	290	263	246	198	336	232	304	314	708
EGFL7	6301	3225	2810	3148	2065	2413	1567	2664	3735	2154	3513	2001	3718	2978	1462	4672	2067	3577	2118	1941	3060	1816	11952	9317	2349	3839	2606	2406	3881	4000	9452	1182	6736	5153	916	4985	2391	1420	2198	3076	7571	2046	5423	2703	1688	4183	3197	3018	11561
CRNN	0	0	0	0	0	0	0	0	0	0	0	0	0	0	0	0	0	0	0	0	0	0	0	0	0	0	0	0	0	1	1	1	0	18	0	0	0	1	0	0	0	0	0	0	1	0	0	0	0
CCDC136	70	60	17	39	47	49	15	34	63	13	45	39	127	40	21	70	36	38	39	25	34	28	196	46	52	33	44	43	44	30	100	62	24	33	18	86	37	68	13	53	41	25	36	31	66	17	69	42	86
DDN	7	2	3	27	1	20	1	4	3	1	9	7	1	6	7	10	3	4	6	1	6	2	10	3	4	4	2	0	2	3	6	11	6	1	3	10	9	2	0	1	12	1	4	10	5	4	8	2	9
BST1	1215	763	221	930	521	701	238	791	952	700	533	464	625	407	357	641	374	605	209	472	368	625	631	541	407	860	402	383	314	1159	889	522	1689	386	327	665	1124	509	690	416	348	428	222	603	340	247	497	306	881
LPCAT4	1406	1306	507	2107	736	656	350	642	1442	338	942	1147	1501	650	488	954	821	669	860	795	735	1470	2197	1417	781	678	630	725	562	798	1940	629	1703	826	562	1283	1181	1260	490	942	869	633	651	859	722	364	1205	667	1458
PRR23C	0	1	0	0	0	0	0	0	0	0	0	0	0	0	0	0	0	0	0	1	0	1	1	0	0	0	0	0	0	0	0	0	0	0	0	0	0	0	0	0	0	0	0	0	0	2	0	0	0
ZNF534	2	4	4	4	1	3	1	6	1	1	5	2	12	7	3	11	8	2	9	2	5	0	42	4	0	4	4	0	8	4	3	1	1	5	15	2	1	5	2	3	7	2	2	3	8	2	2	4	20
SPATA12	20	18	4	44	31	20	5	10	39	29	31	25	14	8	13	4	8	15	5	21	23	69	26	11	20	19	12	14	9	37	11	8	106	29	16	49	24	15	14	14	6	15	9	19	10	18	15	6	15
SF3B5	4293	3107	1735	4003	1757	1872	805	4010	2873	2295	1545	2639	2364	1572	1199	1783	1150	1571	1685	1878	1693	2574	4005	2963	1545	3851	1472	1552	1279	5052	4199	1982	6098	2275	1335	3212	3561	2278	2841	1373	1240	1797	1261	2154	1305	1784	3343	1416	2883
KBTBD12	30	17	12	78	18	33	4	5	26	9	48	49	131	39	57	41	52	28	46	16	34	75	100	11	43	26	48	24	35	21	56	20	50	38	41	98	63	54	23	20	14	33	29	21	27	17	39	47	38
GJB4	1	2	0	12	2	11	1	4	1	2	4	8	20	6	1	2	1	1	6	0	3	10	137	2	0	11	2	2	2	4	14	1	28	0	1	44	1	40	2	10	2	1	1	4	1	2	6	2	1
SLA2	222	237	76	175	172	178	88	130	306	250	132	38	304	154	87	295	222	72	68	128	155	52	256	221	97	127	105	114	70	185	189	294	296	144	149	224	414	113	152	304	218	100	137	136	375	126	437	142	561
OCIAD1	6419	4332	3276	7665	3203	3737	2381	5776	4957	3729	3600	4958	5501	3255	2628	4091	2938	3431	3613	3108	3584	3859	8994	5215	2756	5790	3900	3030	2743	5165	6810	3683	7427	3930	2501	7113	5174	4274	3337	3164	2699	3072	2300	3820	3272	2924	4161	3193	6458
CMTM5	13	36	18	12	10	12	14	49	12	18	9	10	55	7	7	20	8	15	17	14	13	16	33	41	9	11	9	13	10	99	33	48	35	5	2	22	12	5	52	6	18	17	16	16	34	17	5	19	57
SBNO1	2351	1573	1008	2870	1296	1651	820	789	2389	928	1572	1403	3024	1253	1126	2019	1808	1578	1483	1221	1611	1552	4458	2134	1209	985	1624	1407	1158	920	3585	1839	1863	1345	1030	2600	2467	1921	516	1705	1236	1094	1177	1304	1485	914	1830	1399	2763
OR4S2	0	0	0	0	0	0	0	0	0	1	0	0	0	0	0	0	0	0	0	0	0	0	0	0	0	0	0	0	0	0	0	0	0	0	0	0	0	0	0	0	0	0	0	0	0	0	0	0	0
PAGR1	372	223	140	315	107	134	74	136	296	95	165	131	285	160	129	177	153	145	134	156	157	113	509	211	180	217	87	151	165	285	523	195	486	132	110	252	385	167	79	153	170	98	172	164	125	159	295	154	296
PES1	4074	2468	1588	3174	1366	1873	875	1627	2752	1614	1698	2354	2659	1651	1192	1643	1533	1484	1474	1754	1704	1802	4326	2361	1592	2016	1610	1689	1250	2345	4345	2626	3620	1965	1323	2933	4416	2478	1497	1533	1518	1963	1284	2155	1184	1435	2794	1596	2703
VPS26A	4160	2846	2546	4735	2409	3199	2037	4128	3021	2856	2423	2663	3517	2150	1807	3033	2051	2357	2459	2212	2451	2570	5208	3063	1866	3155	2929	2198	1606	4260	4676	3610	6043	2641	1658	4376	4242	2061	2404	2047	1847	2290	1439	2619	2297	1894	2347	2134	4565
UHRF1BP1	2015	1300	900	1820	988	1072	642	564	1510	842	1195	842	1817	836	795	1358	1434	1356	1299	771	1310	1211	3009	1744	903	517	1337	1087	943	906	1965	1287	1324	1364	789	2010	1860	889	484	1138	952	1071	671	872	1041	741	1467	851	2172
LCE3A	0	0	0	0	0	0	0	0	0	0	0	0	0	0	0	0	0	0	0	0	0	0	0	0	0	0	0	0	0	0	0	0	0	0	0	0	0	0	0	0	0	0	0	0	0	0	0	0	0
MYH2	163	58	10	251	27	9	19	23	186	3	60	15	30	27	17	13	52	62	17	75	103	4	179	79	4	45	148	64	33	13	396	12	3	96	42	38	22	24	9	48	137	16	26	31	19	21	16	11	114
PGM1	8726	11130	4669	8362	2975	5469	3878	6023	7372	2166	3152	5069	8310	7149	3302	3730	2980	7295	8492	3644	4903	3870	6161	9577	2518	4715	4301	2994	1956	4993	8017	6192	6742	8087	1944	4585	6745	2328	6316	2410	3619	5012	3330	5478	3140	3400	6104	5084	8583
TDRD3	1194	1190	848	1341	673	1041	580	780	1005	575	748	745	1167	674	728	1199	752	1122	1111	501	1750	2136	2576	954	526	774	913	962	691	699	1391	678	3802	1952	520	4678	1670	881	1162	736	612	511	478	845	737	503	695	777	1479
C4orf45	1	4	1	1	2	7	1	1	0	3	5	0	3	2	2	3	1	3	2	0	1	1	9	3	2	1	5	2	2	0	3	1	0	0	2	11	2	0	2	2	2	1	1	1	6	0	1	5	3
JAM2	2890	2801	2440	2888	1582	2762	2114	2314	2355	1112	2140	1801	3380	1586	1864	3919	1900	2922	1657	2057	1978	989	5542	5125	1370	2490	2364	2023	1592	2781	7261	2128	1650	2020	650	4670	1687	1536	2145	1645	2893	1343	1850	1840	2098	2279	1736	1996	5603
HAVCR1	2	4	0	1	2	2	0	1	1	3	4	2	3	2	4	2	0	2	1	1	0	5	5	1	3	0	0	0	0	0	8	2	2	4	1	8	36	2	3	2	5	2	0	2	2	0	4	0	5
FKBP15	4897	3416	2037	5132	3739	2795	1452	1371	4594	2550	3255	3379	4110	2445	1932	3131	2244	2849	2211	2777	3353	6959	5976	4181	2714	1919	2660	2406	1935	2410	5135	2245	7082	4113	2704	6143	6272	2449	2058	2732	2368	2480	1903	2596	2683	2069	3667	1860	4925
NIPSNAP3B	70	78	31	99	37	50	40	87	87	34	67	55	207	74	55	97	50	61	49	50	61	65	331	131	64	77	79	49	53	93	146	66	84	65	39	151	56	84	45	75	50	60	51	36	54	29	53	82	91
ARMC2	225	132	85	674	167	325	82	139	127	88	169	437	816	460	78	175	141	93	173	92	122	231	2291	244	140	431	143	262	168	146	367	151	495	101	91	392	147	852	93	324	136	84	177	179	123	57	143	400	374
DUSP3	10429	9042	6281	8098	3634	6349	2861	5372	7933	4630	4285	4971	6118	4227	2899	5460	4195	5666	4735	4055	4929	4705	9991	6340	3742	4376	5425	5171	3801	6864	10425	8788	10172	5349	2766	6429	11120	3268	3631	3879	4113	4430	2750	4956	4446	3616	4921	5392	9684
PRAMEF13	0	0	0	0	0	0	0	0	0	0	0	0	0	0	0	0	0	0	0	0	0	1	0	0	0	0	0	0	0	0	0	0	0	0	0	0	0	0	0	0	0	0	0	0	0	0	0	0	0
DCTN3	2762	2111	1179	2797	1106	1294	675	3339	2172	1569	1174	1613	1981	1169	951	1641	1044	1123	1150	1296	1109	1419	3419	2320	1008	2854	1148	1132	919	3645	3186	1370	3856	1520	810	2180	2373	1369	2174	1079	1126	1231	983	1215	982	1023	1983	1164	2416
TBX5	1268	1457	743	906	565	406	396	880	1565	366	606	781	1917	522	515	849	1162	1272	848	909	947	463	2377	1174	536	506	1478	790	748	2018	2400	293	542	1023	420	1635	472	666	717	655	902	1270	610	586	656	679	645	968	1772
CIAO2B	3322	2607	1447	3074	1333	1781	749	3101	2109	1856	1254	1891	2102	1445	986	1631	1105	1382	1287	1354	1333	1873	3782	2455	1286	3009	1127	1183	1045	4011	3342	1960	5134	1795	990	2323	2984	1621	2160	1149	1164	1565	1125	1696	1108	1157	2317	1358	2483
SLC25A32	1741	1296	1029	1346	652	1602	798	1460	1067	864	803	910	932	685	780	1517	841	1130	948	569	890	630	1723	938	711	1065	908	809	737	1244	1785	1946	2008	637	574	1558	1668	645	681	636	688	671	428	1160	851	602	900	768	1790
FAM69A	603	375	279	550	183	261	154	334	477	272	270	525	541	252	225	222	248	214	191	307	211	235	788	371	302	339	309	309	147	438	545	219	651	210	162	596	372	533	245	247	160	188	179	292	327	163	521	283	460
MFSD14B	5537	3590	2440	5905	2456	3117	1771	3449	4281	2653	3084	3044	4404	2672	2033	3327	2731	2979	2505	2640	2868	3320	6352	3954	2427	3148	3228	2959	2031	4881	5723	3638	6569	3139	1730	5248	5738	2803	2424	2816	2257	2663	1744	3058	2451	1865	3105	2532	5533
PRXL2A	3266	2111	1367	2812	1997	1701	979	1515	2407	1400	2044	2341	2316	1280	1448	1574	1255	1576	1772	1704	1719	3315	3837	1964	1554	1792	2276	1874	1180	1624	3202	1144	3121	2360	1446	4097	3175	1978	1732	1447	993	1499	1070	1459	1401	1323	1952	1238	2183
MUC1	54605	39061	17967	44653	25408	29141	11123	12166	29709	22671	35470	52568	28716	13876	24563	15785	21151	16293	26528	28156	26461	40048	23373	24932	35455	11547	17477	13558	14041	17598	27295	23204	42307	46180	26480	53747	71898	29089	23338	13906	14265	34048	18441	30330	13215	30144	36139	14603	28796
B4GALNT4	40	13	11	26	0	14	0	21	25	5	7	17	56	8	8	34	9	22	8	13	2	5	72	12	26	10	7	8	38	6	39	17	27	4	9	23	6	112	3	22	7	3	10	13	3	7	33	16	18
RAB39A	12	16	14	51	28	23	17	10	40	102	24	14	40	20	16	28	17	21	7	22	29	32	22	18	14	19	15	19	20	35	31	21	39	28	37	39	61	16	13	40	18	5	12	10	41	8	22	5	27
RBL2	5950	5205	3509	6788	3688	5626	3074	3931	5228	2721	4906	4034	7218	3522	4180	5292	4091	4432	4815	3092	4488	3042	9158	5405	3303	3395	5560	3404	2852	3343	7432	3911	5754	4134	2308	7201	4638	3579	2171	4239	3416	3381	2891	3401	4237	2342	4457	3385	8124
SLITRK3	4	27	10	15	3	13	5	63	22	3	15	20	110	11	5	12	47	28	21	26	6	11	137	62	10	44	7	51	13	23	76	38	17	0	4	44	13	102	4	40	16	2	23	16	6	2	10	43	71
PEAK1	7860	6285	4470	10868	4826	6919	3577	2819	7615	1592	4860	3863	9365	5102	4779	5278	6474	6861	6073	3679	7554	3218	12755	6570	3716	2812	8618	5288	4325	2810	11443	7180	2823	6548	2525	8164	4150	5166	2254	6052	5260	3845	4722	3928	5140	3187	3086	5082	11692
TEAD2	3367	3238	1260	2118	898	1613	849	2311	2524	1004	1356	1328	2084	1101	1073	2012	1268	1542	1386	1063	1727	847	3624	2750	1099	1759	1597	1290	1598	2965	4594	1833	2043	1992	1030	1840	2131	1262	1350	1256	1491	1127	1100	1304	1310	1364	1400	1285	2998
FAM124B	719	260	84	188	224	39	119	363	421	143	150	150	450	86	88	279	138	268	232	119	103	56	385	387	52	255	725	154	205	234	517	215	65	281	68	454	247	88	348	157	210	168	87	80	277	300	139	221	649
TRIB3	1228	630	348	1147	393	203	137	992	1023	454	722	825	517	281	361	263	359	357	326	525	482	639	881	884	410	817	320	444	405	1005	1278	367	937	672	288	729	976	664	450	420	341	403	225	523	265	407	1002	261	853
HAAO	516	563	263	275	217	176	110	198	423	289	149	174	467	135	168	268	182	256	144	200	171	192	547	279	136	197	168	256	167	510	663	178	393	249	247	372	355	293	201	198	164	122	152	129	245	197	431	209	474
KRT15	247	132	248	514	108	451	65	204	149	71	136	493	842	460	135	260	26	69	536	221	54	662	2669	164	94	300	139	414	123	109	492	240	2056	138	92	2043	359	3743	100	368	132	53	160	366	134	93	249	563	163
CACNG7	1	1	0	0	0	0	0	1	0	1	0	0	0	0	0	1	1	0	0	0	0	0	1	0	0	0	0	0	1	0	0	1	0	0	0	0	0	1	0	0	0	0	0	0	0	0	0	1	0
FAM173A	575	324	187	502	152	201	37	230	266	204	247	228	252	184	165	168	138	172	95	224	150	326	504	392	221	277	83	162	156	567	487	145	564	320	136	345	493	183	208	202	241	195	173	244	128	238	344	151	386
OLR1	14937	8782	4857	11514	7841	8302	4482	4643	6595	475	7167	6950	6695	3684	3677	15237	4120	12242	3329	5171	8966	18547	6632	4730	5974	6341	4835	3969	7490	9211	9012	4844	41182	3958	7366	19050	14899	1228	5264	5903	3504	7726	2330	10381	4051	2789	5126	5148	9821
TXN2	4708	3416	1862	4355	1771	1820	876	3456	3237	2581	1721	2708	2759	1648	1343	1868	1492	1909	1763	1850	1712	2365	4648	3203	1558	3472	1672	1663	1394	4124	4903	1700	5391	2579	1495	3243	3515	2305	2227	1570	1455	1725	1353	1785	1537	1966	3435	1690	3304
CLUH	6539	3398	1937	3627	1359	2066	873	793	3326	1233	2087	2098	2910	1679	1296	1616	1812	2127	1862	1870	2030	2471	4602	2873	1899	1172	1927	2095	1650	1416	4655	2654	3553	2788	1475	2998	6283	2188	1078	1955	1560	2542	1604	2109	1422	1545	3481	1987	3697
SLC8A1	2020	1367	676	1227	981	1174	654	642	1472	667	922	1030	1877	975	595	1154	901	1229	742	883	1059	2105	1837	1193	655	613	1221	851	618	1559	1922	1100	2105	1187	752	2304	2358	785	785	1012	663	791	684	927	984	571	752	564	1737
LMX1A	1	28	1	1	3	0	1	8	1	0	4	0	13	1	0	0	3	5	2	2	1	1	6	7	3	8	0	5	1	1	1	2	6	0	1	6	3	13	0	5	2	1	3	0	0	0	0	11	8
NCAN	0	0	2	1	0	0	0	1	0	0	0	0	0	0	1	0	1	1	1	0	0	0	2	0	0	0	2	1	0	0	0	1	1	1	0	1	0	0	0	0	1	0	1	0	1	0	1	1	2
SIRT1	1613	1381	996	1898	817	1568	1088	1279	1402	715	1106	867	1893	854	857	1752	1197	1343	1229	778	1245	777	2659	1346	788	899	1489	931	745	1046	2297	1898	1699	841	812	1970	1440	859	904	1049	1116	1055	732	984	1127	844	968	1186	2198
GPBAR1	250	223	55	512	131	87	54	67	243	50	96	75	137	102	88	183	116	138	66	152	85	236	189	185	90	123	69	90	127	212	221	88	315	197	106	127	260	72	167	209	123	99	89	86	92	80	185	48	254
SOAT2	2	5	0	3	5	2	0	1	1	0	12	2	6	1	0	6	7	0	4	1	6	7	14	2	3	0	3	2	1	2	5	2	24	7	1	4	9	8	1	10	4	4	10	2	6	1	6	0	33
AS3MT	44	20	7	21	13	19	6	2	19	7	13	12	20	8	10	9	6	13	13	6	11	6	25	21	8	20	13	11	9	7	32	16	7	16	10	14	12	7	4	11	6	4	3	9	9	4	7	5	12
HLA-DRB1	107072	70705	42551	82483	54501	35269	32798	62165	120185	66603	52509	59589	73487	36869	20366	77550	47775	60342	46786	66793	55115	83002	76349	91680	47926	37759	48090	55830	43461	43979	98608	55873	204317	54771	52154	91405	121178	42790	53019	57725	32667	59551	38748	55711	37395	45942	94272	42300	99028
GTSE1	68	43	11	41	10	26	18	51	93	42	38	46	34	35	44	28	24	16	22	56	28	86	56	49	83	28	17	43	41	78	89	151	87	55	40	75	165	28	57	34	44	12	18	24	33	15	289	42	41
SMIM6	160	106	88	378	92	125	49	141	114	69	65	263	314	234	63	71	49	49	173	90	86	136	853	131	77	214	75	110	55	124	276	97	277	70	55	259	110	528	74	99	97	59	63	100	69	62	82	155	161
CLINT1	6255	4069	3119	6185	3402	5068	2462	3117	4889	3327	4547	4756	5708	3440	3232	4090	3489	3854	4020	2900	3519	3395	8329	3983	3190	3960	4551	3301	2251	3612	5719	4675	6747	3919	2922	6231	7622	3742	2783	2856	2430	3976	2438	3721	3302	2993	4590	3084	5657
GSE1	6584	5162	4040	7576	3304	5678	2288	1172	5182	1186	4747	4028	6071	3204	3465	5283	4974	4879	4071	2820	5543	2744	10354	5518	3909	1864	4918	3705	3455	1651	7794	6465	4156	4365	2712	6044	7163	3694	1547	4181	4360	2998	3260	3536	3146	2614	3714	4058	8787
ZNF605	375	309	152	858	334	242	215	204	452	108	571	301	763	350	272	477	436	310	333	250	299	333	984	535	338	260	388	275	347	193	724	230	231	341	231	837	249	490	95	537	359	235	425	263	332	237	358	329	613
COA7	980	364	397	810	411	571	262	643	790	546	419	666	600	383	317	406	455	443	352	460	424	538	805	600	324	561	557	534	317	611	912	976	987	499	222	663	1417	566	381	468	342	560	310	608	371	378	521	371	809
CPT2	1821	1085	894	2010	967	680	405	808	1280	887	975	1545	1273	767	707	732	679	861	942	855	1030	1609	2025	1256	776	1053	1076	841	598	853	1977	578	2138	1239	660	1687	1808	747	676	708	673	835	610	861	756	759	1452	743	1644
LIMK2	4545	4189	2688	5179	2389	4069	1739	1748	3837	1990	2906	3232	4668	2705	1951	3747	2292	2676	2652	2038	2954	2858	8186	4518	2326	2069	2744	2320	2300	2020	5976	3947	5029	3400	1968	4543	4857	3430	1632	2834	2784	1725	2251	2888	2220	2353	3301	2800	5410
FAR2	875	820	536	1241	1161	463	329	761	768	230	845	1292	845	560	283	715	478	948	568	504	927	2528	894	617	607	697	831	751	317	1115	1022	707	1633	639	706	1836	1328	544	816	548	469	844	376	552	379	287	663	443	1227
NFE2L1	21541	18626	10664	18745	8027	9677	6740	6492	17847	5860	10235	11487	18179	9683	6599	10973	10613	11938	10192	11437	10243	9076	25397	16704	8291	8269	12580	11761	6839	9240	27351	10640	14284	13319	6302	15255	16336	11973	7264	9342	9386	10627	6808	9866	9265	7326	14165	10115	22971
ZNF599	332	223	152	512	150	156	79	217	282	116	225	264	475	242	136	227	179	211	204	164	155	180	884	349	145	301	246	221	191	229	473	158	294	143	103	345	151	353	139	247	178	147	191	141	178	153	228	210	419
GTF2A2	1684	1180	912	2119	836	985	632	1970	1256	1235	827	1204	1213	904	591	1058	666	834	967	858	809	955	2142	1325	764	1858	934	811	659	2318	2016	1265	2703	1023	648	1891	1485	940	1223	788	780	872	577	1056	872	801	1236	813	1682
ZNF75A	583	444	342	1114	458	486	323	353	561	193	668	416	878	457	410	591	494	405	516	308	550	527	1375	615	479	468	516	360	480	323	831	599	583	602	316	908	457	575	163	471	665	413	505	467	521	329	551	494	1007
RRP1B	2337	1553	1018	1897	1042	1310	610	836	1831	808	1150	1357	1878	1017	868	1231	1222	1271	1195	1117	1390	1154	2912	1597	1056	691	1304	1288	948	959	2772	1248	1545	1142	848	2094	2595	1332	678	1244	1072	1182	860	1203	1125	945	1859	1168	2427
YTHDF1	3639	2355	1969	3485	1453	2819	1123	1541	2594	1249	1741	2199	3084	1692	1488	1867	1752	1935	1776	1554	1890	1798	4667	2536	1667	1467	1913	1631	1500	1915	4248	2811	3719	2000	1396	3050	3924	1911	1191	1617	1664	1812	1410	2418	1676	1497	2175	1984	3683
EXTL3	4964	3409	1281	2356	1190	1508	580	1292	3365	909	1484	1802	3017	1266	1083	1773	1742	2376	1285	1717	1802	1312	3793	2594	1291	975	2060	2017	1542	1868	4943	1482	1929	1587	913	2428	3269	2259	882	1462	1250	1343	1072	1616	1369	1100	2050	1348	3306
RNF225	2	2	1	4	1	8	1	0	3	1	1	6	1	0	1	4	0	1	0	3	3	3	4	1	3	1	1	6	0	4	11	3	11	3	2	5	16	6	1	1	1	1	1	3	2	0	4	3	2
SPAG11B	0	0	0	0	0	0	0	0	0	0	0	1	1	0	0	0	0	0	0	0	0	0	0	0	0	0	0	0	0	0	0	0	1	0	0	0	1	0	0	0	0	0	0	0	0	0	0	0	0
SERPINA12	0	1	0	5	0	0	0	0	0	0	2	1	0	0	0	0	6	0	0	0	0	0	0	1	0	1	0	0	0	0	1	0	0	0	0	0	0	0	0	0	1	1	1	2	0	0	0	0	0
GANC	2057	1859	1064	2456	1343	2252	928	1071	1338	710	2238	1486	2220	1046	1744	1653	1527	1286	1809	942	1694	1477	2085	1422	1684	1275	1552	983	1195	990	2247	2058	2180	1838	1020	2677	2487	1045	1057	1237	1383	1670	1449	1424	1398	1134	1452	747	1946
FGF13	691	224	96	149	102	107	64	165	466	83	97	111	327	97	83	151	137	237	92	157	144	77	471	214	86	141	199	179	229	410	603	95	209	124	119	390	120	132	107	126	89	60	74	59	132	103	174	100	255
C19orf57	60	69	25	60	26	48	16	27	50	24	37	24	67	29	27	39	42	40	33	26	30	40	76	60	42	43	19	37	48	27	87	67	46	53	17	47	69	30	28	33	39	19	36	50	43	22	29	26	58
AFP	1	6	0	0	0	0	0	1	0	0	0	0	1	0	0	0	1	1	0	0	0	2	1	0	0	3	0	0	0	0	2	1	0	1	0	1	0	1	2	0	0	0	0	1	0	0	0	0	0
IFITM5	0	1	1	7	0	1	1	0	0	0	2	0	76	1	1	9	0	1	3	0	1	0	3	0	0	0	0	0	1	1	1	3	0	0	0	0	0	2	0	1	9	0	0	1	4	0	0	1	4
SLC25A2	0	0	2	1	0	2	2	0	0	0	3	1	0	1	1	1	0	2	0	1	1	1	7	1	4	0	0	0	1	1	0	2	1	3	1	2	4	2	0	1	2	1	1	0	5	1	1	0	2
AC026464.4	10	0	1	0	0	5	1	0	1	3	0	3	0	0	0	4	2	1	1	0	1	0	1	0	0	2	0	0	0	1	7	2	0	3	1	0	1	3	0	4	1	0	1	2	1	0	1	1	0
HABP2	425	174	175	67	219	6	84	5	699	9	181	2002	76	48	93	11	41	112	320	313	101	408	317	54	54	12	568	425	5	472	88	5	591	152	31	414	472	223	57	19	73	42	4	501	183	280	938	210	72
SLC7A2	2932	4794	3670	2098	1146	7351	2278	1419	1661	608	1797	1476	4576	2502	1211	4369	1227	2768	2911	841	2808	902	8862	1681	1864	1313	1746	2392	1235	1224	2172	5308	6008	1366	631	4732	3348	2280	1137	760	1174	883	988	2148	2197	1000	1890	2249	3222
RPS4X	79531	31853	29072	63839	38389	27745	13796	89374	54842	32579	34087	38851	32790	18619	20780	26223	17768	22197	35434	34786	22359	23154	74537	51014	19631	43782	37615	31694	22543	59390	84555	34104	86260	28583	26916	67883	37238	48187	32207	29127	17112	27056	17791	34789	27648	36290	63847	26819	58745
ATP2B3	1	0	0	20	0	9	0	1	3	2	0	5	52	13	0	4	0	1	2	1	1	4	22	8	0	7	2	20	18	2	41	3	1	1	1	6	0	58	0	3	8	1	1	1	0	0	5	10	19
RPRD1A	2881	1868	1511	3258	1382	2016	1231	2803	2096	1617	1832	1868	2799	1550	1358	1946	1512	1923	1759	1429	1807	1326	3714	2159	1322	2948	2161	1719	1319	2832	3580	1926	2931	1881	971	2967	2599	1581	1513	1562	1407	1483	1025	1487	1658	1184	1745	1455	3119
TSKU	833	2762	1089	536	419	1496	368	1591	1196	818	442	636	1518	706	311	682	693	1128	382	859	797	943	1785	1112	563	778	556	956	246	1505	2127	684	2409	1105	355	1164	1840	1053	545	594	555	454	411	483	501	832	728	780	1530
CDKN1B	3325	2079	1710	4487	2210	1192	1498	2995	3379	2059	2813	2341	4701	2148	1336	2504	2594	2107	2242	2525	2445	2026	8204	4595	1692	3533	3194	2214	1433	3732	5842	1305	3814	2937	1497	4666	2310	2138	3087	3070	2612	2430	2080	1444	2328	2478	3486	2348	6820
CEP164	1368	1155	701	2066	758	1126	502	331	1221	324	1039	739	1855	954	592	1126	744	813	866	576	708	1123	3599	1212	971	488	703	605	786	407	1874	651	1161	967	504	1585	1133	1784	293	1050	986	584	995	855	812	441	1042	1053	1706
RASGEF1A	250	112	57	183	146	118	32	84	198	51	87	95	186	69	62	69	103	68	62	93	135	168	267	139	81	46	137	90	74	110	244	111	155	117	91	203	283	106	76	108	74	146	110	107	88	57	239	120	216
PTP4A2	11839	9176	9079	13768	5946	11129	4784	10521	9751	6712	6772	8744	10039	6229	6039	7989	6208	6828	6691	6849	7363	6975	15766	9847	6811	8065	7741	7067	4683	9720	13204	10443	13767	8095	4651	11121	12026	7237	6303	6372	5962	7008	4361	8158	6466	5546	9008	6078	14224
LDLRAD2	304	277	170	142	45	138	52	45	296	23	115	103	252	90	76	139	156	195	113	110	82	55	273	182	104	57	132	182	135	59	466	107	103	100	81	144	104	116	31	112	108	79	87	138	74	40	116	137	276
FAM167B	1487	665	337	207	252	307	350	555	560	208	166	199	351	307	219	626	181	484	276	560	661	153	856	371	285	452	204	621	608	1114	1871	287	282	575	164	528	250	225	371	409	614	124	172	125	301	583	419	295	897
LACRT	0	0	0	0	0	0	0	0	0	0	0	2	0	0	0	0	0	0	0	0	0	0	0	0	0	0	0	0	0	0	0	0	0	0	0	0	0	0	0	0	1	0	0	0	0	0	0	0	0
BAZ2B	2024	1687	949	2981	1482	1736	1325	640	1823	539	1937	1602	2973	1333	1359	2729	1645	2024	1712	870	2139	1440	4463	1770	1355	1075	2245	1236	1855	613	2901	2048	1642	1337	1302	3223	1543	1529	569	1695	1451	897	1363	1313	1614	853	1158	1461	3024
OTULIN	1234	1032	589	1222	657	1207	627	690	1079	611	853	598	1091	713	542	928	721	742	664	560	782	937	1666	903	792	601	782	748	558	858	1423	1214	1455	855	690	1548	1552	883	632	894	627	686	465	661	806	558	1118	684	1449
DGCR2	13066	11366	6589	11722	4160	5124	2508	3865	10269	3328	5650	6426	9757	5104	3612	4447	5566	6714	5302	5821	6143	4533	14301	9524	4904	3610	5688	5883	4281	4716	15980	5230	7362	6492	3590	7501	9057	6317	3590	6199	4442	5963	4690	5246	3845	4472	7797	5250	13294
SRRT	4021	2827	1773	3734	1624	2986	1175	1022	3192	1100	2354	1719	3176	1954	1622	2964	2245	2119	2111	1857	2084	2438	5746	3420	2337	1505	1579	1650	2136	1739	5615	3306	3513	2487	1582	3707	4231	2820	852	2092	2574	1625	2217	2400	1845	1353	3321	2000	3668
RDX	8975	7660	6245	15081	5905	7293	6542	10369	9061	4404	6173	5138	9824	6157	5604	8602	6289	8224	9162	5460	8507	4206	15069	11707	4075	10754	7485	7631	4436	8640	16193	7727	8040	8729	3702	9805	6000	3474	5882	5613	6381	4713	4706	5069	6614	5539	4709	5698	15864
ZNF541	39	51	23	51	21	20	7	51	47	21	21	18	29	20	15	32	20	29	15	22	24	24	99	88	23	35	21	23	29	56	90	13	60	20	12	69	18	21	15	17	42	16	27	9	23	27	22	15	104
OR9Q1	0	1	0	4	0	0	0	0	0	0	0	0	1	0	0	0	0	0	0	0	0	0	1	0	0	0	0	0	0	1	1	0	0	0	0	0	0	1	0	0	0	1	1	1	0	0	0	0	0
KLK13	77	3	5	119	40	94	2	19	16	18	2	144	147	52	0	17	4	13	30	49	18	45	293	55	6	196	25	120	53	8	227	24	87	13	4	184	146	248	17	79	22	2	24	24	23	4	76	137	99
ZNF22	1743	1113	939	1530	673	1009	579	1742	1170	869	925	884	1418	870	607	1009	744	819	1049	679	755	545	2335	1494	638	1431	1218	770	725	1655	2053	1375	1278	980	520	1496	1068	784	1251	733	853	835	633	965	879	873	877	957	1940
PUSL1	636	383	191	434	165	230	65	187	382	174	187	244	277	232	144	174	141	199	143	196	161	339	516	305	239	296	140	212	150	418	470	195	699	255	115	360	565	282	196	169	178	214	157	240	166	188	382	195	376
NIPA2	2126	1385	1078	1856	914	1872	819	1283	1537	1283	1055	1320	1579	984	1035	1449	940	1365	1038	1039	1146	1309	2078	1358	950	1194	1209	1111	783	1471	2191	1826	2745	1175	800	2019	2953	973	850	1019	820	930	635	1373	1114	750	1492	952	1976
RNF32	98	78	58	175	64	125	59	97	88	45	66	100	274	138	73	118	65	68	89	43	48	85	591	129	72	154	77	66	77	52	165	97	139	64	36	210	72	192	54	113	67	53	75	82	77	58	79	139	140
OR2S2	0	1	0	0	0	0	0	0	0	0	0	0	0	0	0	0	0	0	0	0	0	0	0	0	0	0	0	1	0	0	0	0	0	0	0	0	0	0	0	0	0	0	0	0	0	0	0	0	0
IL18RAP	99	196	28	57	109	86	68	86	49	111	123	21	108	105	89	347	71	52	97	49	88	67	169	143	98	59	77	23	66	85	56	734	194	83	65	150	367	32	101	110	124	59	84	215	243	48	53	74	200
STX16	2809	2460	1352	3441	1540	2087	975	1013	2159	964	2555	1421	3299	1535	1695	2691	1704	1758	2005	1083	1738	2091	5589	2395	2195	1049	1693	1139	1988	1105	3320	1941	2734	2197	1339	3990	2456	1828	862	2041	2037	1062	2105	1813	2016	957	1873	2005	3334
ANKRD50	3178	1818	2143	3359	2137	2347	1885	956	3344	1037	2445	2084	2891	1426	2106	3008	1928	2851	1727	1369	4335	1508	4538	3821	2186	973	2591	2322	1839	2041	5472	3018	1995	2414	1563	4513	2878	1602	1120	2159	1729	1453	990	1592	1917	1641	1433	1533	4477
DAZ3	0	0	0	0	0	0	0	0	0	0	0	0	0	0	0	0	0	0	0	0	0	0	0	0	0	0	0	0	0	0	0	0	0	0	0	0	0	0	0	0	0	0	0	0	0	0	0	0	0
NKIRAS1	596	496	298	958	308	371	219	581	516	275	326	381	638	354	278	413	271	439	382	340	377	352	1085	481	320	576	379	277	255	612	807	298	754	353	237	870	600	365	323	299	270	359	184	346	375	319	358	345	614
DDX47	95	88	88	142	62	170	66	31	85	28	123	56	97	85	79	215	77	63	84	34	51	107	245	61	120	61	94	41	86	30	78	128	101	95	78	218	97	79	19	95	78	42	58	100	89	31	61	94	135
MPPED1	4	3	1	1	1	3	0	1	0	0	2	0	2	0	0	1	1	3	0	1	1	1	19	1	0	0	1	1	1	2	2	0	1	2	0	3	1	3	0	2	1	0	3	2	1	0	0	1	1
OTULINL	7250	4345	4482	6677	1502	3073	2647	3813	3643	1696	2054	1541	3737	2823	648	2405	2562	3295	4742	1982	2412	1954	7627	3028	1016	4578	4948	3907	1890	3271	4927	3178	4098	3963	1432	2495	2921	1098	2855	3291	2732	4730	1549	2728	2223	1987	2519	3984	7936
PPP1R3D	758	516	218	632	333	383	209	392	626	313	450	521	759	396	319	501	422	464	386	442	431	486	1157	559	308	370	542	498	321	421	1094	331	671	452	220	679	762	439	389	474	337	486	256	376	313	328	482	396	976
AGRN	28721	21851	9312	24078	6074	9467	3579	3627	27261	3297	10637	15460	14698	10057	7515	6328	9048	13147	7859	10546	10870	7193	25848	19228	11736	5325	9390	14391	9952	7103	40941	13694	9514	11562	7902	13025	19392	17757	4394	10607	8486	7650	7740	11776	7402	7472	12470	9727	19341
CYP27B1	77	47	37	82	38	99	14	30	115	52	55	70	33	54	44	82	20	22	29	47	23	40	74	35	57	33	22	22	53	41	37	95	81	98	106	56	119	73	49	37	45	26	42	66	80	39	114	23	62
UFM1	4586	3654	3159	6796	2577	4047	2625	4087	3671	2790	3270	3506	4433	2871	2418	4036	2694	2955	3311	2270	3043	2980	7606	3562	2440	4554	3527	2556	2048	4324	5283	5480	6528	3080	2050	5164	4543	2985	2567	2752	2457	2523	2221	3377	2788	2036	2988	3083	5358
MSLN	16678	10597	3397	20387	2106	1231	921	2529	7629	5807	17496	9916	2528	2485	10676	2896	3581	8595	5686	19517	4697	7893	4676	20357	9270	3009	2229	1902	5646	1370	6347	3960	5948	5896	6764	12384	16177	14704	2730	6477	10212	1051	6387	10548	1565	11173	13761	8502	17946
SUDS3	2640	1758	1171	3459	1258	1836	1045	1244	2121	1047	1637	1513	3369	1659	1280	1694	1733	1494	1857	1090	1485	1490	5093	2106	1215	1533	1466	1584	1207	1251	3280	1534	2297	1705	1011	2931	1809	2076	793	1553	1320	1352	1156	1351	1435	1263	1656	1535	3013
WDR46	2529	1563	780	1557	790	1017	480	985	1707	785	912	1176	1403	933	608	1071	769	972	872	913	1000	1124	2430	1561	962	1048	976	893	799	1423	2449	1175	2104	1190	744	1750	2218	1357	777	922	854	868	685	1124	741	714	1700	850	1619
POMZP3	324	482	258	623	311	306	83	264	468	110	358	337	256	272	252	169	255	256	470	305	255	431	206	224	175	70	448	219	95	249	327	389	635	99	80	339	505	227	305	114	160	325	319	264	185	57	443	111	662
CLEC2A	0	0	0	0	3	0	0	0	0	1	1	0	0	0	0	0	0	0	0	0	0	1	1	0	0	0	0	0	0	4	0	0	0	0	0	1	0	0	0	0	0	0	0	0	0	0	0	0	0
ATP6AP1L	285	377	108	279	179	198	60	188	169	46	147	230	363	152	110	174	85	113	237	110	62	114	328	146	126	200	215	99	190	177	190	200	119	131	112	320	242	209	139	165	95	155	132	294	97	75	160	208	374
LTO1	693	346	248	925	376	249	226	258	531	186	662	294	785	423	345	521	415	299	410	213	294	523	1202	744	487	267	314	277	427	250	740	659	671	497	288	777	700	502	187	491	460	381	491	404	411	282	490	440	839
CCAR1	2113	1592	1140	3425	1343	2095	1478	852	1915	883	1957	1622	2728	1814	1200	2300	1522	1487	1717	1168	1442	2023	4538	1899	1634	1097	1518	1259	1516	1044	2598	2259	2229	1766	1342	3507	2496	1861	849	1617	1555	1188	1393	1568	1649	1272	1657	1566	2495
LYPD1	31	14	7	28	6	6	2	6	45	9	6	18	64	9	3	9	5	7	9	7	6	12	16	22	12	15	6	8	20	45	22	13	12	16	9	19	15	29	11	9	10	7	7	14	7	4	22	7	8
RIMS3	375	609	516	547	275	329	158	343	536	224	364	305	914	256	377	484	566	420	447	418	287	391	1464	690	252	216	587	459	275	458	1223	488	289	464	142	674	577	411	216	395	673	503	465	439	414	147	429	594	1051
ENPP7	14	6	1	9	3	3	3	3	0	0	5	3	0	8	5	2	9	2	0	0	3	0	0	1	3	7	3	1	1	8	7	0	1	1	4	11	5	2	1	2	5	3	6	3	2	2	7	5	18
NUP50	2834	1934	1381	2942	1311	1859	1169	1164	2172	1126	1726	1621	2849	1602	1240	1987	1537	1749	1694	1290	1691	1581	4182	1930	1410	1366	1799	1458	1264	1397	3075	2386	2944	1600	1241	3019	3057	1495	928	1734	1495	1359	1085	1563	1755	1230	2256	1653	3255
FAM217B	618	372	268	1318	541	249	205	834	768	551	740	715	1178	543	443	554	602	474	499	644	636	802	1762	821	403	754	781	580	366	495	1228	256	802	551	361	1126	737	807	385	715	543	527	473	406	484	457	819	464	1116
TMEM225	0	0	0	0	0	0	0	0	0	0	0	0	0	0	0	0	0	0	0	0	0	0	0	0	0	0	0	0	0	0	0	0	0	0	0	0	0	0	0	0	0	0	0	0	0	0	0	0	0
ITLN2	2209	1458	1633	4430	908	684	956	2708	2401	303	1094	567	1985	1323	648	916	1153	894	1896	783	1417	749	3124	3493	449	2632	1141	1332	665	875	3767	591	775	2627	307	1215	334	325	1271	379	1702	1545	1485	697	876	1302	1673	1630	3780
PABPC4	7984	5638	4291	6820	3654	5494	2281	2860	6527	3954	4197	4872	5680	3156	2762	4554	3242	4286	3424	3611	4166	5589	8795	5508	3794	2811	4459	2782	2881	3793	8299	5835	7387	4729	3707	7444	8848	4085	3013	4084	3128	4436	2567	4138	3477	2974	6275	3132	6440
CUTC	883	606	465	692	378	444	227	857	595	393	478	481	697	427	321	470	392	452	505	350	421	432	1086	645	412	619	520	388	393	810	989	383	1004	522	286	721	609	439	495	360	388	454	311	437	391	330	624	501	897
ADORA2B	317	216	171	400	178	356	56	381	117	393	268	317	440	245	113	119	96	155	203	190	234	352	737	225	116	344	166	153	66	364	464	473	1179	225	70	486	863	253	363	117	121	234	98	232	92	184	169	116	299
EDAR	69	231	23	32	28	11	22	14	198	4	16	38	34	19	8	30	19	42	112	20	40	16	131	109	12	10	54	104	65	42	128	8	16	27	13	106	9	83	23	40	15	2	7	20	82	43	65	37	80
PIGV	974	921	433	1268	539	543	290	743	938	478	585	769	1196	521	381	504	470	538	636	548	591	653	1568	955	380	851	648	504	394	735	1327	373	1073	743	276	1189	763	708	571	579	372	610	432	482	512	575	845	489	1046
CDH9	0	0	0	1	0	0	0	0	0	0	0	0	27	0	0	0	0	0	0	0	0	0	0	0	0	0	0	1	15	2	1	0	0	0	0	0	0	0	0	0	0	0	0	0	0	0	0	0	0
PRR5-ARHGAP8	4	4	3	11	3	4	1	1	0	0	6	4	9	2	5	3	2	2	2	1	4	4	6	7	4	3	4	2	3	0	4	7	2	2	5	11	7	5	0	2	5	1	7	1	3	6	2	4	8
WFDC12	53	141	37	34	20	64	33	41	11	112	79	29	18	43	13	20	14	19	41	17	57	35	21	30	41	36	44	10	16	40	22	73	123	97	22	227	135	6	132	12	38	115	24	24	34	31	35	21	36
RAD23A	5882	4967	3041	4730	2391	3284	1501	2753	4289	2460	2408	3132	4032	2585	1770	2788	2539	2942	2458	2678	2957	3075	6784	4390	2184	3059	2720	2682	1760	4126	6717	3434	6642	3396	1630	4033	5787	2743	2683	2432	2297	2775	1968	2878	1903	2438	3845	2540	5468
HSD3B1	1	0	0	0	0	0	0	0	1	0	0	0	1	0	1	3	0	0	0	0	0	0	0	0	0	0	0	0	2	0	1	0	0	0	0	1	0	0	0	0	1	0	0	0	0	0	2	2	1
SLC7A1	2800	1512	1236	1448	708	3200	579	810	1566	647	1080	1569	1116	806	716	944	910	1183	760	1018	870	922	1967	840	864	494	1108	1365	505	658	1766	5894	1840	838	547	1275	5236	1339	491	1212	492	1119	458	1684	716	547	1370	790	1588
CAPZB	16010	13408	6905	13620	6472	8207	4348	7964	13824	8344	6545	9526	11116	6246	4774	8156	6499	7476	6059	7701	7441	9259	16754	11580	5929	8308	6991	6996	4909	11830	17662	10110	14892	8805	5231	12603	15966	8375	7516	6455	5738	7301	5009	7698	6351	6014	12014	6229	13038
NUDT7	201	110	70	249	91	116	62	139	150	137	92	198	240	123	97	101	89	92	134	62	106	92	453	185	87	194	127	107	52	165	197	74	245	121	71	221	73	209	86	115	58	77	104	100	86	87	168	114	195
S100A11	27768	19918	9660	25903	12934	13978	5342	12562	16688	13340	12233	18693	16197	10966	6475	10711	7176	9613	8134	12006	11685	28801	27467	16657	10902	15578	8477	9522	6823	25220	20892	16411	59258	14249	10889	25455	36205	14041	15883	9389	8382	14309	6519	15690	8755	10961	14587	8389	15556
BTBD7	2675	1473	1127	2793	1308	1685	647	1043	2155	958	1662	1432	2720	1246	1301	1633	1674	1778	1550	1296	1691	1237	3793	1943	1325	980	1843	1849	1238	1044	3334	1701	1556	1462	1000	2368	2408	1736	619	1700	1391	1388	1007	1449	1407	1097	1381	1410	3128
MVK	1185	1309	758	1840	760	691	327	685	1083	443	1204	1020	1212	648	708	578	703	565	781	962	932	1301	2048	1478	860	982	616	623	443	1182	1475	595	2295	1060	564	1603	1552	1216	830	912	704	905	597	836	553	751	1153	632	1378
ASTN1	36	15	3	57	7	24	15	15	64	13	20	37	30	24	26	20	86	25	14	53	8	15	12	18	43	22	26	12	13	7	47	46	7	4	10	33	67	283	5	29	0	10	6	29	13	1	49	12	7
NFE2	203	250	36	329	138	136	62	119	253	155	195	77	395	192	152	300	119	127	53	272	115	329	243	380	135	87	62	87	75	238	301	307	442	114	65	202	777	158	170	108	111	262	148	185	174	153	218	99	304
SLC24A2	3	0	2	1	0	0	0	1	10	0	3	4	2	0	0	0	0	0	0	0	1	1	4	1	0	1	5	4	3	0	2	0	0	1	2	5	2	3	0	3	2	0	0	0	2	0	0	0	1
SLC35G4	0	0	0	0	0	0	0	0	0	0	0	0	0	0	0	0	0	0	0	0	0	0	0	0	0	0	0	0	0	0	0	0	0	0	0	0	0	0	0	0	0	0	0	0	0	0	0	0	0
ARMC1	1543	1152	996	1986	895	924	728	1835	1354	1146	956	1114	1524	837	797	1164	924	1040	980	851	1074	1059	2389	1326	722	1683	1356	962	693	2009	2328	819	2421	1087	714	1818	1465	838	1091	975	866	1000	647	842	1012	796	1180	862	2005
ADI1	7757	5321	4121	7156	3472	3786	1804	7422	5183	6657	3100	4858	5102	2542	2588	3678	2519	3802	3854	3348	2843	3111	6882	4535	3036	6741	3449	2800	2469	5825	6769	3165	8454	3874	2291	5633	4714	3389	3998	2803	2681	3436	2300	2870	3099	3138	4728	2924	6457
FRMD4B	3170	3207	2311	3623	1837	4271	1762	1760	3067	1762	2452	3131	3513	2090	1869	3386	2705	3071	2090	1699	2634	1645	3849	2697	1954	1834	2697	2273	1278	2625	4240	3184	3227	2177	1801	3124	4428	3412	1674	2095	1884	2221	1890	3304	2071	1415	1849	1926	4060
FGF11	12	6	1	10	3	4	3	18	5	0	0	4	11	3	4	2	6	3	2	6	1	3	12	4	7	1	2	6	7	6	7	4	2	1	4	10	2	11	1	6	3	2	4	8	6	5	18	2	5
PBRM1	3593	2571	1950	3586	2233	3584	1772	1401	2840	1459	2573	2224	3680	2184	2020	2904	2482	2719	2717	1747	2992	2177	5811	2995	2028	1560	2912	2494	1961	1529	4584	2682	3008	2377	1717	4586	3480	2640	1319	2485	1818	1643	1586	2006	2518	1501	2216	1981	4543
TEX13B	0	0	0	0	0	0	0	0	0	0	1	0	0	0	0	0	0	0	0	0	0	0	0	0	0	0	0	0	0	0	0	0	0	0	0	1	0	0	0	0	0	0	0	0	0	1	0	0	0
ZNF253	323	108	92	494	222	51	79	306	417	181	315	380	501	180	142	163	224	196	238	259	211	195	691	402	154	304	379	242	178	177	622	137	259	164	113	422	220	294	107	280	223	170	252	145	213	193	392	187	520
NAV2	4857	4985	2102	8868	3140	3828	1816	636	5359	561	3928	4598	5909	2632	2423	2348	2734	3150	3702	1717	4001	1546	7677	3961	2595	1312	3098	2881	2045	891	5905	2960	1512	3316	2222	3974	3396	4623	1084	4134	3170	2025	2594	2350	2429	1772	2397	2918	5879
RSPH1	464	28	42	3355	472	1245	21	174	152	197	31	2245	6710	3235	42	378	50	76	1147	431	224	1184	11551	1051	204	1858	284	1146	566	99	1725	308	2900	38	203	3182	50	8200	241	1511	303	22	830	580	143	89	660	2617	961
ZNF354B	230	114	76	349	188	187	170	99	184	83	279	145	286	204	118	232	196	165	179	75	144	235	548	220	212	141	181	152	222	128	291	268	279	251	115	333	214	187	83	229	161	152	176	146	199	90	162	178	411
MAX	3422	2812	1750	3770	1832	1749	1355	2565	3382	2121	1808	1988	3311	1842	1386	2680	1963	1967	1766	1938	1928	2182	5358	3224	1585	1992	2059	1910	1452	2965	4873	2454	4009	2359	1585	3612	3522	2183	1907	2123	1820	2020	1670	1909	2082	1876	2906	1821	4135
RGPD1	0	2	0	1	0	0	4	2	1	0	1	0	0	1	1	0	2	2	0	1	3	1	11	0	2	0	2	0	1	5	2	12	1	0	1	5	0	0	0	0	0	0	0	0	3	0	1	0	6
KRTAP1-1	0	0	0	0	0	0	0	0	2	0	0	0	0	0	0	0	0	0	0	0	0	0	0	0	0	0	0	0	0	0	0	0	0	0	0	0	0	0	0	0	0	0	0	0	0	0	0	0	0
ACVR2A	618	609	371	1184	403	412	312	503	725	299	573	547	980	458	369	716	511	518	491	405	505	435	1613	739	502	561	671	489	452	699	1099	494	639	471	351	1127	432	697	275	565	452	458	427	368	430	420	503	477	1203
TSSC4	2216	2131	1436	2049	564	1450	507	975	1408	680	890	1006	1326	924	662	1122	798	955	870	834	994	754	2782	1667	859	1188	671	837	802	1545	2529	1830	2347	938	628	1552	2047	995	747	781	1042	808	840	1388	710	807	1418	1164	1933
TMOD2	1403	1225	752	1299	860	869	738	703	1116	347	940	565	1852	740	423	1471	1061	1019	846	726	1228	646	2490	1283	686	703	1360	944	643	594	1768	722	896	889	371	1762	822	994	594	1061	743	686	584	657	1122	485	633	779	1895
PPP1R18	4603	6354	2078	2909	1645	4762	2026	1826	5425	2401	1976	1778	3064	2014	1467	4098	1885	2900	951	3007	2262	3867	4220	3784	2080	1705	1713	2072	1789	3507	5363	6991	9218	2243	1945	4598	8137	1901	1839	2578	1939	2185	1635	2829	2547	1694	7181	1857	4796
GALNT18	5066	4999	2728	4896	1685	2612	1711	1683	4701	816	2306	2403	3462	2156	1536	3077	2627	2748	2879	2308	3591	1529	8231	4444	2041	1924	2934	2547	2881	2395	7826	3895	3085	3682	1217	3035	3177	2761	2501	2652	2545	2287	2037	2328	1635	1868	2235	3095	6755
OR13A1	21	11	2	19	6	8	0	0	5	0	21	2	4	6	5	5	2	5	6	5	1	46	22	9	16	1	5	2	10	2	13	9	6	3	4	20	8	4	1	3	9	2	11	5	3	4	12	1	12
MFSD13A	1251	1021	583	1283	708	597	273	452	864	803	1027	825	776	446	657	480	676	535	670	587	742	863	1197	785	910	604	671	440	515	799	1078	580	1831	979	705	1025	1310	447	519	553	641	816	604	653	519	387	782	483	1226
TTC8	698	460	303	992	378	473	216	489	649	365	555	654	942	451	318	441	366	323	417	302	481	503	1388	546	352	658	459	371	297	529	831	299	868	405	243	905	599	758	336	425	315	328	322	441	368	260	396	459	678
DNAJC10	5790	3604	2368	3038	2241	3447	2151	2976	4372	2035	3080	3307	5722	2857	1818	3469	2716	3204	2651	2786	3170	3313	9010	3561	2315	3074	3801	3375	2336	3859	6007	3096	4446	3004	1938	6002	4793	4416	1996	3311	2393	2243	1979	2812	2965	1781	3695	2805	5507
CT45A10	1	10	2	1	0	0	1	34	7	0	0	0	1	0	0	43	0	22	0	1	9	1	1	6	0	0	2	1	32	0	9	6	1	0	1	1	0	0	0	1	0	0	0	0	0	0	15	0	3
PRPF40B	302	270	146	459	188	221	105	102	261	71	260	245	407	222	175	213	194	200	245	123	212	145	790	298	177	169	172	176	183	122	507	180	224	229	113	366	212	380	73	219	210	144	205	183	184	111	175	228	357
RBM14-RBM4	57	24	22	40	22	24	22	19	38	14	43	17	41	24	15	25	24	25	36	14	16	42	95	24	37	17	11	27	27	26	57	27	71	46	19	66	41	39	17	12	27	16	15	25	23	34	42	34	63
MANBAL	3177	2284	1577	3426	1369	1481	743	3092	2548	1578	1467	2159	2396	1364	1050	1578	1159	1285	1503	1357	1334	1477	4171	2376	1190	2961	1452	1353	942	3200	4004	1555	3705	1866	954	2551	2202	1991	1764	1342	1166	1432	1150	1417	1124	1334	2013	1284	2746
C1QTNF3	236	1136	55	223	93	100	100	468	356	58	178	126	460	79	78	123	241	151	115	172	69	71	290	342	144	467	147	319	104	98	340	289	154	75	68	171	171	602	30	179	158	54	135	156	90	43	80	237	249
ELL3	18	8	8	51	11	12	10	17	24	15	23	34	42	15	8	17	9	9	12	14	11	15	91	16	14	50	11	13	18	10	27	22	39	7	9	41	27	63	9	27	8	8	18	12	9	11	126	20	24
CASP8	1766	1169	710	1998	1085	1050	616	953	1552	738	1326	1239	1993	1084	850	1499	939	1043	882	954	1058	1808	2848	1434	1036	1053	1005	896	765	1343	2016	1032	2626	1095	835	2043	1667	1357	700	1300	895	803	809	1015	1330	659	1394	965	1931
MYADML2	4	0	0	1	0	1	1	0	3	0	1	0	1	0	0	0	1	0	2	0	0	1	0	0	1	0	3	1	0	0	4	0	0	2	0	0	0	2	2	1	1	1	0	3	1	3	0	1	1
KRTAP8-1	0	0	0	0	0	0	0	0	0	0	0	0	0	0	0	0	0	0	0	0	0	0	0	0	0	0	0	0	0	0	0	0	0	0	0	0	0	0	0	0	0	0	0	0	0	0	0	0	0
FAM236D	0	0	0	0	0	0	0	0	0	0	0	0	0	0	0	0	0	0	0	0	0	0	0	0	0	0	0	0	0	0	0	0	0	0	0	0	0	0	0	0	0	0	0	0	0	0	0	0	0
SYNJ2BP-COX16	22	21	12	24	9	13	11	15	16	10	6	13	14	10	8	19	5	14	14	4	10	7	24	10	4	13	10	11	8	31	25	7	20	19	5	25	13	13	24	11	11	7	6	10	5	10	11	8	14
TESK2	422	423	236	479	240	260	133	254	472	218	298	226	575	205	246	338	378	287	227	231	300	309	707	396	214	288	358	184	209	335	617	200	634	252	194	516	250	244	221	267	251	185	234	219	195	198	359	204	613
SYCE3	10	3	1	12	4	4	3	2	4	5	3	8	8	3	3	16	2	3	18	3	1	7	63	0	3	9	2	4	1	9	3	0	12	5	6	6	10	13	1	3	1	4	3	24	4	26	8	1	2
CRYBA1	1	4	4	8	4	11	1	3	0	1	2	0	4	3	4	4	2	2	2	0	4	0	9	2	5	5	2	1	0	0	3	6	9	2	0	5	7	1	1	4	5	0	3	10	3	1	3	3	6
MME	6311	5086	3095	7372	2254	7092	2705	5325	6541	905	4398	3082	6519	3300	3811	6160	2818	3840	3309	3799	5467	5422	7908	6355	934	2676	5458	2564	3859	3544	9090	6285	6151	3452	512	6667	4933	788	2442	3489	2760	2471	2685	3935	1703	1621	2549	1945	4370
DPP9	5397	3420	1825	5089	2030	2742	1107	1069	3976	1710	2323	2756	2740	1842	1746	2406	2002	2453	1800	2021	2096	3970	4587	2757	2163	1704	1845	1788	1906	1773	4327	2306	5447	2865	1815	4253	6178	2186	1234	2773	1847	2170	1735	2172	1947	1721	3279	1691	4182
C1QC	42344	24463	10567	43708	11086	21542	4698	13933	19055	13434	14805	26194	13048	10076	10695	7684	11704	15076	4958	17870	6896	21478	14498	14510	9687	19705	6775	8342	11939	31696	23306	9743	50089	19727	12823	13469	41094	6360	13663	12491	10095	16251	8074	17634	11580	4942	24532	5125	21473
FAM151A	18	5	3	18	7	5	3	2	11	4	7	13	19	4	7	5	5	5	12	6	5	6	19	12	9	7	7	2	6	24	25	3	15	4	9	20	13	17	7	10	4	8	5	5	8	1	59	7	15
DPAGT1	2569	1785	976	1989	1017	1121	521	961	1871	1036	1110	1481	1741	1038	591	867	836	924	1080	1162	1048	1411	3004	1533	895	944	1019	975	756	1462	2373	1096	2003	1307	809	2207	2272	1585	894	935	793	925	694	1131	935	848	1704	808	1653
C15orf48	228	139	205	251	248	272	130	160	452	680	121	143	121	151	26	224	71	66	82	156	114	1032	496	162	165	352	115	148	108	397	80	177	534	333	891	810	469	324	740	216	75	159	120	112	278	249	274	85	227
TRPM1	5	2	23	20	6	4	6	2	6	8	5	41	8	8	4	2	36	7	1	9	4	13	6	17	35	0	13	7	3	2	5	12	9	1	19	1	25	1	7	3	6	14	7	2	6	2	7	19	61
CHST2	1187	1140	652	467	261	405	280	732	650	306	381	395	902	472	287	738	380	585	488	541	670	231	1460	1005	318	482	771	656	410	1192	1072	1136	632	707	192	526	704	313	929	364	591	565	272	462	535	484	889	793	1458
TRIM66	723	412	246	715	510	265	155	82	417	119	1051	431	721	327	369	494	578	455	544	217	329	622	1791	692	521	142	367	363	657	79	592	281	429	459	304	1211	457	685	82	485	386	326	454	452	754	126	579	520	1068
RNF121	1400	1049	588	1257	571	664	371	814	1180	575	627	796	1143	530	445	703	613	618	620	620	621	618	1605	1042	556	800	663	692	481	916	1662	604	1153	771	426	1082	1058	787	692	636	557	574	514	634	604	492	975	570	1290
OR10G8	0	0	0	0	0	0	0	0	0	0	0	0	0	0	0	0	0	0	0	0	0	0	0	0	0	0	0	0	0	0	0	0	0	0	0	0	0	0	0	0	0	0	0	0	0	0	0	0	0
MOCOS	717	357	217	731	183	411	84	172	513	200	291	609	569	348	216	283	399	229	406	344	336	215	501	362	395	549	417	395	157	348	776	255	687	204	151	501	950	571	412	309	269	433	196	461	264	390	280	337	552
SNX13	2464	1710	1418	2985	1468	1984	1136	2065	1936	1327	1905	1670	2791	1498	1468	2074	1748	1895	1747	1212	1787	1502	4121	2082	1256	1984	2230	1683	1319	1853	3052	1857	3130	1562	970	3271	2378	1525	1019	1697	1273	1293	1008	1556	1609	926	1477	1499	3342
CD99	11521	11770	5248	8132	4221	7750	3163	6066	9895	5868	4064	6708	10259	5117	4275	7162	6098	7055	3624	5744	5587	4875	10560	8304	5514	8235	5620	4985	3605	10974	11485	9461	12230	7169	3548	7035	16201	5772	9784	4679	5313	6698	4584	5410	4405	3303	6517	4843	8661
PTF1A	0	2	0	1	0	0	0	1	0	0	0	0	2	0	1	2	0	0	0	0	0	0	3	0	0	0	0	1	0	0	0	0	0	1	0	1	0	0	0	2	1	1	0	0	1	1	0	0	2
SYTL5	245	104	30	136	114	161	28	55	66	129	115	95	249	73	185	103	78	73	74	37	88	25	786	231	31	0	36	64	86	42	133	46	128	62	127	273	53	53	45	110	152	51	83	45	166	122	27	73	290
LTB4R	439	455	213	334	245	256	143	102	268	97	263	125	303	272	221	556	181	280	174	153	204	396	1025	372	275	132	179	160	336	237	374	361	804	380	190	573	502	410	149	365	343	157	259	212	354	178	311	275	464
MANEAL	482	297	114	282	145	148	51	129	311	150	155	354	239	123	109	147	146	168	155	283	176	279	301	258	170	223	160	207	143	254	431	128	405	263	89	305	386	181	131	160	127	180	104	169	142	210	420	103	297
DBN1	6035	4538	1442	2638	920	1038	753	1271	4857	443	1109	1838	2244	1160	753	1785	1528	2307	1193	1962	1450	904	3227	3354	1708	1723	1443	2810	1619	3660	6789	3060	1296	1549	1059	1864	2767	2879	869	1395	1292	994	989	1514	1166	1153	1910	1522	3219
PLEKHA4	2769	1883	531	1362	515	1240	566	409	2600	429	1064	1805	2098	1057	704	892	1443	837	680	1211	657	726	1501	1155	1770	798	869	1315	558	1738	2367	1511	1553	848	934	1693	3561	2757	455	858	688	723	555	1386	649	522	999	610	1367
ATP13A3	3976	2577	2170	5119	2533	4635	2644	2112	3526	2503	3015	1949	4062	3387	2095	3736	2432	3001	2604	2291	2774	3720	7834	3616	2401	2052	2813	3034	1909	6074	4401	8548	6126	3736	1905	5728	7438	3040	1554	3263	2287	2538	1573	3329	3199	2263	2603	3002	5805
MRPL20	3359	2269	1786	3015	1423	1645	1039	2767	2172	1977	1518	2199	1983	1500	1061	1857	1000	1463	1741	1533	1370	1926	4533	2629	1483	2994	1255	1480	1189	2932	3656	1910	4274	2057	1210	2808	2757	1841	1942	1463	1321	1528	1272	1839	1154	1406	2484	1590	3057
OR5F1	0	0	0	0	0	0	0	0	0	0	0	0	0	0	0	0	0	0	0	0	0	0	0	0	0	0	0	0	0	0	0	0	0	0	0	0	0	0	0	0	0	0	0	0	0	0	0	0	0
PFDN6	1120	754	565	1106	506	688	415	801	771	606	567	697	759	542	369	690	500	545	578	587	604	749	1508	837	514	954	485	429	391	1041	1140	597	1644	755	387	1082	975	777	638	531	456	591	437	634	453	516	759	522	1089
GATA6	3260	2752	2366	4096	1094	2994	1213	1621	2306	617	1516	1574	2468	1347	1363	1970	1752	2510	1922	1129	2199	867	3803	2890	1101	1143	1866	1361	1042	1461	4223	3225	2348	1589	1052	2601	2333	1803	1567	1453	1485	1504	1004	2012	976	1390	1420	1789	4179
LY86	1804	1220	948	1303	1082	760	305	1255	1176	1304	380	1171	1011	458	415	975	496	964	486	782	959	929	1409	779	879	1470	762	537	489	1705	1525	684	3655	701	629	1997	2212	371	956	613	582	1131	331	727	564	706	1245	524	1362
ZNF235	181	130	82	228	100	94	116	99	197	55	144	102	244	126	79	228	130	137	120	90	171	152	329	220	130	122	160	110	122	124	287	174	212	147	75	304	205	117	70	145	163	110	102	108	150	103	143	141	233
MAP3K5	2677	1835	1002	2252	1392	2318	966	772	2300	941	1742	1467	2793	1306	1043	1582	1172	1590	1342	1228	1803	1920	3148	1831	1287	794	1771	1182	876	1374	2439	2077	2554	1661	1200	2709	2967	1573	916	1542	1347	1469	922	1468	1564	1051	1787	1287	2930
POP7	947	496	452	1045	361	381	175	855	784	559	435	634	662	406	273	386	377	379	308	427	443	551	1057	837	331	1065	380	406	305	1186	1242	381	1454	491	268	664	903	467	543	416	361	470	381	405	283	495	813	376	847
SLC52A1	29	38	17	168	47	31	6	11	65	7	57	122	177	89	24	35	24	16	53	49	29	86	459	53	47	56	38	59	31	18	99	22	116	40	28	167	47	306	32	59	46	11	42	53	31	12	115	62	43
OR2M3	0	0	0	0	0	0	0	0	0	0	0	0	0	0	0	0	0	0	0	0	0	0	0	0	0	0	0	0	0	0	0	0	0	0	0	0	0	0	0	0	0	0	0	0	0	0	0	0	0
ADGRL2	7088	8363	5224	3806	3318	5125	4638	5420	5941	1924	2543	1826	7237	4178	1971	8036	4903	8577	5864	3697	6073	1886	13760	7718	3036	3212	10761	8033	6479	6391	15534	12162	3855	8038	1993	6954	4133	2179	5925	4721	4782	3304	2660	3358	5889	5339	2883	6696	15054
SCML4	59	102	14	53	113	53	47	47	134	46	78	7	107	78	29	127	115	16	74	45	80	32	137	86	122	43	83	52	40	79	49	76	54	118	96	181	128	40	71	205	73	75	70	67	270	47	181	43	250
TM4SF1	22260	15573	15591	20268	6106	40215	18143	20873	15434	8502	10082	13526	7264	6330	10110	24515	8824	12607	6517	6424	10856	3918	18225	9796	11510	17336	6754	10271	8907	21065	22885	64749	35271	5775	6763	17300	26554	20675	7831	6562	7009	6289	4662	26112	7938	6033	6984	13101	14680
S100A12	158	397	12	23	36	269	102	22	26	203	48	4	82	144	80	238	79	108	8	108	110	125	108	52	47	13	6	10	36	275	72	823	220	38	14	51	603	14	171	87	36	40	17	231	98	7	80	41	68
ASAH2B	126	81	47	190	68	34	64	71	74	48	84	89	119	71	55	55	58	86	97	25	69	57	289	124	75	69	101	67	56	58	146	36	57	93	39	141	45	89	50	66	80	49	43	50	65	50	60	110	92
TRMT61B	492	402	258	438	237	271	137	328	393	188	241	256	415	239	164	335	230	263	324	206	254	216	697	300	197	327	266	239	178	519	702	282	545	251	196	481	415	276	230	256	217	145	166	247	196	143	336	262	401
WDR12	934	549	318	841	459	413	274	432	749	625	538	553	671	388	334	672	499	464	456	461	521	703	965	609	409	591	572	406	427	712	1114	505	1091	531	307	934	1046	630	316	438	342	382	326	482	395	289	707	330	761
PGC	44552	49723	27588	64247	4281	16918	6018	16348	16365	7169	14451	69044	24647	14261	4028	11370	11045	19792	17306	16179	15536	4682	10006	9844	12988	27824	12903	12276	8508	14723	9271	29813	26254	22377	7734	25360	53871	11369	20587	5815	11139	49752	8940	36317	11168	6837	15160	16557	26696
PRAMEF5	0	0	0	0	0	0	0	0	0	0	0	0	0	0	0	0	0	0	0	0	0	0	0	0	0	0	0	0	0	0	0	0	0	0	0	0	0	0	1	0	0	0	0	0	0	0	0	0	0
HNRNPDL	12658	8397	7651	10325	6001	12622	5375	7000	7291	5079	8241	6217	10471	6669	5651	8695	5988	6449	7401	4016	7245	6445	17884	8124	6732	6697	6993	5173	5722	5938	11758	12716	13210	6760	4856	12667	11210	8219	4356	6189	6429	5146	5360	9033	5757	3709	6478	7984	12716
PLA2G4B	17	13	2	26	28	23	11	0	13	5	23	5	77	20	28	43	11	11	20	7	6	30	35	9	45	10	8	4	16	2	21	10	35	22	13	44	4	25	3	35	35	6	17	20	9	1	35	14	20
TNFSF12	4404	3866	1769	3237	1767	1552	623	2203	3653	1419	1704	1671	2747	1585	1332	1809	1594	2167	1328	2126	2074	2660	4291	3651	1427	2572	1738	1705	1313	3449	5146	1687	5237	2366	1044	2822	3388	1173	1749	1619	1620	1911	1533	1854	1493	1821	2744	1501	3672
SULT1C4	615	718	341	303	283	446	462	314	487	117	241	127	736	276	159	807	317	398	516	269	316	105	1213	703	221	201	732	349	790	426	1185	1072	371	396	116	645	246	160	286	317	444	199	293	288	441	297	276	539	1046
ABCG5	6	2	1	20	4	8	5	2	5	3	8	8	8	7	2	6	7	1	2	1	2	5	33	2	5	2	2	1	8	9	8	2	11	4	5	10	0	12	1	4	9	0	4	5	5	3	6	9	3
AC091959.3	3	0	1	2	3	5	8	0	3	3	2	2	7	7	3	3	5	3	2	4	2	2	11	1	2	4	6	3	3	3	4	3	3	1	0	2	3	5	0	5	1	1	2	2	2	1	0	1	2
NMI	1243	848	572	1740	706	713	493	1315	1100	1150	798	729	1069	875	452	949	668	646	753	817	721	970	1874	1036	591	1576	673	739	608	1884	1527	812	1691	949	699	1429	1107	849	898	1032	853	684	560	695	902	661	1084	469	1595
DDX1	5395	4002	2771	5657	2629	3807	1983	4148	4331	2479	2745	3475	4661	2642	2208	3420	2580	2879	3091	2634	3059	2389	7683	4234	2160	4131	3213	2676	2026	4122	6752	3477	4556	3210	1815	4974	4180	3718	2296	2477	2356	2426	1864	3018	2552	1970	3176	2855	5303
IFT27	1014	749	384	1841	562	672	229	651	728	513	599	929	2081	1153	416	708	442	452	622	464	488	1044	4674	1292	661	1314	433	582	683	757	1590	493	1588	661	461	1774	724	2443	502	956	663	389	725	617	573	470	876	1288	1169
SMIM1	229	121	71	159	39	103	24	134	72	97	92	116	104	58	92	48	38	73	49	63	68	68	152	152	63	127	43	53	61	122	158	75	183	113	59	109	113	80	93	48	45	78	74	52	38	84	112	52	117
C1orf185	0	0	0	1	0	0	0	0	0	0	0	2	0	0	0	0	0	0	0	0	0	0	0	0	0	0	0	0	1	1	1	0	0	0	0	0	0	0	0	0	0	0	0	0	0	0	0	0	0
GRAMD2A	2757	2619	1686	5707	1642	1493	1085	1328	2607	832	2793	2064	3895	2379	1608	1242	2490	1352	2033	1084	1928	1267	5627	2849	1744	1598	1471	1325	1069	1027	3374	1125	1737	2304	1396	1984	1107	2307	1047	1974	1924	1488	2306	1879	1389	1314	1480	2375	4096
TSPAN33	367	496	142	484	243	279	130	245	955	343	245	167	606	273	104	351	303	283	180	423	233	247	983	457	256	276	352	367	210	848	591	311	516	300	393	650	334	378	354	444	193	298	292	253	377	161	1717	273	566
METTL23	1052	708	471	1002	488	451	267	740	742	516	534	641	685	403	349	565	418	478	513	406	531	577	1232	821	434	686	481	423	384	905	1170	405	1321	615	372	1021	801	531	529	488	457	421	398	501	447	486	837	436	1026
CSNK1A1	5617	4025	3129	4524	2267	6313	2290	3168	3869	2347	2726	3434	4717	2929	2840	3781	2639	3475	2690	2563	2944	2466	6629	3226	2210	3044	3484	3114	2054	3829	6330	8072	5787	2811	1821	4819	6994	3269	2004	2529	2160	2379	1799	3694	2546	1961	3046	2772	5381
KBTBD7	534	312	141	986	295	115	196	598	641	291	556	401	898	374	303	335	455	395	329	502	350	370	1022	664	355	509	585	452	314	478	1044	255	437	426	182	673	397	378	272	525	446	448	410	246	353	383	429	257	804
RAB33B	1129	686	615	1587	467	574	522	1283	773	573	652	452	1155	619	521	922	678	708	639	553	634	418	1588	847	454	1244	945	641	453	1063	1560	1067	1121	604	419	1014	792	457	764	673	763	670	547	652	789	564	497	705	1451
SLPI	37533	26684	14981	49633	31681	33626	11359	66265	14606	38734	36771	46890	50419	23811	21001	14242	22321	15056	30681	19864	20232	28526	61261	22447	22615	69434	18015	11827	9899	21866	29171	22071	134109	37095	24007	45411	33964	33189	39766	23788	15502	43437	23983	18193	15303	23501	25231	16884	34751
SEC24B	2800	2005	1374	2754	1511	2256	1188	1438	2417	1080	1751	1763	2838	1499	1115	1777	1704	1782	1630	1446	1786	1470	3992	2208	1089	1412	2325	1753	1042	1640	3463	2742	2519	1803	1070	2722	3199	1818	1482	1676	1330	1586	994	1616	1393	1133	1825	1540	3380
NUP62CL	48	23	21	120	27	74	10	26	26	20	27	63	159	106	23	30	25	10	35	29	13	37	417	53	36	100	29	44	22	35	71	46	101	30	16	95	36	151	20	61	20	19	20	42	22	20	25	74	56
CRYGC	0	0	0	0	0	0	0	0	0	0	0	0	0	0	0	0	0	0	0	0	0	0	0	0	0	0	0	0	0	0	0	0	0	0	0	0	0	0	0	0	0	0	0	0	0	0	0	0	0
INPPL1	7550	6565	3017	7418	3162	3520	1695	1561	6810	2104	3748	3574	5475	3255	3138	3678	3331	4062	3254	3243	3814	5126	8786	5302	4047	1882	3097	3050	3312	3282	8346	3790	7296	4710	2843	5811	7060	3771	1841	3884	3658	2557	3078	3834	3284	2654	4749	3221	6631
TBL3	3013	2329	1116	1857	881	1118	592	803	1895	800	1095	1100	1794	1097	747	1009	1034	1107	1039	1159	1112	1298	3189	2017	1015	1035	969	1147	906	1412	3389	1196	2430	1481	764	1799	2572	1307	848	1052	984	1184	890	1205	785	998	1978	1072	2259
HMBOX1	959	935	471	1162	691	603	354	364	823	241	839	385	1240	577	462	926	661	773	724	478	717	594	2391	1480	639	323	846	587	711	400	1684	820	706	785	429	1338	800	731	295	844	911	392	679	664	782	438	649	742	1608
COX7A2	4084	2921	2036	5014	1961	2476	1306	6707	2681	3788	2111	3117	2801	1890	1377	2649	1418	1667	1998	1993	1670	2602	4665	3054	1625	5826	1699	1623	1210	7139	3988	2491	8202	2647	1486	3839	3765	2377	4626	1647	1602	2061	1381	2333	1843	1658	3095	1792	3408
PCDHGA8	9	19	24	14	10	17	9	11	17	0	13	4	14	10	8	10	4	29	8	8	17	3	38	5	7	6	10	14	14	7	26	4	7	11	3	26	12	3	4	8	14	2	3	18	11	5	4	13	34
RNASE10	1	3	3	0	0	1	0	1	5	0	0	0	1	0	0	2	0	0	1	0	0	0	0	0	1	1	0	4	0	1	5	1	0	2	0	2	4	1	0	1	0	0	1	0	0	0	2	1	2
ZFAND3	5681	4415	2615	4289	2099	3350	1458	1591	4390	1849	2561	3691	4214	2357	1700	2539	2176	2996	2319	2418	2601	2522	6255	4174	2130	1725	3044	2784	1787	2857	6387	3936	3961	2946	1570	3767	5145	3355	1918	2385	1860	2497	1609	2385	2026	2290	3559	2382	5310
PRKN	219	203	169	236	82	174	102	108	189	65	123	135	215	108	111	126	94	181	151	126	130	76	334	217	93	93	151	107	106	79	361	197	162	137	79	196	149	123	75	82	124	58	103	92	98	110	119	131	234
SYT1	150	52	59	314	81	28	75	80	316	41	205	95	435	137	142	136	159	148	72	68	101	68	331	93	149	58	126	89	361	54	472	106	43	102	62	267	60	87	17	140	74	43	102	73	108	51	94	115	192
OR5M1	0	0	0	0	0	0	0	0	0	0	0	0	0	0	0	0	0	0	0	0	0	0	0	0	0	0	0	0	0	0	0	0	0	0	0	0	0	0	0	0	0	0	0	0	0	0	0	0	0
P2RY8	622	448	320	175	272	337	181	281	504	258	219	240	352	301	328	680	392	219	106	300	327	101	437	337	434	197	172	306	158	146	497	249	296	285	287	503	382	195	180	432	371	88	240	213	463	174	2430	151	758
TSPAN6	1755	1131	580	2068	745	1117	349	1535	1404	766	711	1696	3163	1508	512	1035	550	836	1205	692	725	786	6858	1298	518	2193	1360	1201	841	1233	2510	851	2383	657	516	2805	988	2522	824	962	575	462	624	782	793	699	893	1313	1569
ZNF713	180	99	78	363	121	115	83	39	100	12	90	164	294	163	95	175	84	83	106	50	72	81	689	151	95	93	98	91	156	33	188	138	128	100	67	223	77	241	44	133	115	57	89	81	91	41	69	127	219
ZNF226	642	369	265	805	440	276	251	453	595	325	577	530	697	392	347	528	382	337	386	315	388	519	1231	589	447	473	466	346	436	520	837	459	724	461	321	772	437	553	271	506	396	309	392	381	430	332	513	372	753
LGMN	15526	15580	7539	12050	13462	8002	3307	4579	12656	33532	8605	9200	8315	4859	5677	7927	5627	6733	5309	6233	6367	6392	11408	8757	9822	5839	6339	4391	3799	13269	8948	6295	19059	8423	7869	10196	21167	7030	9051	6056	5078	5973	3884	6265	8143	4595	11144	4477	10711
PRIM1	239	191	123	235	171	116	76	260	275	191	191	183	311	111	129	215	167	172	173	146	215	219	358	241	112	276	201	153	110	229	417	87	357	175	98	351	231	169	147	175	150	119	119	118	177	112	291	125	257
SUZ12	1989	1339	1170	2179	1073	1605	1114	1203	1397	1038	1374	1192	1989	1136	1050	1595	1260	1445	1434	963	1511	1170	2935	1577	1144	1076	1634	1133	991	1325	2299	1555	2132	1323	991	2308	1969	1073	885	1236	1157	1091	870	1211	1267	932	1513	1162	2543
TSPAN15	4912	4387	2353	4834	1795	1858	1164	2790	4466	1459	2276	3178	3540	2510	1348	1756	2267	2705	1797	2417	2431	1809	7660	4872	2160	2712	1892	3026	1672	3327	7004	2918	3928	3159	1400	3864	5313	1991	2822	1998	1968	1401	1710	2407	2005	2496	3197	2325	4386
COL9A2	692	316	149	710	122	227	103	72	291	83	316	316	653	479	130	274	290	174	196	196	202	371	1117	389	406	199	87	244	256	188	431	407	404	187	289	494	393	503	120	264	257	142	345	308	124	141	590	316	495
MPND	1726	1205	658	1410	689	561	303	470	1110	475	780	835	948	602	387	534	482	598	579	705	869	1361	1644	1093	763	659	570	658	518	1075	1555	635	3023	895	747	1385	1866	643	737	557	559	695	470	827	515	810	1025	587	1169
DRAM2	2631	2108	1338	3262	1586	1711	1278	2999	2561	2522	1553	2088	2368	1544	872	1856	1172	1454	1296	1347	1313	2428	4533	2244	1237	2437	1829	1328	1177	3015	2825	1165	4897	2078	1163	3130	2768	1675	2188	1418	1246	1194	842	1724	1551	1104	2448	1298	2881
NUTM2E	22	0	0	0	1	0	0	3	0	0	0	0	1	1	11	2	0	4	0	15	0	0	32	24	12	1	9	0	9	0	0	6	2	3	5	0	7	0	0	1	0	0	0	0	0	2	0	23	4
HSF2BP	15	15	5	12	4	3	1	9	12	8	4	5	11	3	2	5	7	8	6	2	4	10	14	12	8	10	8	6	3	13	13	5	22	11	2	26	14	4	6	3	2	3	3	1	8	7	17	6	10
UQCRC1	7638	5686	3282	7143	3021	3684	1442	5305	5297	3799	2678	4429	5407	3120	2097	3121	2422	3031	2946	3297	3204	5130	8616	5381	2988	5800	2803	2884	2182	7354	7930	3491	9583	4298	2552	6010	8101	4541	4415	2675	2680	3476	2359	3422	2482	2759	5325	3008	5461
ZNF133	733	454	273	982	361	303	175	353	635	294	560	389	777	335	282	414	447	364	427	297	387	499	1315	770	398	567	482	308	368	473	1048	269	537	555	289	692	573	519	259	520	503	369	503	307	395	330	484	401	850
AC010619.1	0	0	0	0	0	0	0	0	0	0	0	0	0	0	0	0	0	0	0	0	0	0	0	0	0	0	0	0	0	0	0	0	0	0	0	0	0	0	0	0	0	0	0	0	0	0	0	0	0
LIPM	4	3	21	8	8	10	3	11	5	9	2	14	9	6	5	9	6	3	2	14	6	7	8	5	3	8	11	11	1	11	11	13	2	6	6	12	8	30	7	7	0	4	13	11	10	3	35	3	3
DPH6	392	242	174	376	190	248	136	343	277	232	225	232	283	177	164	241	170	196	222	183	214	201	397	226	179	328	241	186	120	385	378	271	454	224	164	410	297	216	233	174	121	169	120	177	185	177	240	166	373
WDR82	8018	5710	4174	6675	3334	6472	3178	4532	7448	3422	4201	4503	7144	3579	3470	5377	4775	4635	3697	4053	4208	3386	9224	6340	3408	3577	4611	4626	3162	5107	10242	7209	6852	4398	2881	6813	8379	4601	3014	4319	3521	4053	3083	4487	4242	3756	5514	4078	9298
LRRC4C	122	118	83	80	32	127	65	66	87	26	23	45	103	47	55	98	85	101	48	68	46	13	97	76	39	31	40	63	61	72	100	130	37	28	31	56	73	65	29	47	33	20	19	73	65	27	76	33	125
IFT88	754	503	432	1357	501	824	384	520	638	418	544	825	1572	945	344	738	391	570	647	428	511	452	3269	904	420	1047	484	616	422	472	1241	642	1006	535	319	1195	573	1304	312	616	469	325	499	626	548	358	533	883	1054
DHX36	2720	1932	1449	3261	1552	2270	1548	1522	2255	1398	2063	2060	2889	1573	1588	2442	1769	2012	1770	1381	1886	1718	4093	2027	1549	1823	2186	1560	1499	1747	3327	3252	3014	1842	1345	3461	3208	1753	1181	1865	1479	1564	1235	1878	1766	1158	1777	1667	3634
IL6R	7837	6165	4455	5556	2602	9713	2093	2195	3954	2975	3053	2595	5659	2926	2614	4261	4248	3626	4962	2134	3422	2150	6617	3771	2744	1925	3529	2918	2373	1869	5558	12820	5923	3702	2562	3956	9579	2033	2043	2997	2867	3453	3680	4318	3506	2802	3797	3730	6083
CFAP70	118	38	42	990	256	403	44	59	82	53	171	419	1657	765	85	233	67	62	266	88	85	353	4747	231	160	389	120	231	348	35	385	138	394	84	90	592	48	1622	38	629	155	32	352	238	156	48	139	738	373
MACROD1	893	736	457	810	351	460	135	427	539	305	439	391	744	439	330	308	356	309	366	317	324	344	1192	665	396	589	284	305	369	519	1005	432	853	583	310	678	611	452	334	320	349	356	340	365	237	427	526	428	784
MISP3	650	614	325	982	110	311	147	171	302	93	237	187	543	271	67	169	231	186	258	218	218	308	1034	717	214	398	148	313	208	342	828	392	346	333	155	375	502	539	194	338	251	254	284	338	184	166	316	420	352
LRRC56	213	198	84	662	108	337	68	88	187	64	168	452	1135	444	95	165	152	115	185	116	205	172	2912	306	232	361	96	230	195	102	571	162	856	169	104	398	142	1359	45	282	181	84	262	150	94	85	258	373	346
MYO18B	8	0	1	3	1	5	0	1	0	0	2	0	41	1	0	1	11	1	4	0	3	2	39	2	1	0	2	2	21	3	3	3	21	2	1	1	15	2	4	11	0	0	1	1	3	0	0	6	6
ZBTB34	1101	778	364	1193	519	474	359	456	1096	400	875	446	1140	527	403	801	629	694	550	448	639	858	1649	1007	534	369	830	637	530	477	1516	1248	1088	689	426	979	1174	593	439	781	628	694	540	639	633	455	753	620	1294
SAP30BP	3615	2768	2062	2934	1440	2693	1356	1587	2317	1104	1833	1147	2402	1544	1278	2335	1453	1586	1937	1225	1585	1794	4416	2532	1737	1421	1398	1291	1528	1885	3274	4051	3774	1969	1207	3065	3597	1727	1521	1450	1784	1797	1389	1983	1422	1312	2133	1829	3276
ARHGAP35	8094	7017	4960	9715	4030	5175	1886	1759	7840	1658	5491	6111	8119	4157	4523	3828	5601	5940	4952	4254	6510	3074	11047	6950	4469	2744	5292	5077	3019	2037	11119	3898	3921	5544	2883	6992	6015	5167	1538	5270	4044	3504	3755	4545	3784	3211	4798	4187	10353
EIF4EBP2	14472	10816	6295	13401	6668	7845	3675	8065	11206	4644	7058	6669	12257	6034	5945	8230	7159	8569	6874	7096	7843	6993	16735	10023	5630	6029	9104	7094	5740	7717	17276	8240	12751	7571	4884	12248	10466	6727	5013	7420	5959	6801	4846	6543	7456	5248	8494	6572	14274
PRPH	12	16	25	75	14	28	1	8	11	5	3	50	171	60	3	29	14	7	27	16	2	17	417	48	8	37	20	60	39	10	83	15	63	1	8	57	6	134	3	50	16	4	22	19	20	3	21	64	72
GPR15	2	8	4	2	97	4	52	5	2	17	67	2	8	4	62	94	6	1	9	67	89	37	4	4	111	6	47	2	2	6	5	0	43	56	4	141	39	4	25	0	5	11	2	23	31	6	53	4	2
ANKRD11	7206	5313	3037	6149	2972	5180	2145	1108	5602	1349	4245	3871	7043	3790	3261	4288	4460	5021	3389	2973	4717	3023	9709	5559	4082	2183	4276	3803	3441	1912	8125	5493	4056	4566	2394	5345	6332	4205	1510	4432	3799	3140	3148	3783	3592	2630	4193	4203	7868
TTI1	1443	1109	592	1524	576	832	440	612	1118	454	759	789	1309	657	558	957	738	746	731	706	794	817	1873	1025	640	576	877	665	620	728	1825	715	1155	840	491	1265	1232	906	439	740	673	752	564	685	677	504	1050	657	1294
BMP15	1	0	1	3	0	1	0	2	0	0	0	4	12	1	0	1	0	1	4	0	0	1	32	0	0	10	0	1	1	0	5	2	1	0	1	3	2	9	0	7	0	0	5	2	0	0	0	4	2
ZNF281	1751	1626	817	2120	896	1122	760	751	1324	510	826	1355	1362	753	1116	1398	935	1350	1610	731	1289	747	2310	1070	953	720	1255	983	795	811	2330	2915	1402	956	935	1969	2097	728	726	856	979	755	676	1044	1270	681	1259	1009	1836
SUCLG2	3942	3078	2250	4293	1841	2975	1574	2933	3048	2441	2109	3154	3537	1831	1802	2523	1987	2372	2435	2095	2407	2087	5367	2575	1528	3613	2921	2196	1416	3327	4670	1958	4063	2477	1539	4385	3313	1893	2442	1666	1607	2158	1248	1912	2036	1870	2864	2106	4083
AC005943.1	0	2	0	0	0	1	0	0	0	0	0	0	1	0	0	0	0	1	0	0	0	0	0	0	0	0	0	0	1	0	1	0	3	0	0	0	2	1	1	0	1	0	0	0	1	0	1	0	0
SPAST	1244	715	614	1724	657	794	534	960	1019	780	778	623	1269	784	519	940	880	827	676	634	860	827	1862	1036	601	1008	886	792	642	1051	1511	582	1536	657	666	1391	1106	728	547	785	692	633	511	660	813	518	755	657	1514
PSMC3	6313	4971	3002	5566	2222	3278	1571	4633	4737	2863	2469	3356	4427	2489	1736	3126	2259	2503	2608	3047	2680	3238	7313	4816	2343	5063	2587	2540	1858	5955	7633	4114	6311	3601	1748	4662	5957	3367	3451	2386	2531	2751	1891	3070	2118	2321	4060	2707	5143
MINOS1-NBL1	2	1	1	1	1	0	0	0	1	0	1	0	2	0	0	2	0	0	0	1	1	1	0	4	0	1	0	0	0	1	3	1	0	0	0	0	0	1	0	0	0	0	0	1	0	0	1	0	0
ACE2	172	264	132	110	120	173	45	80	88	155	92	116	136	84	123	59	90	105	210	136	120	79	193	104	103	102	192	121	50	67	208	113	146	173	100	388	224	87	67	106	87	88	76	94	139	77	136	85	202
ARL16	1055	694	463	860	452	386	222	1006	642	415	657	554	618	536	409	745	450	468	503	404	348	712	1205	803	637	1045	513	350	582	1083	1232	554	1378	739	340	972	755	569	562	504	667	466	248	540	322	254	571	633	1034
SPARCL1	63088	32691	14516	26735	9405	24331	16321	32221	35030	11787	16149	24503	49612	12569	15651	28078	29401	34987	20509	23340	11202	7433	40418	23806	9843	36610	42656	22647	22842	21925	64639	33865	17262	8596	8672	22012	21405	27918	12861	22417	13743	19695	17560	20060	10883	4258	13197	20666	38271
USP37	356	239	189	332	294	583	287	161	297	151	307	204	409	238	252	489	314	291	238	157	317	211	628	206	180	211	328	322	202	137	498	369	317	236	184	457	401	285	101	306	190	152	155	266	239	129	218	222	519
BARX2	11	3	4	76	14	39	4	33	6	7	4	68	217	70	4	13	9	2	22	16	7	28	205	19	6	63	2	18	6	8	59	34	83	9	8	59	10	129	7	18	6	5	29	22	6	4	58	58	56
CSH1	0	0	0	0	0	0	0	0	0	0	0	0	0	0	0	0	0	0	0	0	0	0	0	0	0	0	0	0	0	0	0	0	0	0	0	0	0	0	0	0	0	0	0	0	0	0	0	0	0
RARS	2287	1685	1228	2817	1163	1562	943	1619	2134	1375	1315	1632	2101	1267	990	1799	1109	1301	1301	1162	1311	1576	3370	1842	1146	1674	1374	1204	1071	1860	2766	1456	2564	1554	987	2675	2388	1632	1166	1360	1139	1190	988	1379	1240	900	1653	1249	2184
ZNF444	2811	1531	912	3186	1032	863	398	449	1723	554	1936	1151	2486	1182	1012	964	1127	971	1085	986	1116	1320	4162	2158	1723	1009	768	905	1368	985	2657	840	1516	1608	1076	2247	1586	1694	581	1392	1425	1011	1465	1044	992	1232	1884	1429	2125
POLR3K	566	389	196	687	313	258	145	718	483	351	279	533	489	290	195	358	248	280	262	369	354	562	743	501	296	618	270	303	191	701	864	213	1217	383	222	657	755	509	456	294	242	343	230	311	221	264	664	274	546
FNDC3A	5170	3663	2437	5262	2816	3830	2371	2777	3977	2134	3312	2912	4867	2561	2640	4005	3015	3938	3130	2555	3657	2942	7302	3896	2533	2895	4119	3141	2551	3340	6485	4455	4843	3081	2144	6470	4943	3207	2179	3261	2423	2294	2101	2721	3284	2290	2823	2591	6553
GNB3	14	19	6	17	6	21	1	8	29	6	18	13	34	10	11	24	5	14	7	13	12	11	90	19	13	2	6	7	21	5	36	16	16	7	9	31	18	32	2	19	21	4	16	14	23	7	21	19	37
ZNF667	156	109	61	121	65	60	66	103	160	25	53	72	202	84	30	130	81	87	89	65	71	70	466	151	54	73	123	85	133	78	278	133	42	72	28	145	72	160	54	119	70	65	85	46	96	55	86	69	138
HOXD10	299	8	0	9	4	0	1	6	103	1	44	12	8	0	4	9	12	32	1	5	0	0	0	6	5	5	12	82	2	6	38	2	2	0	4	4	5	3	0	1	0	0	1	3	3	0	7	0	11
CARMIL2	111	137	41	63	84	66	53	18	150	59	79	33	135	87	100	182	118	61	47	105	90	60	223	137	250	16	56	51	87	63	129	87	88	106	137	155	92	106	29	219	125	42	130	80	236	43	943	58	258
CCL1	5	0	0	3	1	0	2	0	8	0	1	0	0	1	1	2	0	1	0	1	0	2	1	0	0	1	0	0	1	0	2	7	3	4	1	1	0	2	1	0	0	0	0	0	2	0	1	0	1
RBMX	7576	6592	4080	7219	3497	6999	3150	5266	5404	3603	4409	4501	6415	3899	3914	6828	3997	4159	4459	2985	4130	3386	10188	5307	3948	5362	3869	3587	3663	5593	9241	7306	8624	3878	3527	8665	7002	4573	3299	3730	3483	2964	3132	4428	4460	2916	5345	4073	7371
CD207	113	34	35	152	78	143	42	82	147	60	122	216	89	81	24	100	25	28	138	202	264	1498	275	63	49	123	175	104	44	62	285	93	307	510	55	862	204	281	955	89	46	52	55	62	41	421	163	136	84
RGR	1	2	5	3	2	12	1	4	2	1	1	4	8	1	4	8	3	3	2	4	1	2	7	5	0	3	2	1	2	0	6	1	2	1	0	6	1	0	2	5	3	7	1	5	0	1	2	1	4
RPA3	693	577	355	1229	388	531	266	930	596	616	385	705	890	651	247	417	361	356	476	387	334	608	1856	704	331	1189	393	347	287	1075	889	431	1297	397	314	981	620	730	676	373	340	357	324	464	411	361	694	416	769
CDRT15	6	5	1	3	1	2	0	0	6	0	2	1	1	2	0	1	0	0	1	0	3	0	2	1	0	0	0	2	4	1	3	1	3	1	1	0	6	3	0	9	3	1	0	1	0	4	3	0	5
NGRN	3114	2155	1701	3206	1152	1936	984	1744	1992	931	1392	1556	2702	1560	1160	1725	1256	1608	1277	1225	1231	1171	4396	2289	1220	1778	1360	1521	1053	2129	3560	1998	2329	1641	817	2211	2156	1728	1050	1550	1406	1110	913	1452	1187	1183	1460	1627	3131
COL6A6	3608	3823	996	1793	1297	2037	1497	671	2904	507	1433	740	4061	1134	2309	2640	3343	4733	1583	1666	3564	1146	3153	2414	1199	656	4083	1344	2157	2285	6603	3742	1157	2518	1066	4908	2443	909	967	1274	2464	1766	1031	1369	3438	974	2037	2220	2925
BCL11B	204	163	78	255	232	165	120	86	453	111	207	81	342	203	129	342	365	87	146	160	222	97	474	272	218	59	143	156	108	89	248	105	132	256	278	450	194	185	100	496	221	85	218	150	407	105	661	86	801
TOR2A	1266	798	417	952	453	418	185	308	790	552	416	512	545	412	275	408	313	440	353	465	507	933	972	704	481	412	334	344	426	675	994	423	2004	562	357	798	1155	360	406	343	400	373	386	366	325	394	1028	324	817
PIK3R4	2438	1874	1279	2131	1158	1276	866	855	1888	748	1327	1479	2362	1166	974	1514	1409	1573	1359	1088	1589	1249	3348	1825	912	807	1674	1370	983	1063	2974	838	1542	1352	818	2225	1735	1383	765	1213	1043	976	836	1061	950	870	1438	1150	2752
AC107871.1	0	0	1	0	1	0	0	0	0	1	0	0	1	0	0	0	0	0	0	0	0	0	0	0	0	0	2	0	0	0	0	1	1	0	0	0	1	0	1	0	0	0	0	0	0	0	2	0	0
VKORC1	2350	1565	814	1797	748	723	281	1568	1543	817	664	1170	952	589	475	681	561	681	734	822	603	1132	1672	1231	672	1249	696	698	507	2087	1961	867	2362	973	580	1264	1535	899	1103	660	652	854	519	844	568	693	1235	640	1416
SPTA1	14	21	7	3	8	8	3	5	13	19	7	4	7	7	6	6	2	63	3	2	1	11	11	1	2	1	4	6	89	2	9	4	14	3	6	18	13	10	2	4	3	3	2	3	8	5	2	1	7
EYA1	37	6	4	280	44	136	4	30	26	20	8	303	591	278	3	29	10	11	94	36	18	73	1480	78	11	164	41	154	46	14	180	34	294	1	18	191	4	387	14	126	23	7	64	50	16	6	69	331	139
PPP1R12C	5353	5839	2864	6126	1772	2760	1387	1236	4478	1061	3236	2148	5109	3171	1724	3347	3298	2927	2394	2517	2769	2747	8239	5821	3342	2349	2031	2061	2380	2651	6913	4054	5109	3362	1876	4157	5393	2858	1414	2843	3449	2652	3091	3831	2076	1822	3624	3569	6234
EEF1B2	15326	7818	4813	10739	5996	7446	3597	23140	9735	13108	5401	9151	8216	4677	4955	8971	4543	5654	5532	6305	5556	5562	11279	8348	4800	17784	6282	5162	3394	18124	14477	7323	22831	7021	4325	11835	12917	7972	11024	4961	4570	5696	3665	5983	5571	4733	12352	4521	8882
CLIC6	3532	985	808	5585	1845	2890	578	607	2528	566	2237	5131	6856	3360	791	1342	585	837	2401	1452	1733	2138	15485	2419	2935	1636	2245	3253	1206	792	6191	1181	4322	834	1921	4762	2601	9199	1031	2738	556	792	1635	1409	1183	1677	2336	4006	2161
RMDN1	2435	1705	1299	2935	1264	1391	1019	1726	1918	1346	1662	1515	2324	1264	1208	1827	1256	1526	1446	1106	1303	1539	3394	2024	1237	1874	1485	1311	1039	1409	3048	1367	2668	1560	980	2437	1939	1341	1085	1411	1180	1059	1116	1333	1352	1000	1603	1410	2630
LGALS7	1	1	0	5	0	4	0	14	1	0	0	0	14	1	0	0	0	0	1	0	0	0	23	1	1	7	0	0	0	2	0	1	0	0	1	8	0	0	0	0	0	0	0	0	0	1	4	4	0
SLC35G6	3	1	0	3	2	0	0	0	1	0	3	0	0	6	2	1	0	0	1	0	3	1	5	0	4	0	1	1	4	1	3	0	0	1	3	4	2	6	0	3	2	1	2	2	0	1	1	1	2
GSAP	3957	2363	1948	5194	2343	2861	1718	1774	2436	1615	3549	1710	3566	2346	2212	2731	2330	2101	2862	1266	2207	3145	4390	2735	2499	2239	2123	1426	2016	1258	3014	2387	5785	2467	2480	4423	2778	1788	1197	2555	2221	2452	1874	2335	2389	1390	1925	2204	3274
DGKZ	3883	3151	1255	2597	1462	1583	743	929	3236	1070	1681	1278	2652	1692	1182	2033	1526	1885	1446	1585	1867	2122	4543	3438	1837	1189	1178	1580	1587	2011	4687	1657	3595	2056	1190	2950	3196	1676	1131	1928	2175	1312	1533	1547	1505	1243	3139	1569	4219
PGGHG	2146	3129	430	898	898	2188	803	394	791	250	1356	373	1498	1885	1620	2862	1147	702	2006	364	662	1262	10388	1858	1307	556	917	501	2362	662	911	2223	845	3210	277	3596	947	1602	420	2021	5170	345	4021	1407	2083	519	640	1200	1892
HNRNPCL2	0	1	1	1	0	0	0	0	0	1	0	0	0	0	0	0	0	0	1	0	0	0	0	0	0	0	0	0	1	2	1	0	0	0	0	0	0	1	0	0	0	0	0	1	0	1	0	0	0
RBM27	1236	755	819	1391	643	1181	685	884	972	598	842	819	1423	883	490	829	785	790	799	631	783	659	2300	1043	556	771	935	831	530	953	1718	1178	1266	799	550	1598	1312	861	665	765	602	751	542	866	706	634	801	749	1805
FMO3	1370	1314	476	1668	548	1099	560	1126	2428	439	430	919	1546	1047	200	789	622	960	654	613	780	215	3210	1326	221	1192	1613	671	666	2690	3153	1181	1134	827	201	1379	876	1210	792	684	663	700	593	350	1271	519	1047	616	1377
ZNF157	5	2	2	19	4	2	3	3	5	4	3	16	34	15	4	4	2	4	10	2	2	10	120	17	6	11	9	7	5	2	20	3	30	7	2	21	3	29	1	11	8	1	5	4	4	2	15	15	8
CYTL1	619	98	50	14	50	24	72	124	214	89	41	128	30	13	40	167	39	125	64	73	258	121	41	57	45	71	389	102	171	129	339	41	321	85	10	493	195	66	65	11	27	54	9	31	20	21	77	21	116
NKD1	850	1701	595	903	486	883	351	468	1151	114	664	297	1272	833	664	1235	1154	1348	671	543	1693	284	3736	1271	361	352	1297	630	762	665	3074	741	343	988	344	1414	280	454	459	917	637	853	703	482	770	340	402	725	1386
SKAP1	363	365	147	356	233	160	172	551	437	233	217	316	421	274	162	331	269	180	153	248	211	132	423	363	204	342	209	200	142	420	363	184	304	280	244	481	236	173	280	470	224	137	194	230	500	190	851	125	759
MGAT2	309	133	116	171	27	122	48	97	161	99	88	93	204	111	77	127	87	141	38	118	116	85	264	135	103	160	48	122	83	285	234	209	302	88	56	123	378	90	55	97	86	69	63	77	80	56	140	88	173
DNTT	0	0	0	0	0	1	0	0	0	1	0	0	0	0	2	0	0	0	0	0	0	0	1	0	0	0	0	0	2	0	0	1	0	0	0	0	0	0	0	0	0	0	0	1	0	0	2	0	2
ADGRG1	6499	4151	1838	2686	1191	4540	1348	1841	3904	1197	1249	4345	3747	2498	1343	1655	1749	2006	2144	2446	2097	1783	5639	2387	1321	1861	2400	3719	1615	1700	5003	9697	3550	2671	1137	3887	9064	4744	1300	2173	2307	2146	1392	3218	1271	1806	2271	2752	4315
MED12	4372	3213	1326	2625	1708	2281	1049	762	3755	647	1896	1979	3681	1492	1365	2223	2105	2738	1735	1724	2243	1854	4782	3021	1479	887	2188	2098	1936	963	5381	1919	2311	1834	1257	3107	3172	2369	818	2045	1628	1352	1413	1443	1643	1098	2448	1499	3643
AC008764.4	3	1	2	1	2	5	0	1	6	0	5	1	5	5	0	2	0	1	0	2	1	2	3	3	1	5	1	1	0	4	0	2	1	1	3	6	1	0	1	2	2	1	1	0	3	1	3	0	4
CYP11A1	76	94	67	137	65	44	13	50	86	85	32	76	119	55	48	20	35	69	38	38	54	101	262	87	82	45	71	57	14	54	89	27	127	105	93	103	85	106	38	44	37	16	58	42	80	63	121	39	47
VAV3	856	659	305	324	500	386	296	370	584	650	291	240	781	515	176	510	298	555	546	308	461	386	1770	800	303	379	460	511	277	503	886	737	939	657	238	1019	562	557	468	435	353	300	198	279	584	515	639	388	1174
DNTTIP2	2942	2789	2471	3731	1817	5415	2026	2685	2361	1792	1757	2439	2713	1930	1563	3095	1615	2156	1296	1528	1974	1838	4739	2520	1466	2630	2146	1580	1320	2206	3692	5058	4476	2120	1361	3613	3724	2124	1674	1526	1830	1793	1206	3008	1849	1382	2097	1974	3487
GAGE12H	0	0	0	0	0	0	0	0	0	0	0	0	0	0	0	0	0	0	0	0	0	0	0	0	0	0	0	0	0	0	0	0	0	0	0	0	0	0	0	0	0	0	0	0	0	0	0	0	0
ZNF594	127	97	64	315	114	94	85	60	182	30	216	134	291	137	113	148	154	140	160	59	188	155	596	225	148	74	169	121	173	64	336	131	73	140	97	298	123	218	34	234	143	98	170	104	162	101	145	95	274
ZNF682	566	234	120	521	94	139	58	158	268	86	561	195	281	109	108	238	201	187	311	102	136	144	477	271	283	267	277	151	344	82	304	177	93	128	147	420	166	185	72	247	208	100	313	134	234	98	224	314	437
FKBP10	5558	3876	670	1250	518	1287	553	2008	4454	745	765	1310	2565	649	920	1589	1277	2006	748	1683	1065	520	2396	1952	857	1210	1355	1745	1401	4031	5301	1826	1207	1052	555	1915	2128	2203	1225	1175	866	963	882	820	941	857	1648	1236	2047
ALDH18A1	3787	1846	849	2233	936	1414	563	1264	2309	937	1097	1890	1990	1188	946	1046	985	1284	1131	1379	1091	969	2860	1328	1055	1244	1102	1360	935	1655	3316	1282	1475	1162	744	2420	2260	1979	817	1153	873	835	736	1185	1108	828	2198	895	1716
FANCL	662	390	319	853	327	316	275	457	511	261	484	374	697	370	323	538	311	377	382	259	352	537	1028	547	404	370	370	286	412	485	717	408	888	311	304	846	489	419	236	402	338	321	319	347	415	277	460	392	711
C14orf132	8133	4788	3491	7016	1936	2721	1217	3151	5426	1547	3137	2499	7475	3056	2078	2183	4320	4069	4450	2679	2999	2585	10180	5488	1704	2874	4853	3548	2237	2261	6190	2674	3707	3812	1557	3901	4169	4265	1236	4264	2816	5896	3572	3123	2405	1796	2378	4129	7709
TNFRSF12A	4248	5214	4290	3899	514	6537	1965	3223	2161	1047	1070	1921	770	1663	1431	2444	1095	1598	845	1297	867	707	3681	1313	1447	2635	543	1123	1285	6128	2085	15572	9286	1147	966	2015	10359	1136	2558	1333	1059	1628	532	4354	1448	989	1082	2208	2757
PPP1R27	3	0	0	2	0	1	1	0	1	0	2	0	0	2	0	3	0	0	3	0	2	1	3	0	3	0	0	0	2	0	1	2	0	0	0	1	0	4	1	1	2	0	0	2	1	0	2	0	1
KCTD18	1230	756	605	1472	676	615	356	904	958	564	799	798	1275	708	592	605	596	815	706	570	765	699	1937	1063	547	1038	851	622	525	825	1546	506	1181	688	447	1192	924	799	499	721	609	598	545	631	626	504	859	674	1337
MTRNR2L5	0	0	0	0	0	0	0	0	0	0	1	0	0	0	0	0	0	0	1	0	0	1	0	0	1	0	3	0	0	0	0	1	0	0	0	0	1	1	0	0	0	0	2	0	1	0	1	0	0
ARIH1	4715	4064	2617	4464	2067	5005	2342	2211	3423	1867	2736	2530	4360	2481	2284	3923	2637	2854	2573	2054	2565	2097	6504	3383	2089	2064	2847	2520	2099	2174	5070	4936	4711	2534	1731	4834	4597	2716	1748	2701	2059	2323	1687	2902	2861	1964	2681	2721	5256
CTSV	26	38	98	59	39	94	58	55	55	20	23	29	115	84	27	79	25	50	70	27	19	21	200	324	19	28	21	40	15	576	75	97	71	222	11	77	45	28	54	21	147	25	27	112	105	108	32	130	157
MAMSTR	41	55	27	41	35	15	20	55	51	16	44	27	69	22	26	51	42	38	27	27	35	35	115	86	35	33	30	41	32	62	140	25	31	45	22	61	31	175	36	34	77	29	39	37	39	39	47	27	102
DPYSL5	2	0	1	0	0	1	0	2	1	0	1	0	1	0	1	30	0	0	1	0	0	0	1	0	3	1	1	1	0	0	0	0	0	0	1	2	0	0	0	1	0	0	0	0	0	0	0	1	0
LONRF2	779	468	641	628	231	460	344	159	429	83	429	390	904	448	452	313	615	753	283	234	348	212	1164	416	628	262	441	301	467	110	600	791	576	266	135	470	1013	906	81	373	498	371	351	651	766	135	216	700	592
C19orf71	103	72	25	77	40	39	20	7	48	10	54	18	102	61	57	79	52	40	36	34	40	47	177	65	97	22	41	37	83	13	72	54	39	43	45	113	82	77	4	105	75	19	87	45	57	17	45	48	95
PIGF	581	404	250	728	303	300	216	477	444	343	303	344	525	308	231	392	262	279	385	262	266	341	824	398	252	509	305	278	231	518	678	301	811	365	231	631	475	353	265	342	247	279	254	357	354	249	380	302	455
ZNF438	1011	778	560	1064	628	698	369	457	776	572	640	584	929	479	429	768	552	670	552	487	656	869	1243	830	434	642	666	407	456	576	1207	523	1174	789	489	1088	852	466	443	553	576	557	467	569	608	447	585	556	1300
BTNL9	1103	2394	4461	2551	889	3774	2663	1334	1219	915	2323	629	2850	1966	1371	3916	2001	2675	4329	1243	1639	1626	9329	2471	664	2036	3445	1256	3762	1032	2278	2947	2809	3988	343	2494	1338	338	1095	3436	6230	1996	4039	2770	2168	762	1157	6279	5598
ZNHIT6	1142	689	572	1135	493	686	566	590	971	372	710	710	1236	575	399	820	689	712	545	644	678	592	2001	917	442	678	798	718	450	617	1624	956	796	697	375	1099	1164	756	382	730	572	542	490	677	609	449	767	648	1377
ORAI2	3334	2013	1048	2149	909	1280	513	658	2313	607	1078	1783	2673	1240	731	1564	1061	1550	733	1399	1109	1339	4575	1821	1269	894	1095	1444	1042	1601	2902	2302	2826	1002	908	1771	3396	2137	575	1248	876	617	965	1193	843	677	2959	1482	2316
NUDT9	2385	2060	1403	3577	1332	1754	1168	1279	2259	1051	1496	1766	1873	1367	973	1323	1202	1416	1550	1198	1465	1360	3239	2293	1241	1537	1463	1283	899	1345	3114	1301	2509	1925	747	2756	2369	1389	1043	1187	1068	1261	908	1274	1025	1189	1489	1138	2973
C11orf96	10607	15308	8285	2743	1248	14498	2754	2350	2224	1877	2381	3125	2133	1459	3332	5653	1999	7040	2038	1589	4480	1105	3846	2309	2658	1592	637	916	2743	5015	6130	10428	7830	1638	2916	6198	8992	470	2418	855	1532	4968	1021	8387	2262	2660	3110	3497	3492
CT45A9	0	0	0	0	0	0	0	0	0	0	0	0	0	0	0	0	0	0	0	0	0	0	0	0	0	0	0	0	0	0	0	0	0	0	0	0	0	0	0	0	0	0	0	0	0	0	0	0	0
RASD1	4656	2367	433	577	1479	1555	187	2896	1176	538	907	2372	1285	554	859	1091	2108	2257	1365	293	1005	244	1910	663	233	622	1530	814	519	769	2795	2287	651	1755	631	1619	1921	346	898	370	1182	955	462	717	291	778	441	1007	3086
TBKBP1	1040	855	435	624	324	379	229	293	1028	288	434	386	675	386	309	568	440	498	394	447	466	272	1378	996	399	321	491	480	497	497	1680	678	582	655	270	702	662	534	310	494	635	265	405	365	401	445	758	442	1231
KCTD16	216	166	94	222	99	74	70	181	236	21	108	78	282	54	83	99	176	335	56	86	127	90	189	210	141	46	400	131	39	119	527	149	69	113	82	213	48	53	54	160	70	54	128	106	168	69	118	102	374
CDK5	745	574	278	662	265	275	130	467	543	347	259	485	462	261	187	299	207	277	251	394	329	798	685	496	312	545	300	269	237	717	737	243	1112	411	253	638	863	345	503	260	227	292	232	314	240	263	561	222	430
ZNF410	174	148	103	161	84	179	92	151	80	67	106	65	139	67	65	141	84	99	65	55	74	72	221	77	94	136	99	60	86	137	164	172	210	66	48	155	132	72	60	87	71	60	68	104	73	60	86	94	153
VSTM2L	424	166	210	1552	239	932	73	239	437	280	150	824	1860	1337	98	223	91	239	475	487	314	835	4712	800	285	1126	293	957	305	1084	964	671	2789	320	192	1198	749	2122	452	691	162	294	292	1396	188	215	1072	932	618
CEP295	346	242	147	452	337	205	239	90	298	103	401	199	537	300	210	383	287	354	352	127	390	317	789	333	304	157	446	203	284	72	487	181	227	334	218	579	222	301	72	319	317	183	250	181	265	106	268	232	612
FURIN	19948	14213	7340	9787	4808	11465	3294	3322	11341	4327	6387	6092	8910	5041	4708	6632	5867	7700	5875	6200	6935	6295	11877	10203	6075	3591	6427	6257	6046	5903	15518	17108	14274	8986	4496	8609	21246	3934	4418	4656	5875	6657	4710	6954	4860	6250	8372	6014	12807
ACCS	755	446	230	890	527	324	238	173	515	215	1470	573	834	735	499	502	337	277	547	180	325	846	1710	593	709	532	347	228	663	201	1131	439	531	495	283	1561	455	751	184	613	748	256	685	515	583	437	362	435	751
LRIG2	1129	636	396	1366	766	413	397	373	982	339	1194	557	1469	690	605	732	704	559	937	465	567	864	2078	1088	729	498	741	521	685	446	1166	646	831	898	478	1780	838	836	362	1047	611	599	692	529	800	529	812	632	1659
ROBO3	368	481	140	420	181	271	162	250	366	90	340	316	339	225	230	448	357	188	206	142	166	181	708	522	267	238	132	188	289	224	542	278	267	212	183	480	269	625	108	260	348	141	321	252	221	155	169	217	447
RGMA	442	781	69	310	138	171	47	124	615	105	302	494	366	95	192	118	363	227	82	275	229	187	455	279	230	208	240	289	130	182	519	173	259	116	245	358	432	982	74	339	122	209	183	174	92	135	264	132	293
HECTD1	8147	5728	3857	8522	5121	6875	3510	2434	6416	2447	5970	5819	9802	4947	4281	5650	5651	5742	5857	3876	6162	4284	14323	6104	4055	2854	6381	5578	4083	2725	10380	5717	5935	5661	3422	9093	7320	6135	2281	5437	3676	4138	3632	4070	4851	3331	4755	4621	10384
ZNF74	655	428	194	776	313	162	107	212	655	200	442	393	580	251	263	290	390	377	325	359	475	410	850	691	396	287	407	394	238	313	1134	165	394	427	270	582	461	371	145	430	313	237	328	208	319	356	572	242	687
SHF	368	409	137	280	154	191	86	154	450	84	134	196	301	147	154	270	188	250	164	161	180	106	566	398	123	165	194	170	239	368	794	231	288	197	136	328	216	302	127	164	151	106	172	148	179	152	219	136	399
NUP210	2377	2393	1067	2169	1572	1724	633	785	2343	816	1536	1826	2594	1362	1300	1459	1542	1727	1192	1748	1918	3333	2872	1614	2083	685	1338	1231	1245	926	2305	1889	3380	2170	1332	2601	5296	1465	807	1554	1517	904	1192	1501	1888	986	5503	951	2879
TRIM64B	0	0	0	0	0	0	0	0	0	0	0	0	0	0	0	0	0	0	0	0	0	0	0	0	0	0	0	0	0	0	0	0	0	0	0	0	0	0	0	0	0	0	0	0	0	0	0	0	0
TAAR5	0	0	0	0	0	0	0	0	0	0	0	0	0	0	0	0	0	0	0	0	0	0	0	0	0	0	0	0	0	0	0	0	0	0	0	0	0	0	0	0	0	0	0	0	0	0	0	0	0
CHST1	1790	405	169	126	109	53	107	217	585	29	99	147	425	119	84	264	99	246	118	149	305	52	684	1047	132	105	162	353	592	131	908	167	223	305	78	431	63	97	96	178	208	88	102	64	149	75	281	127	772
TRDMT1	460	288	230	594	298	368	218	473	361	243	335	345	521	310	216	444	241	279	277	199	277	252	753	367	230	419	273	291	215	521	517	318	604	288	228	682	384	443	270	278	191	240	204	260	310	213	278	339	587
ABI3BP	7820	13159	3610	6991	3515	6670	4960	4329	11297	1435	4772	2576	10953	4160	3420	8922	6810	11287	4165	5610	7900	2840	11677	9384	2898	3979	11473	6945	3956	5031	15117	8696	3707	5311	1700	9766	6035	7074	3469	5062	4645	4859	4122	4208	5032	1930	5143	5566	10481
OR2A25	1	0	0	1	0	0	0	0	0	0	1	0	1	0	0	0	0	0	0	0	0	0	0	0	0	0	0	0	0	0	0	0	0	0	0	0	0	0	0	0	0	0	1	0	0	0	0	0	0
RNF213	13640	11638	5826	17550	9526	11642	4749	2641	12422	5374	12149	7934	13953	9044	6996	10667	11602	11524	7519	7484	11316	14046	18342	10817	9184	3315	8875	8357	8740	3924	14962	9786	9716	11668	8445	16382	13892	10974	3005	14250	10118	6927	7854	7688	11830	5175	9389	6515	17833
NR2C1	1026	844	678	2090	714	767	634	831	1064	445	1088	684	1284	780	763	1143	853	732	919	473	795	624	2467	1161	769	819	798	560	767	747	1538	677	1139	791	525	1551	717	837	428	1126	870	557	789	629	789	494	714	851	1601
BTF3	16482	12699	8318	16397	9081	10865	5945	19039	14275	10476	7985	13273	11723	7392	7103	11250	6573	9074	9124	8249	8479	8220	20021	12482	6607	16173	9656	8216	6019	15472	21367	11621	22580	9691	6326	16808	14419	10838	10742	7666	6140	8292	5599	8831	7579	7279	13354	7664	15315
CMTM6	9443	6308	4209	8657	4221	6693	3614	7733	6156	6319	5014	4836	7603	4872	3774	6667	4138	5128	3612	4805	4321	7374	11347	5616	3559	7577	5290	4828	3076	9449	8203	6956	14403	4354	3844	9949	10536	4296	4422	4177	3390	4196	2621	5575	5187	3295	6087	4112	8629
UGT1A7	0	1	2	0	0	0	0	0	0	1	0	0	1	0	0	0	0	0	0	0	0	1	3	0	0	0	0	0	0	0	1	0	0	1	0	0	0	2	1	2	0	0	0	2	0	0	0	0	0
NDNF	12785	9428	9168	25521	8129	6805	5558	5170	16904	5534	7660	14944	11029	6120	7753	6133	9417	9956	8542	10582	13565	6738	15266	11058	9845	7599	13441	13981	4848	7681	19728	5809	6409	12519	4727	14656	9630	8447	5257	9472	5836	6411	5000	8033	7597	7954	9018	4919	15009
GHR	485	624	296	358	205	582	236	662	520	180	220	189	777	206	204	379	396	520	253	273	440	115	941	487	120	369	592	305	248	525	1122	449	317	313	132	571	212	403	291	366	235	287	246	248	318	147	203	337	706
NRDC	6808	5348	3100	6426	3253	5281	2430	3047	5245	3229	3774	4295	5986	3472	2686	4486	3237	3663	3819	3132	3764	4416	9443	4918	2867	2882	3957	3251	3015	3455	7420	4670	6432	4134	2584	6979	6716	4211	2418	3514	3114	2843	2485	3773	3426	2431	4463	3364	6306
FBXO9	3773	2463	1574	4516	1685	2277	1008	2526	2765	2013	2601	2157	3368	1774	2146	2516	1799	2112	2212	1798	2060	2034	4347	2732	1840	2999	2017	1678	1666	2652	4358	1885	4077	2547	1141	3301	3190	1900	1385	1780	1899	1914	1629	2067	2137	1404	2721	1565	3216
SYN3	30	48	47	29	23	75	24	56	44	17	33	9	66	59	13	56	26	55	41	33	47	20	129	47	16	16	44	34	52	55	109	46	51	51	9	73	38	9	30	22	64	30	24	47	52	29	26	50	113
LYPD6	43	32	29	33	15	14	18	110	52	42	55	19	55	37	19	55	17	27	29	23	57	19	113	184	16	117	32	37	38	97	74	72	50	42	15	40	5	142	61	38	25	8	44	17	61	78	14	60	66
ARHGAP22	355	181	103	200	160	49	41	62	300	145	160	88	177	132	54	110	119	121	77	144	129	462	362	263	138	132	88	128	157	175	191	62	429	173	129	278	261	204	97	245	128	49	115	62	117	87	327	112	208
CHD8	4861	3467	2508	4847	2456	3453	1687	1128	4418	1155	3105	3384	5342	2624	2220	3045	3287	3229	2907	2303	3755	2869	7645	3952	2461	1634	3504	2710	2246	1332	6178	2669	2857	3380	2160	4801	4488	3528	1130	2906	2561	2329	2205	2621	2521	1789	3268	2596	5553
SCNN1D	54	68	29	89	48	55	25	13	41	18	78	28	77	54	71	101	37	29	64	15	23	67	217	68	113	20	24	27	78	27	74	57	60	65	31	142	42	126	23	67	78	17	80	57	73	29	46	83	108
FUNDC1	621	285	254	724	319	246	160	524	490	367	287	427	469	242	195	265	217	290	328	298	278	300	884	538	265	517	340	290	221	671	692	279	616	304	245	651	411	439	304	275	249	228	191	320	271	274	448	266	624
ALG14	611	411	284	626	280	264	133	616	384	364	294	557	349	244	242	296	196	261	277	271	313	438	639	383	262	578	288	235	170	659	543	283	970	266	224	556	575	263	314	215	210	215	192	297	227	219	375	238	479
TRPV2	7388	4680	2157	5033	3194	3503	1131	2386	4747	1632	2668	3098	3309	2269	1552	3048	1895	3024	1571	3227	3602	9324	4029	4194	2575	1922	2342	2293	2464	6414	5566	3452	15470	3529	2358	5456	11655	1055	3543	2041	2124	2799	1572	2993	2158	1944	3828	1587	4282
ZNF484	200	160	89	244	141	137	149	171	181	125	158	176	278	140	129	239	148	168	146	104	131	151	431	251	129	173	184	139	137	266	343	244	255	164	114	340	177	193	131	216	133	152	93	126	183	96	131	193	317
TSTA3	4349	2124	1117	2344	947	1516	594	1667	2266	1798	1532	2740	1624	1328	958	1145	875	1306	1355	1481	1280	1893	2322	1607	1468	1759	1161	1219	930	2898	2994	1315	3920	1820	1027	2438	3456	1699	1638	1013	1023	1277	815	1771	1028	1088	2580	965	2160
OR1E1	0	0	0	1	0	0	0	0	0	0	0	0	0	1	0	1	0	0	0	0	0	0	1	0	0	0	0	1	0	1	0	0	1	0	0	0	0	0	0	0	0	0	0	0	0	0	1	0	0
ANKRD61	14	6	4	23	14	3	8	3	14	1	27	4	29	13	5	8	8	3	6	5	5	20	32	11	11	6	9	7	26	2	11	12	6	14	2	39	23	17	4	18	6	4	8	5	16	3	7	4	37
FAM19A3	3	0	2	1	3	0	2	1	5	2	0	0	2	2	2	0	4	0	0	0	0	1	2	1	0	0	0	2	0	4	0	2	1	0	2	4	2	5	1	1	2	0	0	2	1	0	1	0	0
RAD51L3-RFFL	2	0	0	0	0	1	0	0	0	0	0	0	0	1	0	0	0	0	0	0	0	1	2	0	0	0	0	0	0	0	0	0	0	2	0	0	0	1	0	0	0	0	1	0	0	0	0	0	0
CLBA1	698	352	207	1043	263	348	125	390	453	333	452	538	1091	623	231	333	251	254	345	181	286	418	2287	698	352	605	250	275	291	392	723	201	919	351	218	723	334	1180	178	470	385	256	385	330	275	162	349	557	660
HSPB7	608	988	327	489	234	485	135	593	626	189	317	436	1284	231	162	393	349	610	463	890	423	336	1469	519	291	311	377	547	316	2000	1763	445	812	295	118	714	637	625	270	254	364	380	335	454	146	119	332	451	849
NCAPD2	2752	2210	901	2543	1322	1202	629	1254	2764	959	1521	1900	2756	1340	1261	1370	1419	1580	1541	1659	1771	1709	3313	2634	1294	901	1825	1453	1242	1192	3643	1341	1903	1716	945	2702	2199	1887	936	1672	1258	1264	1084	1167	1511	1226	3418	1078	2915
NUBP1	1309	898	547	1071	633	741	323	759	999	724	605	892	949	545	503	677	511	593	502	596	650	742	1295	876	528	955	545	523	427	967	1322	751	1871	640	433	1051	1455	708	610	498	508	601	417	642	537	542	1011	463	1013
RNF216	4087	2732	1608	2767	1485	2103	807	1055	3100	1113	1782	1826	2907	1604	1402	1993	1875	1963	1728	1581	2020	1682	4339	2585	1598	1370	2023	1885	1355	1656	4823	1747	2499	1946	1142	2701	3074	2108	928	1789	1597	1437	1261	1627	1557	1238	2723	1496	3537
OR52N4	6	5	6	13	5	12	9	3	6	4	8	3	9	8	8	10	5	2	8	4	10	6	22	6	12	4	5	4	5	9	10	8	7	9	7	12	11	16	2	7	6	7	10	5	10	2	15	14	24
ZPBP2	0	0	0	1	0	0	0	0	1	0	0	0	1	0	1	1	0	0	1	1	0	0	2	0	0	0	0	0	0	0	1	0	1	0	0	1	1	3	0	0	0	0	0	1	1	0	1	0	1
IL1RL2	47	30	38	46	10	127	14	11	35	9	27	26	39	23	19	38	13	22	11	12	17	23	48	28	16	10	10	20	15	18	27	174	43	16	24	41	61	36	5	24	9	8	13	47	23	5	22	16	19
CCDC69	10397	7510	4500	5087	3507	5216	2271	5420	4899	3973	3633	4857	8517	4075	3985	5883	3419	4781	4238	4719	4494	2900	11254	7143	3177	5628	5702	3629	2648	4232	9613	5111	7858	5770	2007	6325	7982	4763	3806	3523	3838	4728	3195	3429	3561	3274	7084	4289	8485
CRYGD	0	0	0	0	0	0	0	0	0	0	0	0	0	0	0	0	0	0	0	0	0	0	0	0	0	0	0	0	0	0	1	1	0	0	0	0	0	0	0	0	0	0	0	0	0	1	0	0	0
FCGR3B	427	3662	26	216	243	2127	316	80	375	1112	220	74	1070	576	586	2638	737	541	8	587	48	416	897	688	220	58	75	47	101	299	177	1544	1000	293	211	304	535	78	121	173	230	85	99	607	888	42	710	182	351
TRAPPC9	3218	2113	1193	2457	1073	1682	497	684	1980	697	1190	1601	2733	1211	991	1092	934	1200	1037	1290	1166	1311	3798	1822	1138	924	1216	1240	830	1131	2645	1445	2236	1446	819	1999	2956	1651	890	1080	842	1135	765	1152	962	1026	1651	1227	2349
RHO	1	1	3	3	0	0	0	0	2	0	0	0	0	0	0	1	0	0	2	0	0	0	2	0	0	0	2	0	1	0	3	0	0	0	1	3	0	1	0	1	1	0	1	0	2	1	0	1	0
IL12RB2	37	54	4	13	17	22	27	10	45	12	15	2	14	28	12	16	10	9	12	17	18	2	25	17	9	1	11	15	11	16	16	24	15	21	18	32	26	30	3	66	19	9	15	16	54	9	31	13	37
OR4F17	0	0	0	0	0	0	0	0	0	0	0	0	0	0	0	0	0	0	0	0	0	0	0	0	0	0	0	0	0	0	0	0	0	0	0	0	0	0	0	0	0	0	0	0	0	0	0	0	0
OGFOD3	3003	2342	1240	2580	920	1139	578	1041	2174	900	1464	1531	2064	1211	582	988	1149	1380	1104	1350	1303	1296	3021	2024	1224	1337	1215	1249	938	1535	3075	1300	2551	1544	821	1935	2267	1534	969	1315	1125	1430	849	1415	867	1041	1989	1046	2461
OPALIN	0	0	0	0	0	0	0	0	0	0	0	0	0	0	0	0	0	0	0	0	1	0	0	0	0	0	1	0	0	0	0	0	0	0	0	0	0	0	0	0	0	0	0	0	0	0	0	0	0
WNT6	1	2	5	2	2	1	1	3	4	0	0	2	4	3	1	5	0	10	1	5	0	3	11	5	2	1	3	5	1	0	3	0	4	0	0	3	1	7	2	1	2	0	1	3	1	2	25	4	3
FKBP11	1119	825	328	600	272	802	263	453	692	374	397	634	699	313	437	865	399	385	344	795	359	613	896	479	790	481	334	233	360	808	533	794	874	344	375	1188	1033	591	309	444	526	344	488	616	572	253	1196	489	632
RANBP17	301	294	251	651	192	229	197	114	386	110	186	242	254	217	221	292	181	213	338	121	192	250	607	319	334	158	225	205	277	139	303	346	246	328	210	469	355	232	73	260	231	204	178	272	240	139	224	272	401
SERPINB3	1	1	0	13	6	43	0	41	2	0	1	9	1249	196	9	6	1	0	64	18	11	116	2290	0	0	15	28	70	14	11	37	5	1239	25	1	583	45	2	7	15	1	0	4	19	4	0	46	32	1
AMOTL2	8021	6109	4326	11974	3270	3252	1882	1955	13625	1238	3537	6214	7499	2916	3035	4897	4764	6080	4357	3925	7194	2929	17057	10645	2345	2500	4790	5867	2838	2967	21110	6579	3000	4446	3214	6312	3894	5619	2042	5593	4321	4445	3405	2815	3561	3936	5520	4325	9593
MAB21L3	5	9	8	21	13	17	3	6	4	2	21	36	20	9	4	11	8	6	19	5	23	13	5	19	6	15	9	3	1	4	13	3	18	18	12	16	8	8	3	4	3	11	7	0	3	6	7	7	14
NCKAP1L	9071	5097	2370	7694	4699	4033	1880	2270	6607	4009	4195	5087	5720	3254	2426	4292	3457	4432	2016	4736	3812	11386	5193	4442	3565	2709	3400	3014	3301	4484	5849	3410	11693	4585	4495	7161	12936	1895	2930	4209	2585	3777	2444	4397	4677	1868	7296	1806	6372
ZNF142	1543	1067	695	1247	647	962	344	288	1309	272	907	777	1333	669	614	834	957	942	745	621	975	759	2065	1217	704	403	927	729	648	410	1912	991	852	833	544	1106	1512	888	304	932	831	709	668	738	625	474	1088	780	1720
ANKS1B	86	120	27	64	26	107	34	19	72	4	65	34	92	26	15	55	36	87	71	36	51	20	134	51	28	47	108	62	48	29	93	140	32	32	26	78	52	150	21	47	39	27	27	54	58	53	28	52	136
TAS2R31	9	5	5	5	6	0	7	8	4	2	3	5	3	1	3	8	5	4	5	2	4	5	5	3	1	8	6	1	6	6	6	6	4	5	3	14	3	3	0	4	1	0	5	1	3	1	2	2	12
C17orf97	163	61	47	648	88	241	72	64	258	112	234	442	748	464	31	131	68	54	151	218	87	214	1307	288	154	355	84	342	115	129	419	75	597	232	67	332	71	1088	52	219	153	59	240	180	41	136	214	303	239
SLC6A18	0	0	0	0	0	0	0	0	0	0	0	0	0	0	0	3	1	1	0	0	0	2	0	0	0	0	1	0	0	4	0	0	0	2	0	0	0	0	0	0	0	0	0	0	0	3	0	0	1
DGAT2	709	733	185	467	222	682	157	182	262	204	256	258	290	217	211	475	167	255	233	265	235	244	607	392	136	278	235	238	265	567	329	620	659	320	140	343	633	337	192	124	185	246	179	326	276	139	638	252	395
SP2	2696	2283	1346	1746	999	1693	680	732	1865	603	1102	1376	1911	1049	866	1378	1134	1324	1112	1032	1404	972	3041	1991	1011	840	1333	1163	911	1005	2962	2176	1908	1369	826	1798	2069	1104	707	1067	1124	1084	863	1305	950	1023	1672	1281	2681
C18orf54	186	159	96	149	81	64	124	184	168	76	102	67	252	99	81	205	122	124	164	103	118	110	364	222	111	98	197	123	105	253	265	175	128	118	64	250	109	105	132	153	135	88	82	98	155	113	136	139	327
RBM42	5288	3335	2361	3776	1369	2281	872	1962	3392	1402	1804	2198	3304	2075	1391	1965	1584	2033	1467	1992	1946	2233	5811	3733	1858	2135	1357	1961	1503	3240	5662	2508	4010	2602	1426	3212	4145	2122	1797	1820	1749	2212	1583	2068	1325	2008	3071	2115	4213
LRRC6	160	101	59	603	130	270	60	108	145	66	92	381	890	501	46	129	66	98	152	112	64	209	1855	187	66	368	123	223	145	124	347	111	336	71	61	491	105	915	63	245	93	48	115	146	93	38	114	292	296
CLUL1	132	132	135	377	88	108	42	101	145	156	87	182	90	78	101	79	61	106	125	86	95	42	192	153	89	166	103	78	38	159	226	55	103	137	65	135	129	148	93	41	75	41	99	113	97	85	160	60	186
NOCT	356	1090	405	309	132	962	386	129	174	91	213	160	138	138	216	927	163	346	219	79	267	69	332	182	202	109	128	120	200	192	260	1214	490	100	175	359	568	120	123	171	117	105	101	354	187	62	155	177	251
MAT2A	10203	8613	4557	6994	3631	10771	4735	6396	5850	4321	5640	6059	5169	3697	5554	9672	5437	6083	5502	2783	4199	3910	8744	4653	4545	4813	4602	4181	3898	4509	9580	17024	9539	4729	4338	7150	15927	4601	2403	3919	3668	4942	3480	10561	5099	3012	4914	4764	6777
OR7E47P	503	838	261	730	188	589	216	693	937	345	263	351	1029	552	196	503	419	473	228	400	374	226	1755	531	183	633	448	216	312	534	1502	459	797	346	88	874	581	508	380	467	354	291	461	302	254	197	440	396	743
DDRGK1	4938	3421	2120	4682	1339	1980	992	1622	3249	1847	2296	2745	3069	1844	1326	1857	1484	1983	1863	2305	2144	2014	5118	3420	1873	2387	1667	1878	1463	3065	4520	2150	4039	2575	1653	3446	4324	2143	1777	1832	1717	2120	1666	2524	1510	1989	2847	1933	3935
PDK2	2132	1762	785	1745	867	760	338	840	1713	646	785	979	1785	668	636	912	876	1024	837	814	958	694	2503	1583	778	736	1034	757	675	1074	2786	472	1447	886	563	1429	950	944	603	696	685	657	665	561	625	594	1328	633	1642
PI4KA	6615	5295	2795	4474	2963	3980	1502	1333	5024	1654	3481	3513	4967	2358	2544	3506	3140	3462	3039	2764	3566	3676	6202	4218	3061	1639	3731	2985	2421	1905	6532	3573	4391	3757	1932	4791	6892	3436	1415	3051	2565	2533	2225	3104	2847	1769	4124	2598	5764
AC008758.1	0	0	0	0	0	0	0	0	0	0	0	0	0	0	0	0	0	0	0	0	0	0	0	0	0	0	0	0	0	0	0	0	0	0	0	0	0	0	0	0	0	0	0	0	0	1	0	0	0
CYP19A1	38	8	10	7	2	9	7	7	19	14	1	10	4	2	8	9	7	18	5	5	6	26	7	14	5	12	13	2	7	62	18	17	42	11	1	18	32	29	9	11	2	7	2	1	6	3	23	8	15
NADK	3898	3572	1828	3445	1758	2243	868	1357	3016	1647	2241	2065	2901	1735	1672	2709	1750	1996	1471	1858	1971	2894	4576	2657	1896	1814	1791	1677	1622	2063	3819	2498	4228	2406	1773	3585	4411	1932	1231	1854	1650	2084	1355	2032	1706	1484	3408	1717	3472
THTPA	496	362	196	304	170	211	95	282	362	202	225	284	334	172	178	184	169	210	177	199	253	211	548	312	198	344	202	174	153	435	533	168	541	268	136	379	364	234	217	169	160	155	132	173	215	181	390	176	353
OXT	2	1	1	2	0	0	0	1	2	0	3	5	1	1	3	2	0	1	0	2	0	3	3	4	2	2	1	0	3	1	4	3	2	0	0	2	1	5	1	2	5	2	0	0	3	1	2	1	2
OR10J5	0	0	0	0	0	0	0	0	0	0	0	0	0	0	0	0	0	0	0	0	0	0	0	0	0	0	0	0	0	0	0	0	0	0	0	0	0	0	0	0	0	0	0	0	0	0	0	0	0
FAM174A	1885	1090	1209	2324	660	1233	605	1097	1225	728	795	1435	2307	1655	560	972	669	867	889	749	861	810	5218	1701	661	1603	832	984	659	1377	2296	972	2329	907	582	1985	1171	1668	732	934	708	773	705	1022	646	713	949	1428	2119
PRCP	9828	7313	3438	4798	3504	3169	2649	6667	7214	5497	3373	4027	4335	2207	2313	6581	3336	5100	3252	3893	4698	2366	8929	9247	3259	4507	4511	5746	3213	8473	13521	3677	6204	4696	2810	6120	6479	3798	5260	3842	3865	1904	1993	2349	4262	3650	5036	2540	8499
TMPO	3580	2574	1783	3395	1882	2328	1596	2609	2794	1644	1926	1811	3427	1919	1836	3312	2144	2591	2488	1767	2475	1866	5608	3065	1480	2587	2941	1886	1978	2804	4882	2052	3925	2062	1470	4325	2759	1921	2049	2295	1998	1607	1493	1621	2303	1526	3589	1780	5194
RHCG	8	9	134	1	5	1	3	13	3	4	3	1	3	1	2	2	0	4	3	2	4	5	3	2	4	0	0	1	0	9	0	5	3	64	2	16	28	2	20	24	4	3	0	6	21	0	12	0	13
CLN6	3026	2134	1352	2303	1359	1100	505	907	1980	1857	1402	1744	1549	885	725	1112	1021	1207	1052	1252	1463	2188	3532	1748	1459	1032	1087	1233	951	1838	2434	1312	4270	1930	1203	2040	4056	1109	1311	1055	965	1362	827	1339	824	958	1945	901	2082
KCNE1	87	120	21	148	103	131	50	18	65	51	65	178	186	215	20	238	29	76	79	55	87	238	436	86	51	218	62	60	66	20	129	104	470	180	84	317	109	274	57	107	48	74	35	68	62	23	63	82	134
ABHD14A	1106	981	420	927	479	429	127	792	811	399	398	747	697	354	307	308	347	431	377	448	341	561	1108	759	385	823	400	400	298	727	1213	336	1217	526	282	750	709	646	444	359	311	491	301	463	327	469	723	366	839
GPR68	1007	751	856	521	265	793	340	326	648	240	549	294	561	438	278	680	274	405	233	384	411	259	809	964	478	192	188	232	375	441	387	641	588	451	260	688	1432	191	233	417	622	293	339	654	427	420	1105	269	914
POMT1	2087	1688	1012	2550	888	1016	560	796	1762	642	1162	1151	1695	950	839	1134	992	1032	1070	868	917	1000	2842	1802	1070	962	795	912	991	1115	2465	927	1523	1269	680	1595	1467	1287	606	1016	1042	903	1014	1075	805	725	1300	1082	1849
FAM236B	0	0	0	0	0	0	0	0	0	0	0	0	0	0	0	0	0	0	0	0	0	0	0	0	0	0	0	0	0	0	0	0	0	0	0	0	0	0	0	0	0	0	0	0	0	0	0	0	0
AKAP5	671	278	148	669	290	290	194	203	429	80	358	241	544	305	184	194	273	463	209	332	392	555	400	408	189	340	425	240	296	327	522	241	674	201	191	549	474	137	133	277	206	254	155	502	180	158	354	258	707
CERS2	15864	14189	8309	13192	6970	9800	4241	9510	12426	7214	7269	8791	10063	6242	6343	7575	6774	8801	8219	7844	8628	5254	15187	11861	5557	8086	8624	7325	4689	9002	17774	9968	13795	8953	4326	10717	14018	6357	6266	6479	5395	6941	4782	6932	6338	6140	9644	6257	14702
CDAN1	699	462	194	722	313	290	148	222	661	213	454	292	805	353	269	343	343	337	354	310	341	476	1362	611	339	298	350	316	345	297	969	310	453	430	222	674	505	508	173	430	380	342	411	285	291	275	561	349	786
ZNF705B	0	0	0	0	0	0	0	0	0	0	0	0	0	0	0	0	0	0	0	0	0	0	0	0	0	0	0	0	0	0	0	0	0	0	0	0	0	0	0	0	0	0	0	0	0	0	0	0	0
PI15	610	41	22	16	12	75	15	148	281	17	42	144	107	22	29	60	34	79	33	20	9	3	50	29	23	37	51	482	170	169	237	95	35	13	29	43	189	69	37	28	2	10	8	77	20	17	136	27	59
RBM26	2639	1984	1231	4423	1778	1502	1267	1190	1997	1037	2551	1446	3022	1492	1520	2357	1969	1896	1992	1258	1892	1704	5482	2814	1715	1174	1852	1298	1896	1425	3718	1443	2212	1816	1575	4247	1972	2162	1003	2293	1907	1249	1858	1537	2136	1398	2201	1664	3369
UGGT1	5743	3549	2050	4531	2654	3340	1568	1414	4252	1626	3025	3888	4582	2318	2021	3127	2588	3219	2599	2678	2903	3669	5701	3172	2371	1199	3510	3001	1980	1779	5063	2633	3854	3090	1893	4975	5443	3631	1366	2932	2016	2284	1710	2613	2601	1627	3530	2041	5019
WNT5B	215	303	138	359	115	128	37	132	276	77	127	391	689	346	70	71	117	158	192	177	79	81	1357	329	55	246	134	211	152	281	314	208	239	114	59	248	161	396	126	184	208	135	136	204	104	56	240	299	337
GAPT	388	226	30	155	174	104	92	131	293	172	122	201	267	137	187	370	102	244	106	274	153	576	235	246	185	139	201	85	128	234	309	175	290	151	101	469	400	74	155	115	109	199	90	142	158	156	661	41	252
POLR3E	1971	1363	806	1503	729	1321	541	657	1259	626	1006	1005	1584	857	747	1086	806	849	865	723	874	819	2308	1253	921	693	783	770	781	872	1977	1395	1699	945	594	1426	2124	1095	497	889	773	848	724	1029	790	601	1315	810	1638
FKBP1C	61	61	42	46	12	23	16	39	49	6	12	21	52	37	14	16	57	13	20	35	8	39	105	27	26	39	35	31	27	43	60	88	48	34	43	44	42	16	22	24	24	13	9	48	28	59	68	32	70
NCBP1	1886	1206	718	1812	817	1045	752	1002	1552	784	1026	994	1653	891	749	1180	1016	1054	955	927	998	1094	2596	1377	821	910	958	1006	837	1286	2213	1109	1587	1142	664	2090	1675	1134	671	1277	823	882	784	920	1094	749	1403	788	1892
IDNK	381	257	224	518	186	220	145	369	275	221	232	260	346	215	164	270	134	187	203	151	206	241	705	371	189	396	193	177	160	364	446	210	483	252	146	444	250	227	297	199	209	230	153	223	183	163	241	246	410
BTG4	6	1	0	31	1	22	0	6	1	1	1	18	65	37	0	3	1	0	10	1	1	14	223	4	2	30	10	11	2	2	10	1	35	0	2	30	0	23	1	9	2	0	7	8	1	0	7	23	8
FZD5	6318	4199	3536	4516	2105	3638	1578	1350	2889	1618	2853	2016	3841	2419	1993	2026	2262	2899	4866	1591	3457	1568	4590	2657	1926	1176	2531	2340	1568	1477	3720	2006	2217	3562	2061	4530	2659	1380	1945	2321	2106	3014	1780	2782	2423	2591	2255	2712	5168
XYLB	150	93	39	116	75	77	32	46	121	66	86	84	109	61	72	93	66	70	70	56	99	126	130	77	51	45	56	58	53	96	120	57	148	74	43	143	125	80	43	81	43	41	26	61	73	43	104	37	130
CNPY1	0	0	1	0	0	0	0	0	1	0	0	1	1	0	2	0	0	1	0	0	0	0	1	0	1	0	1	0	1	0	0	0	0	0	0	0	0	0	0	0	0	0	0	0	1	0	0	0	0
BMP8A	43	15	5	25	4	9	0	2	43	1	17	7	33	12	7	22	13	17	5	5	4	10	27	4	17	4	12	18	12	3	15	18	10	6	6	8	13	17	1	14	12	5	4	15	10	1	16	8	6
GATM	769	721	356	854	290	254	258	658	826	687	389	522	607	356	222	517	321	361	516	305	474	383	1047	826	188	419	453	431	322	877	1283	360	734	499	266	840	401	432	525	408	342	190	274	240	477	219	597	243	908
TCHH	134	107	111	90	34	56	21	16	46	6	56	58	26	20	28	75	45	97	23	25	66	98	90	36	31	24	42	21	28	51	42	24	117	48	39	81	116	7	30	48	27	18	19	76	26	19	81	18	39
SNHG28	46	89	25	84	27	44	21	40	50	28	74	33	151	61	79	80	35	47	60	20	79	61	203	74	49	21	32	24	34	32	83	34	50	41	23	89	51	65	27	75	35	10	51	39	44	26	63	55	71
FNDC7	0	0	0	2	1	1	0	0	0	0	2	1	2	2	1	4	2	0	0	0	0	1	5	0	0	1	2	0	2	0	1	0	1	0	0	1	0	0	2	0	4	0	0	2	1	0	0	1	1
COQ10B	2206	2176	1512	2239	1013	2224	1177	2109	1451	1483	1171	1534	1472	1064	1256	2355	1087	1513	1296	1008	1427	1141	2572	1187	1063	1843	1133	1022	791	2300	2373	3148	4105	1267	1020	2114	2555	905	1318	841	1019	1155	763	1725	1240	891	1317	1314	2374
AMELX	0	0	4	0	0	0	0	0	0	0	0	0	1	0	0	1	0	0	0	0	0	1	0	0	0	0	0	1	0	0	0	1	0	0	1	1	0	0	0	1	0	1	0	0	0	0	0	0	0
CCDC180	93	48	14	254	94	50	28	3	69	22	154	55	369	144	68	252	60	32	95	21	32	120	817	114	124	52	29	42	178	5	126	29	93	38	44	202	28	396	15	212	69	25	170	49	95	23	85	179	141
CNTN2	7	4	3	8	1	3	1	2	2	1	2	1	9	4	1	3	7	1	0	6	1	1	3	1	3	1	2	6	2	0	3	3	2	0	5	10	2	5	0	5	1	0	3	2	3	1	30	2	2
TIE1	9288	6111	3271	3786	2274	3539	1976	3260	5461	1448	2933	2219	5045	2930	2222	5853	3161	4134	3264	2461	3554	1143	10836	7764	2375	2239	3025	3932	5346	4007	15982	5282	2660	4414	1233	5809	3501	1778	4008	2675	5007	2424	3071	2858	2594	3157	2883	3184	7420
ACSL5	7216	5338	3320	5063	3481	6447	2348	3542	4432	3135	4447	5447	4202	2888	2782	4663	3356	3587	5360	4035	4519	2820	5910	5965	2833	3411	4925	3408	2499	2985	6868	4694	6674	5084	2679	7757	6189	3974	2934	3362	3170	3787	2563	3667	4111	3358	5181	3188	7024
ACTL7A	0	0	0	0	1	0	0	0	1	0	0	0	0	0	0	0	0	0	0	0	0	0	0	0	0	0	2	0	0	0	0	1	0	0	1	0	1	0	0	0	1	0	0	0	0	0	0	0	0
VCPKMT	270	178	131	468	132	245	123	184	228	170	256	142	337	200	205	338	186	172	200	102	144	218	606	267	237	180	161	153	235	193	282	304	505	137	158	552	270	222	104	180	242	122	183	276	220	114	230	254	456
EHD4	13062	6253	4055	5935	3049	7421	2132	3716	6251	3507	3086	6798	3660	2487	2933	5145	2912	5523	2398	3358	4206	3668	6333	3972	2776	3369	4229	5486	4053	4277	12291	9418	8518	2663	2575	6712	10451	3872	2779	2664	2370	2906	1618	3643	2444	2334	4214	2484	6505
FAM110A	1070	571	481	1049	440	454	221	449	928	306	786	658	792	479	346	499	445	540	256	621	610	824	1287	1207	584	426	261	530	478	678	1394	408	1195	572	421	871	916	533	435	565	537	574	388	389	482	619	1305	377	1133
HSD11B2	338	685	88	247	143	146	108	275	233	76	111	93	156	133	225	381	245	265	137	234	241	91	671	521	132	131	169	118	176	453	1316	331	129	358	90	337	251	135	132	162	169	126	263	205	117	174	222	155	467
OSGEPL1	299	251	131	456	225	75	114	270	333	214	322	244	412	189	160	257	198	170	243	198	211	258	686	431	230	297	238	164	192	292	513	115	334	271	161	521	189	259	145	282	221	138	206	152	240	166	276	190	327
AL355102.2	2	0	0	1	0	1	2	1	0	0	0	0	2	1	0	0	0	1	0	0	0	0	0	0	0	1	0	0	0	1	1	0	2	0	0	0	2	1	0	0	0	0	0	0	1	0	0	0	0
ITPR2	3470	2073	1191	2208	1785	2472	1144	655	2723	1338	2004	2522	2672	1358	1632	1594	1763	2278	1664	1666	2194	2707	2534	1802	1583	756	2346	1914	1357	1115	2892	1957	2341	2006	1520	3687	3665	1821	774	1829	913	718	953	1549	1718	989	1681	1142	2993
ERAP2	4365	3977	4118	5322	2200	2525	2227	269	296	159	2529	198	8174	4685	1509	407	2864	2737	2731	5501	257	474	786	4007	348	214	302	2977	1920	3332	5815	2962	498	454	296	696	3578	2389	3157	5875	4987	2631	1859	252	6526	2537	3196	2651	13442
CAMK2B	11	12	80	9	1	9	8	8	11	3	17	13	101	13	13	9	8	5	9	16	3	22	40	10	14	6	9	8	77	18	30	10	19	8	5	74	15	12	2	11	4	9	7	6	2	2	39	21	19
CYP46A1	306	57	9	62	33	34	18	15	61	12	43	45	56	26	28	61	41	43	24	23	30	22	100	49	33	12	33	39	98	25	112	31	28	33	12	96	26	51	13	30	32	17	28	19	36	12	34	40	91
PRUNE1	1857	1212	891	1936	919	868	467	1325	1444	803	1036	1264	1689	801	812	1022	909	948	1010	852	1007	772	2420	1531	719	1538	1102	857	689	1398	2277	491	1689	1026	648	1805	1017	1027	848	851	841	872	731	739	854	893	1492	805	1880
KRTAP13-1	0	0	0	0	1	0	0	0	0	0	0	0	1	0	0	0	0	0	0	0	0	1	5	0	0	0	0	0	2	0	2	0	1	0	0	0	0	0	0	0	0	0	0	0	0	0	0	0	1
ZNF804A	77	36	28	58	47	24	26	18	50	63	36	53	53	40	25	40	28	47	35	42	86	140	118	56	36	25	54	24	18	57	83	25	95	85	43	115	63	18	40	45	32	29	17	31	39	34	41	27	76
PTPRE	5884	4413	3621	6946	2000	4327	1854	1390	5042	1715	3271	2464	3507	2054	1774	4755	2704	3417	1914	2050	3011	2812	5430	2744	2254	1683	2235	3019	2286	1405	4177	5216	5631	2522	2105	4590	6679	2140	1066	2924	2452	2168	1578	3129	2355	1511	3085	2713	4891
HBA2	1751	6163	15219	606	2678	3340	1189	7853	1174	5890	420	9256	10707	3705	996	12830	2360	3503	2350	1616	10259	3359	5530	6410	1860	3952	1250	2148	1874	4724	11153	18375	17363	3677	2910	4182	3584	612	19695	575	2661	922	1630	13593	1948	6850	1577	4842	11596
AQP3	21536	35286	10054	19188	11101	17070	9652	8981	19000	6156	15053	30117	16778	6243	11810	6522	7036	6793	10613	18832	9600	12630	14218	9368	11956	10848	8906	8101	4950	15760	18332	16707	32040	5237	6348	22257	52590	10425	8914	4564	10090	8257	7157	30948	5204	7175	29738	6684	19056
AC091551.1	2	5	1	2	1	2	2	5	1	2	0	3	3	3	4	2	1	0	2	1	2	0	4	3	1	2	2	2	1	2	3	3	0	2	0	3	2	1	0	2	1	0	0	1	2	0	2	1	3
UBE3B	3708	2912	1717	3942	1822	2321	1048	1393	3040	1082	2103	2182	3845	1861	1539	2025	1873	2160	2038	1712	2192	1935	5908	2946	1768	1350	2070	1821	1612	1375	4487	1696	2870	2258	1311	3221	2897	2371	1070	2075	2017	1774	1626	1973	2063	1379	2264	1852	3982
RARA	8376	5504	3552	5098	1981	6659	2082	1668	4948	1515	2594	3667	4076	2775	2048	3970	2870	4277	1609	2978	3201	3735	5971	4064	2654	1971	1887	3061	2605	3544	7540	5246	11674	2228	1606	4294	8066	2278	1626	2131	2633	2945	1991	4724	1776	1965	3444	3119	5686
HIST1H2AK	0	0	0	0	0	0	0	0	0	0	0	0	0	0	0	0	0	0	0	0	0	0	0	0	0	0	0	0	0	0	0	0	0	0	0	0	0	0	0	0	0	0	0	0	0	0	0	0	0
NDUFB8	1582	1128	763	1559	743	733	331	1566	1188	893	747	937	1081	722	501	781	520	586	790	714	618	1143	1971	1107	715	1613	626	584	559	1853	1542	806	2395	968	568	1475	1387	834	1171	616	701	782	544	759	654	709	1152	690	1274
VPS13B	2084	1664	1190	2471	1246	2009	984	547	1876	560	1785	1314	3232	1480	1189	1904	1494	1743	1471	1004	1526	1378	4608	1594	1248	808	2027	1465	1242	614	2815	1821	1655	1474	803	2624	1842	1681	507	1640	1183	1003	1057	1284	1381	652	1264	1249	2912
JPT1	4070	1907	1370	3258	1614	1543	889	2085	2213	1352	1492	2471	1630	1193	896	1631	1059	1509	1123	1684	1273	3018	2546	1848	1495	2120	1212	1178	1331	3521	2484	1509	5918	1625	1148	3046	4002	1169	1865	1384	1323	2203	836	2143	1322	1194	2514	1153	2607
MDGA2	1	1	4	0	0	1	0	4	0	0	4	4	8	1	0	2	0	1	1	1	2	0	18	3	0	1	0	1	1	7	1	4	1	2	1	0	1	3	0	1	2	0	0	0	0	0	0	3	0
CXCR4	6144	5591	725	2115	4401	1341	2634	1935	3841	2645	2013	1658	3376	2202	2086	6550	6155	2753	2442	1520	1939	1235	5744	1488	3823	1854	2944	1696	1789	5464	3043	3749	4910	4155	6603	5737	5367	1023	5913	1843	2293	4352	1515	3247	5935	801	8427	1886	6372
IQCF5	0	0	0	0	0	0	0	0	0	0	0	0	0	0	0	0	0	0	0	0	0	0	0	0	0	0	0	0	0	0	0	0	0	0	0	0	0	0	0	0	0	0	0	0	0	0	0	0	0
ACSL3	4668	4154	3064	5202	2309	4599	2712	3001	3567	2639	3088	3080	4629	2767	2185	3580	2457	3470	3999	2820	3564	3031	7797	3675	2519	2600	4848	3063	2398	3495	5623	5017	5409	4087	2056	6680	5869	2433	3220	2910	2437	3579	1831	3403	3245	2782	2807	2992	5813
ZNF671	461	214	98	562	236	102	92	336	517	111	309	226	592	254	111	205	208	202	210	262	177	370	889	566	209	263	275	245	264	337	687	290	326	348	94	446	392	277	166	268	269	248	257	182	276	179	409	185	475
MTFR2	64	25	18	132	49	25	12	52	56	62	55	68	59	32	36	17	39	19	30	53	44	132	72	60	54	60	51	33	30	71	87	59	122	39	24	91	158	22	55	31	53	27	52	60	30	18	88	23	71
RHOB	35499	58095	30952	29195	13498	24042	12722	20924	18431	6780	9753	27005	26929	12843	8190	29295	16016	28742	24976	7549	36265	7370	66480	15025	10654	16275	14280	14213	10006	32197	58784	41072	43634	22946	16052	31469	21205	7665	37324	8439	15362	14107	9987	17935	13335	12504	16886	25833	35773
CREB5	829	833	475	469	300	1584	633	566	602	316	383	232	582	559	266	740	607	573	214	331	263	397	830	425	278	378	460	551	423	493	957	5163	519	274	213	572	1695	686	249	412	302	313	238	946	389	432	161	484	968
MMP20	0	0	0	0	0	0	0	0	0	1	0	4	0	1	0	0	0	0	1	0	0	0	2	0	1	0	0	0	0	0	0	0	0	0	0	0	0	0	0	1	0	1	0	0	0	0	0	0	0
SNURF	28	14	13	29	13	10	8	19	12	3	20	16	27	11	14	14	7	17	15	3	8	18	41	12	14	11	16	4	13	18	21	8	19	11	9	37	12	18	8	23	13	8	9	6	26	4	13	7	19
REV3L	2440	1744	1087	2628	1483	2430	1371	618	1987	532	2079	1590	2536	1346	1397	2491	1768	2092	1686	1082	2173	1204	3699	1824	1360	865	2459	1520	1652	649	2935	2156	1682	1428	965	3329	2103	1815	509	1824	1271	1283	1130	1478	1471	929	1354	1517	3271
GNG11	8276	5726	3570	6348	2288	2594	2248	15108	6157	2956	2728	3423	4483	3237	1789	4438	2528	3804	2689	3191	3071	1309	10921	8483	1835	10589	3151	3809	3175	20486	14531	5312	4990	3841	1077	5866	1943	2555	5735	2455	3611	2132	2659	2282	3867	4287	2188	3574	8544
PLEKHH2	1840	1997	1094	4206	1348	3024	1918	1019	2175	496	2379	1042	4944	2120	1889	3465	3425	1932	1608	787	2487	826	7077	2115	1418	886	2202	775	2614	838	3925	3584	1113	1585	931	3418	1114	1681	505	2604	2291	1322	3119	1842	2852	846	634	2333	4031
TENT5C	3107	3043	1227	4757	1635	1648	852	1932	2131	1068	2104	4091	4519	1571	3059	2659	2265	1984	2309	1919	1689	1361	5519	1868	2565	1939	1729	2031	1376	1042	5801	3216	2375	1065	2306	4168	2528	2724	869	1587	1746	1384	1912	2674	3068	1060	3347	2283	3647
RHOXF2	0	0	0	0	1	0	0	0	0	0	0	0	2	0	0	1	1	0	0	0	0	0	0	0	0	0	0	0	0	0	1	0	0	0	0	2	0	0	0	1	0	0	0	0	0	0	0	0	1
HSD11B1	638	982	477	399	187	714	342	950	971	410	282	196	838	364	219	725	411	842	251	390	354	340	753	775	132	612	578	184	199	874	1103	620	407	738	333	708	502	260	548	553	381	402	342	281	418	226	475	398	763
FBLN1	26467	62975	6984	15110	5959	20253	6830	14786	38491	3575	9333	7941	32235	5476	14619	9224	23653	21622	5408	23900	9209	4798	24580	21973	11272	13325	16417	17171	6183	22365	49245	21265	14542	7259	3811	16327	27821	31329	8123	17074	9280	8961	9397	12117	9012	6297	16475	12845	22422
FAM135A	1014	595	649	1215	521	1877	626	484	729	475	754	738	861	569	688	788	709	678	675	361	670	539	1264	595	607	489	810	583	446	698	946	2706	952	637	561	1141	2914	611	434	645	510	764	449	1145	605	425	469	504	1072
SIM2	64	54	51	97	43	48	23	39	62	18	58	28	79	37	47	35	35	42	46	29	41	43	124	93	39	17	44	30	50	28	96	21	43	40	25	75	45	43	7	43	35	38	20	56	36	37	38	56	110
MRPL46	596	327	258	670	258	247	166	629	438	351	302	392	443	282	189	252	192	271	289	259	254	387	729	455	282	618	285	231	240	546	641	285	745	361	193	502	451	366	279	314	294	224	232	312	239	230	483	262	515
DCAF8L1	0	0	0	0	0	0	0	0	0	0	0	0	0	0	0	1	0	0	0	0	0	0	1	0	0	0	0	0	0	0	0	0	0	0	0	0	0	0	0	0	0	0	0	0	0	0	0	0	0
CATSPER4	0	1	0	2	0	1	1	1	0	0	0	0	1	2	1	1	0	0	1	0	0	0	0	1	0	1	0	0	1	1	0	1	0	0	0	1	1	1	2	0	1	0	2	0	2	0	1	1	0
AACS	1628	1445	795	1950	1037	998	437	767	1378	561	1159	1243	1442	698	944	735	856	820	1065	1060	874	1252	1903	1298	812	966	882	795	596	994	1760	877	1720	1032	578	1461	2451	1140	736	1005	636	1001	686	1268	689	544	1194	824	1329
TOR4A	3736	1906	1187	2523	899	1218	486	946	2537	1157	1590	1631	1864	1175	1196	1202	1036	1493	758	1678	1407	1326	2343	2443	1478	1005	915	1515	992	2599	3787	2104	3510	1423	833	1923	4136	976	957	1065	1265	1200	897	1344	914	1340	2398	1048	2670
SLBP	2004	1309	925	2174	991	1080	639	1680	1724	1327	1123	1289	1467	999	764	1053	943	1039	1116	1108	1058	1307	2522	1797	854	1703	1257	1056	685	1831	2557	1231	2386	1352	788	1850	2080	1197	1203	1031	965	1119	671	1079	1022	903	1731	932	2006
FPR2	1664	2388	215	424	536	1813	325	1085	211	464	517	995	779	330	402	1117	426	783	472	506	289	595	535	217	425	1126	716	301	227	1244	174	3619	3901	447	313	297	6607	88	1014	283	221	2125	177	3327	439	143	293	1234	797
KCNG3	31	24	13	61	42	119	10	14	20	6	37	37	24	22	32	25	69	14	19	7	10	8	12	17	22	29	17	10	9	38	17	86	68	11	29	25	49	22	12	21	13	11	27	45	9	8	25	22	31
RNF223	57	90	49	137	22	42	19	24	62	31	35	81	46	40	15	37	24	32	28	36	51	44	92	54	37	43	25	45	23	40	117	138	119	41	15	55	108	65	26	46	38	52	22	44	12	45	29	51	77
C19orf38	338	519	139	261	176	309	86	190	191	290	98	65	158	182	134	379	108	176	100	170	195	214	311	270	114	265	116	147	134	471	307	410	659	337	138	314	792	72	344	126	100	207	105	105	201	169	234	89	327
RER1	5175	3500	2313	5050	2314	2720	1284	4013	3792	2923	2591	3241	3600	2400	1939	2857	2050	2522	2375	2318	2428	3165	6065	3810	2283	3810	2276	2396	2055	4792	5521	2630	6380	3143	1719	4759	4662	2674	2561	2398	2106	2363	1879	2453	2202	2012	3609	2171	4539
NDUFA3	2289	1582	1027	2041	1142	1003	522	1842	1322	1439	893	1406	1320	871	601	1112	684	1108	1001	1042	897	1708	2613	1783	1209	1904	671	899	807	2295	2051	906	3262	1404	755	2223	1944	1164	1478	895	906	1050	661	1214	692	1071	1971	827	1676
HAGH	3226	2649	1782	3191	1438	1813	650	1771	2131	1294	1514	1833	2625	1680	1019	1391	1281	1755	1627	1469	1747	1892	3951	2750	1305	2658	1446	1102	1069	2276	3038	1555	4322	2040	1042	2426	2769	1456	1616	1207	1292	1658	1213	1675	1060	1426	2470	1453	2777
ID2	3600	2748	2105	4738	2187	3408	1421	4236	4066	2148	1934	2515	3013	1785	2446	4378	3096	3848	2194	2437	3209	3845	5359	4902	1768	3789	2192	2359	1347	5504	8043	2639	5991	2141	2035	3874	3304	3043	2324	2274	3010	1930	1259	2568	2161	2402	4232	2130	5752
TREH	16	27	17	80	8	36	18	6	14	8	22	28	25	6	30	33	12	11	13	3	11	5	33	15	15	4	25	15	10	13	25	42	19	7	7	25	12	23	1	9	27	3	9	28	19	18	16	11	23
FYB1	1454	1789	814	1342	1667	1155	1120	509	2021	2234	1156	569	1673	1265	795	2994	1427	1160	699	1116	1332	1464	2194	1205	1134	740	1094	854	778	1059	1150	1050	2111	1630	2278	3059	1691	798	806	2323	1043	573	847	759	3126	839	2464	457	2848
BCL7A	1403	860	436	1312	577	708	206	437	1302	303	575	1154	1466	590	259	485	630	643	622	579	748	442	2818	889	436	575	802	861	404	523	1692	630	900	521	438	955	1091	1167	410	775	504	614	399	511	396	485	1494	759	1151
OR8J3	0	0	0	0	0	0	0	0	0	0	0	0	0	0	0	0	0	0	0	0	0	0	0	0	0	0	0	0	0	0	0	0	0	0	0	0	0	0	0	0	0	0	0	0	0	0	0	0	0
PLXNA3	2554	2178	906	2383	1241	1483	497	379	1969	335	1451	964	2071	1134	818	1144	1463	1051	1218	979	1227	2204	3053	1630	1686	473	1103	1156	1225	721	2495	1675	2183	1456	784	2242	2289	1374	434	1556	1387	1019	1295	1676	1160	561	1327	1010	2667
ZNF334	220	142	89	456	228	129	84	131	154	105	446	194	366	221	260	292	184	174	275	56	234	242	677	292	201	181	273	162	306	87	356	134	157	257	176	631	166	343	100	322	289	91	225	125	228	165	166	231	295
MYOD1	0	0	0	0	0	0	0	0	0	0	0	0	0	0	0	0	0	0	0	0	0	1	0	0	0	0	0	0	0	0	0	0	0	0	0	0	0	1	0	1	0	0	0	0	0	0	0	0	0
ASAH2	11	14	15	20	23	11	7	5	19	6	28	2	37	26	12	30	20	4	29	7	6	6	71	16	12	21	12	25	19	21	42	16	19	12	10	31	13	23	17	22	20	10	14	10	8	13	16	0	30
CHAC2	111	40	47	166	44	53	37	158	51	104	56	82	72	54	57	48	39	40	39	54	40	60	75	64	49	119	48	48	51	182	80	100	194	50	38	97	213	56	79	52	38	73	41	54	56	51	108	42	96
PSRC1	183	254	35	151	79	42	35	125	135	81	88	99	228	97	72	135	68	110	166	92	66	120	278	177	86	122	258	64	102	179	269	131	97	227	51	170	151	103	194	104	105	206	139	101	95	62	165	136	190
CAPN1	16604	13454	7087	13484	5599	7390	3155	5692	13663	5044	6152	10312	11185	6479	5501	5745	6360	7082	5988	8001	7154	7449	16624	11771	6034	7147	6245	7845	4582	9850	19374	7134	8342	8118	4561	10265	17210	9352	5597	6604	5705	6561	4905	7592	4850	5811	11802	6129	13444
DEFB114	0	0	0	0	0	0	0	0	0	0	0	0	0	0	0	0	0	0	0	0	0	0	0	0	0	0	0	0	0	0	0	0	0	0	0	0	0	0	0	0	0	0	0	0	0	0	0	0	0
APOBEC2	15	20	24	34	12	38	11	25	20	12	17	49	24	6	13	12	9	21	8	8	14	12	39	25	7	5	8	5	7	73	36	20	25	11	7	20	18	12	12	21	25	13	9	70	12	8	13	10	16
SAMD9L	3177	2612	909	4895	2304	2043	1701	968	2838	1509	2575	1550	3536	2292	1360	3505	1899	2493	2052	1784	2311	3421	4779	2959	1219	1446	2188	2136	2288	1478	2959	2110	2267	2879	2123	3992	2451	1688	915	3394	2413	1106	1896	1763	3198	1332	2023	1647	4536
PDE12	1873	1436	1224	1803	890	2081	1022	1243	1240	955	1045	1299	1341	1129	1113	1454	998	1333	1149	881	1008	1125	2277	1127	917	931	1207	1069	847	1461	2190	2390	2644	1111	732	1903	3029	1076	1020	960	833	1004	702	1451	1157	714	1209	1018	2060
ANGPTL8	3	8	0	11	3	2	2	4	2	3	2	3	3	3	4	4	3	1	5	2	1	3	19	14	5	9	5	3	3	2	10	3	7	7	1	9	4	5	4	4	8	2	7	3	6	0	2	5	8
AHI1	831	525	400	1529	472	990	455	356	684	318	1055	545	1236	517	598	789	618	445	607	311	595	514	1819	632	532	512	689	403	560	346	821	1027	785	592	393	1090	806	835	190	704	658	419	509	648	629	267	447	615	987
KRT5	183	15	19	451	115	428	10	638	156	72	369	491	2505	905	41	71	3	45	577	221	23	802	4845	241	23	656	131	857	129	54	805	120	2724	349	44	1785	498	8396	184	1335	32	1	223	186	626	160	291	824	167
PLA2G1B	2437	1132	432	983	566	560	272	1132	945	460	579	721	780	447	197	527	472	843	915	552	273	259	771	1129	443	953	884	591	279	1613	593	616	896	519	335	496	844	322	440	369	365	1526	333	790	386	448	961	582	1359
CPT1B	16	23	5	53	24	20	15	0	24	3	44	11	38	38	22	57	21	18	32	13	20	52	69	12	93	8	13	12	60	6	17	5	57	25	13	85	31	30	1	46	44	13	47	22	48	12	25	32	32
USP54	5851	6395	5424	5415	2832	7765	2521	1667	3711	1352	3543	3565	4980	3599	3420	4911	3950	3032	4771	1939	4620	1813	7139	3326	3339	2372	4024	2937	2984	1074	4839	5453	4868	3009	2902	4405	2807	3056	1487	2935	3345	2455	2494	2858	3062	1765	2575	3675	6936
METTL25	304	227	143	361	205	138	108	307	293	173	208	232	325	174	146	239	190	180	193	143	202	167	446	286	178	369	184	162	158	285	411	104	360	221	134	383	173	232	150	159	145	126	135	134	170	115	218	164	330
PRAMEF2	0	0	0	0	0	0	0	0	0	0	0	0	0	0	0	0	0	0	0	0	0	0	0	0	0	0	0	0	0	0	0	0	0	0	0	0	0	0	0	0	0	0	0	0	0	0	0	0	0
IFNAR2	1553	1354	786	1555	630	1577	691	671	1641	737	778	1135	1092	809	606	1347	908	840	583	725	805	722	2143	953	777	749	779	843	584	1032	1901	1704	1348	817	740	1598	1645	1175	650	1111	810	682	498	958	925	573	970	807	1514
NFAM1	4258	3026	1524	3484	1375	1331	599	426	2081	1293	1323	1275	2306	1325	744	2058	1924	986	510	1477	679	1668	1916	1180	864	952	633	811	1515	1280	1323	1952	2630	1278	3777	1877	4096	933	571	2187	860	1468	1373	1723	1883	488	1997	560	2543
TEX26	5	0	0	73	8	25	1	20	4	2	0	18	493	192	0	9	1	0	49	0	4	18	322	22	2	13	5	27	5	9	11	6	125	0	4	23	6	29	2	9	5	0	19	6	1	1	6	27	3
DPPA5	0	2	0	0	0	0	0	0	0	0	0	0	0	0	0	0	0	0	0	0	0	2	0	0	0	1	0	0	0	0	0	0	0	1	1	0	1	0	0	1	0	0	0	1	0	0	0	0	0
KCNH7	3	3	3	4	0	7	5	3	1	4	4	8	22	2	0	6	5	6	3	4	2	5	9	1	2	4	0	3	8	3	11	1	7	1	1	2	8	5	2	5	5	1	5	4	5	2	4	4	4
C14orf28	182	140	120	365	156	66	77	279	280	97	220	140	363	170	110	149	139	148	166	175	177	224	648	323	144	264	249	145	121	223	403	129	233	167	93	310	155	148	153	277	178	146	162	141	208	149	209	148	453
TANK	2608	1808	1697	3172	1402	2370	1320	2189	2143	2077	1648	1611	2153	1412	1275	2428	1484	1731	1433	1281	1859	1592	3400	2104	1214	2359	1929	1244	1182	2594	3196	2495	3936	1590	1271	3171	2766	1143	1323	1569	1281	1462	999	1432	1688	1224	1887	1194	3079
TMEM220	833	478	422	891	434	442	211	491	454	270	583	402	621	479	419	496	365	494	428	293	449	466	1155	598	361	516	517	383	301	410	820	471	766	330	203	524	667	512	284	323	385	314	362	334	305	261	363	385	721
OLFML1	1618	2678	620	1299	650	1075	593	1568	2076	464	880	511	2282	573	859	1276	1530	1408	517	1232	1340	436	2051	1879	554	673	1451	859	541	2013	3797	1143	714	1038	418	1994	789	1230	854	913	708	780	843	547	1000	620	1046	838	1710
PPIC	3852	2020	830	2628	804	1060	581	1670	2410	952	1233	1839	1713	978	656	1080	1052	1316	878	1351	1057	1491	2242	1529	1125	1678	1241	1411	941	3182	2990	1215	1693	1478	846	1837	2217	1412	1174	823	827	979	711	1248	714	994	1451	942	1321
FAM107B	10554	9288	9041	14903	3647	9156	5316	9032	8928	3839	5726	5641	8205	7009	2805	6449	4738	6226	5927	4290	6556	4308	16850	6924	3672	10245	6429	7892	4297	5863	11810	8380	10361	5826	3115	8909	6900	5075	4665	4840	4385	4971	3626	5485	4953	3925	7192	6139	14367
C2orf15	88	67	47	164	46	34	33	83	102	60	78	140	131	77	50	40	63	53	57	56	56	48	248	67	44	125	76	55	32	53	122	33	95	74	43	134	116	122	44	68	43	55	51	62	43	48	80	65	81
AC114490.2	15	9	5	13	6	5	3	21	9	5	7	9	6	6	5	10	6	5	8	7	5	13	20	7	2	9	10	6	3	9	21	8	14	13	3	24	5	1	9	11	3	7	3	5	5	7	8	7	19
CBL	3493	2429	1160	2636	1601	1698	901	798	3502	724	1897	1130	2959	1458	1240	2466	1970	2245	1326	1525	2265	3021	3827	2395	1641	666	2042	2003	1558	1098	4136	2428	2163	1956	1445	3632	4680	1486	710	2297	1487	1507	1080	1712	2099	1025	2379	1368	3725
IRF5	1407	909	432	1296	941	621	212	511	1284	1038	754	903	1135	775	351	541	434	671	359	894	864	3195	1631	1123	828	767	506	667	543	942	1149	631	4220	957	680	1537	2564	796	721	786	518	862	472	763	625	523	1474	330	1112
NUP160	3348	2389	1489	3336	1747	2390	1244	1935	2919	1111	1885	1909	2868	1600	1623	2534	1997	2106	2058	1376	2187	1744	4014	2386	1438	2116	1978	1857	1537	2104	4059	2168	3009	1747	1242	3338	3061	1857	1113	1782	1454	1330	1170	1646	1775	1088	2144	1479	3452
DACT3	723	985	346	484	184	288	172	628	976	162	253	234	1001	332	159	380	387	714	269	520	475	207	1617	837	244	274	389	358	359	1302	2044	364	461	341	96	567	240	323	319	477	364	203	233	172	313	285	435	398	989
RXFP3	3	1	1	1	2	0	1	0	2	0	0	0	5	1	0	2	0	0	0	1	0	0	8	0	1	1	1	1	2	1	2	1	0	0	0	0	0	1	0	0	0	0	0	1	0	0	1	0	1
MUC5B	20	84	11	2533	1026	719	23	251	72	278	119	10277	19507	3069	75	7578	28	55	3399	747	358	4435	9431	30	83	352	171	1024	290	2313	325	59	6936	79	101	7064	903	1515	1171	114	115	67	937	7589	262	71	503	353	228
CD47	16166	13028	13521	34387	10977	15035	9495	14615	16991	10300	15710	13260	18360	11515	9039	10783	12655	11864	13992	9300	12427	9627	26183	13419	11602	14291	13960	11946	7125	12389	18097	11105	17927	12608	9525	19466	14768	11558	9426	14465	9800	11544	9165	12489	10841	9949	11339	10731	22154
PPIA	16545	10958	6660	16710	7082	7962	4673	14371	11620	8978	7388	10824	9184	6113	5268	8370	5671	6776	7640	7081	7754	10523	15202	12064	6277	12652	6641	6389	5185	16680	16212	9551	19599	9201	5580	13620	14889	8226	10514	6289	6519	7812	5244	8128	6359	6517	11294	6515	12633
DHX40	2505	1681	1310	3153	1349	1893	987	2359	2374	1331	1562	2499	3336	1431	1181	1638	1321	1467	1619	1304	1625	1252	4831	2089	1163	2623	2011	1597	1207	2216	3605	1407	2926	1482	1001	3021	1993	2319	1445	1627	1165	1304	1085	1129	1295	1110	1632	1514	2816
BGN	66675	49337	12251	10019	8055	9784	6334	12940	84264	6304	6556	8404	36146	7863	4173	15956	10839	32253	10270	16875	15696	8630	36884	23629	11601	8202	21797	26563	16618	60164	66772	21468	15029	17246	6763	22677	20642	11940	14512	10263	11883	9302	7019	7925	11626	10073	13601	18282	32218
AFMID	1173	880	775	1540	701	691	418	1052	811	495	920	720	1122	582	527	772	569	531	671	612	581	734	2199	1035	696	1033	602	506	563	1223	1240	668	1563	816	438	1093	1148	623	663	647	850	514	742	690	651	724	753	643	1326
DRAXIN	17	18	20	27	21	5	5	10	15	19	13	7	13	17	7	22	21	10	5	19	20	9	84	62	4	12	15	12	9	24	12	30	11	28	21	43	8	8	10	13	13	12	26	5	15	9	47	12	72
COX10	863	447	337	767	339	508	195	371	694	405	344	500	587	323	293	373	355	361	337	382	419	452	882	527	297	360	413	407	251	482	812	326	671	453	249	618	854	466	284	355	297	357	231	409	312	265	624	300	636
ATP8B2	3289	2980	969	1778	997	1860	737	1203	3788	617	1171	1130	3104	1221	961	2329	1871	2099	1045	1452	1180	663	4032	2078	1285	975	1853	1652	1512	1871	4690	2008	1442	1434	825	2323	2284	2745	622	2281	1301	858	1185	1333	1883	558	2188	1380	3390
PARPBP	90	40	38	49	27	47	25	111	74	75	48	74	70	30	43	82	35	47	42	49	41	78	78	68	45	98	44	47	52	133	97	82	152	40	29	116	100	32	62	35	30	31	30	37	56	26	113	45	106
FOXN4	0	0	0	5	0	5	2	0	2	3	0	14	25	11	0	4	1	1	7	0	1	9	39	4	0	9	2	1	3	0	6	2	23	1	0	16	3	30	0	6	7	1	4	2	1	2	3	6	3
DAP3	4006	2818	1757	3900	1881	2347	1151	3198	3165	2791	1940	2871	2668	1676	1513	2347	1550	1847	1936	1865	2090	2493	4404	2804	1563	3032	2033	1764	1394	3167	4245	2186	4656	2441	1429	3900	3693	2137	2301	1727	1541	1856	1282	2114	1814	1802	3258	1549	3428
MIPEP	973	689	392	1263	440	654	251	630	709	497	495	1056	1209	749	365	574	428	394	533	428	480	604	2421	666	392	957	521	562	328	781	1092	429	1260	517	357	1144	1010	1299	495	459	384	414	358	501	369	327	584	701	847
NME1	1232	391	232	612	271	375	178	857	659	900	331	786	339	265	186	392	256	247	337	338	293	746	915	398	290	790	278	309	222	1513	637	608	1477	438	249	776	1359	546	633	328	271	372	205	476	264	297	988	335	447
OR56A3	0	0	0	0	0	0	0	0	0	0	0	0	0	0	0	1	0	0	0	0	0	0	0	0	0	0	0	0	0	0	0	0	0	0	0	0	0	0	0	0	0	0	0	0	0	0	0	0	0
FGF18	173	256	89	189	104	250	95	168	302	54	76	131	102	65	61	201	125	212	173	124	99	95	355	259	125	115	120	226	61	305	506	102	237	100	80	155	161	275	64	101	94	95	65	231	87	124	122	166	296
RCN1	4526	3101	2254	4321	1779	2854	1953	2913	3591	1875	2045	3076	3312	2139	1654	2499	2034	2219	1957	2471	2378	1829	6001	3287	2025	3080	2543	2619	1591	3419	5433	3794	3484	2531	1469	4689	4153	3530	2531	2545	2165	2060	1430	2216	2102	1424	2558	2088	4135
PRR18	15	0	0	116	23	35	1	14	8	4	1	82	205	193	0	13	1	4	29	10	21	26	409	52	3	51	18	44	27	2	100	9	191	0	15	58	0	190	6	48	10	0	60	15	4	7	38	83	40
IFNB1	0	0	0	0	0	0	0	1	0	0	1	0	0	0	0	0	0	0	0	0	0	0	2	0	0	0	0	0	0	0	0	0	0	0	0	0	0	1	0	0	1	0	0	0	0	1	0	0	0
OPRD1	16	36	8	11	13	12	8	14	11	7	19	14	64	7	12	17	12	14	10	11	20	20	29	12	40	6	13	17	23	21	28	24	25	18	10	23	25	3	6	12	8	20	3	12	5	21	27	8	15
ZNF469	558	233	104	274	131	120	50	94	342	87	88	337	259	227	99	160	139	201	112	187	191	104	664	225	193	63	145	253	164	92	327	241	163	200	128	189	666	405	29	228	118	61	123	127	108	99	322	128	344
PIK3R5	2158	1668	762	2121	1410	1796	618	495	1590	1535	1219	1068	1372	970	685	1480	1033	988	664	940	807	2417	1454	1098	1268	485	1023	633	706	1161	893	2065	4439	1440	1117	1658	5411	549	957	1419	1007	1339	599	1956	1453	466	1359	696	1686
SOCS2	6911	10860	5311	1776	1432	12683	3408	3707	1781	1682	1461	2852	2394	1204	2410	7384	1615	5720	3006	633	2636	590	3887	1616	2283	1807	3044	1350	2390	3788	3362	8920	4672	1216	3708	4835	7596	555	4582	717	1163	3417	556	8263	2660	1017	2008	4671	2487
MPDU1	4229	3322	1854	4036	1944	2314	959	3079	2751	2858	1826	2923	2365	1599	1328	1869	1328	1666	1807	1862	1811	2569	4012	2696	1794	3193	1656	1532	1281	4506	3780	2461	6019	2366	1377	3253	4599	2017	2617	1367	1608	1968	1252	2081	1542	1776	3206	1425	2879
ADNP	4733	3644	2877	5981	2427	4453	2039	2676	4793	1691	3218	3723	5341	2807	2541	3887	3011	3335	3263	2520	3366	2950	7523	4690	2543	2435	4202	2991	2423	2438	7035	4129	4100	2896	1915	5344	4665	4005	1759	3386	2882	2723	2391	2964	3005	2410	3565	2819	6287
GTF2H2C	139	125	93	192	99	113	77	107	140	104	99	114	171	84	124	162	95	105	141	90	119	131	291	145	79	144	133	82	109	150	197	130	191	123	101	186	117	106	62	86	91	47	79	90	122	58	146	77	173
ISG20L2	2174	1794	1162	1760	845	1715	731	1169	1838	738	994	1273	1554	836	1013	1660	996	1410	1067	998	1228	984	2522	1397	941	852	1102	926	844	1320	2641	1816	2526	1075	888	1775	2355	1016	737	967	916	946	734	1255	1065	840	1707	1013	1981
OR1S1	0	0	0	0	0	0	0	0	0	0	0	0	0	0	0	0	0	0	0	0	0	0	0	0	0	0	0	0	0	0	0	0	0	0	0	0	0	0	0	0	0	0	0	0	0	0	0	0	0
CHKB	142	118	61	235	135	77	53	98	108	64	175	61	165	121	93	181	102	55	122	53	58	304	375	170	243	91	61	45	164	90	116	100	242	161	63	271	130	169	68	123	200	65	161	128	133	50	130	141	194
TEX51	0	0	0	0	0	0	0	0	0	0	0	0	0	0	0	0	0	0	0	0	0	0	0	0	0	0	0	0	0	0	0	0	0	0	0	0	0	0	0	0	0	0	0	0	0	0	0	0	0
SLC30A6	1936	1372	1142	2097	949	1410	855	1567	1525	1232	1120	1340	1578	1035	944	1340	1072	1245	1245	1044	1294	999	2303	1406	840	1288	1365	1092	810	1674	2194	1162	1817	1133	744	2141	1743	1056	927	1021	890	957	726	1061	1061	859	1282	967	2244
HOXD12	0	0	0	1	0	0	0	0	0	0	0	0	0	0	0	0	0	0	0	0	0	0	0	0	0	0	0	0	0	0	0	0	0	0	0	0	0	0	0	0	0	0	0	0	0	0	0	0	0
IL23R	2	3	1	4	5	1	6	2	6	7	5	2	9	10	0	4	0	4	0	3	9	1	8	7	7	3	6	0	3	7	2	0	3	2	3	18	3	1	1	8	2	2	2	0	15	3	5	3	3
WHAMM	1061	679	455	1288	523	740	370	264	864	368	773	665	1075	505	516	689	628	619	622	447	649	716	1532	937	513	392	664	471	450	372	1278	750	1035	767	411	1039	997	650	321	556	606	720	534	732	547	506	915	597	1315
NCR2	1	1	0	0	0	0	0	0	0	1	0	0	0	1	1	0	1	0	0	3	0	0	0	0	0	1	0	0	1	0	1	0	0	0	0	4	0	0	0	0	0	0	0	0	0	0	3	0	2
MRPS18B	3585	2560	1684	3876	1707	1310	756	3511	3013	1851	1899	2568	2913	1553	1060	1579	1397	1587	1719	2015	1734	2257	4863	3094	1395	3356	1967	1710	1124	3133	4511	1505	4063	2242	1272	3100	2975	1988	2062	1714	1436	2077	1407	1600	1324	1859	2802	1614	3655
TMEM163	3380	1882	1408	2393	1279	1887	561	1346	1455	1111	2115	2783	1040	860	1565	1297	1129	1277	1244	1225	1315	1084	1046	1560	1246	2153	1524	1011	1104	1509	2286	1772	2050	1358	697	2039	3871	856	1322	538	937	1573	818	1974	1202	1268	3170	1086	1782
GPR160	1654	837	673	1644	1034	624	547	1722	783	1175	1348	1493	1019	558	879	1117	901	828	1141	785	1152	1107	1280	904	937	1622	1298	889	548	1285	1226	864	3089	1014	682	2309	2111	723	1015	636	498	1005	453	769	818	974	1108	704	1442
ALOX15B	13665	8576	4370	3500	2852	5560	915	1500	1494	1351	3670	8591	2539	2251	2490	1290	3158	2744	7758	3614	3338	3674	2028	1616	2605	2864	8120	4952	603	2964	5310	5684	7986	8367	1169	3803	13684	1229	7922	730	2005	13489	1574	7502	2028	2207	5299	4104	3938
CRB1	53	11	13	24	8	23	8	10	16	23	8	18	69	27	6	18	4	27	23	8	7	15	161	26	6	23	20	25	20	3	68	7	22	19	2	40	5	43	4	13	8	2	11	7	12	9	18	27	28
CEP152	160	150	54	290	146	102	86	61	213	60	195	162	274	104	102	219	167	138	185	114	173	293	437	174	146	101	231	85	138	51	269	144	137	134	111	295	167	233	69	175	201	76	137	99	147	70	167	112	248
FKBPL	281	187	108	392	122	98	47	193	266	144	125	208	229	115	76	132	115	112	112	139	116	202	402	274	111	267	144	141	111	251	374	122	323	153	111	206	211	195	105	154	151	111	121	121	109	131	244	148	284
ZFYVE27	1715	1568	740	1979	842	980	478	859	1392	592	1010	861	1606	824	767	1230	892	883	933	698	790	1111	2737	1345	920	941	689	672	922	982	2075	1204	2106	954	656	1691	1551	1007	525	980	974	890	843	1085	883	577	1446	878	1832
[truncated: 17,659 more rows]
[truncated: 545 more columns]
